# Supplementary material for: Discovery of microRNA-target modules of African rice (Oryza glaberrima) under salinity stress
Source: Sci Rep. 2018 Jan 12;8:570. doi: 10.1038/s41598-017-18206-z (PMC5766505; doi:10.1038/s41598-017-18206-z)
Supplement: Supplementary file 2 — Supplementary Data [file 41598_2017_18206_MOESM2_ESM.xlsx]

## Sheet: S2 Table
Table S2: List of known miRNAs in O. glaberrima in control library
miRNA ID	Chromosome	Strand	MFE	Sequence	Read Count-1	Read Count-2	Precursor Start	Precursor End	Mature Start	Mature End	Precursor Length	Precursor Sequence	Precursor Structure
ogl-miR1423	1	+	-85.8	AGCGCCCGAGCGGTAGTTGTC	848	582	13872	13985	13954	13975	114	AGTATTTGGGAGGCACTACACGTTGGGCGCTCGATCCAGGGGTGGGAAAATCGGGCGCCCACGTTTTCCCCACCCCCGGATCGAGCGCCCGAGCGGTAGTTGTCTCCCAAATAC	.((((((((((((((((((.(((((((((((((((((.(((((((((((((.((....))..))))).)))))))).))))))))))))).)))))))).))))))))))))))
ogl-miR1425-3p	5	+	-56.4	CAGCAAGAACTGGATCTTAAT	8	6	6933984	6934102	6934061	6934082	119	TTGCTCCACTGTTGACTGCATTAGGATTCAATCCTTGCTGCTAAATGTATTGCTTATATTCAGCAATATAATGTTCAGCAGCAAGAACTGGATCTTAATATAGTCGATAGTGGAAGAAC	....((((((((((((((.(((((((((((...(((((((((((.(((((((((.......)))))))))...)).)))))))))...))))))))))).)))))))))))))).....
ogl-miR1425-5p	5	+	-56.4	TAGGATTCAATCCTTGCTGCT	6598	5698	6933984	6934102	6934004	6934025	119	TTGCTCCACTGTTGACTGCATTAGGATTCAATCCTTGCTGCTAAATGTATTGCTTATATTCAGCAATATAATGTTCAGCAGCAAGAACTGGATCTTAATATAGTCGATAGTGGAAGAAC	....((((((((((((((.(((((((((((...(((((((((((.(((((((((.......)))))))))...)).)))))))))...))))))))))).)))))))))))))).....
ogl-miR1427	5	-	-105.94	TGCGGAACCGTGCGGTGGCGC	57	16	19445840	19446069	19445850	19445871	230	CAGGACCGGTGGTCCCGCGGCTTGGCTGTGCACGACCGCGCGGTTCCACAGCACGGCCGCGCGCGACCGAATCCAGGTACAGCGCACACACGCTGCATGCACTTCATATATACATTGCGTGCAGTGCATATATACGTGCGCATGTAATCAAATCAGTGCAGATTTCAGTTGGCTGTAACGGGTGGCGCATGTCCCTCTTGCGGAACCGCGCGGTAGCGCGGCGCCGGCCT	..(((((...)))))...((((.((((((((...(((((((((((((.(((...((.((.((((.(((.......((((((((((((...(((((((((((..............))))))))))).........)))))).))).))).......(((((...........)))))...))).)))).)).))...))).))))))))))))).))))))).).)))).
ogl-miR1429	9	-	-45.89	GTAATATACTAATCCGTGCAT	7	9	1323792	1323934	1323903	1323924	143	CCAGATGAAGGTAATATACTAATCCGTGCATCCATCGTATATCTTACACGTCATATGAACGTGCATCGGTTCATAATGTTGTGTTTATAAATGTTAATGGTATGTGTGGTTGCACGGGTTTATATGTTGCAGACGCAGCATGA	.((..((...((((((((..((((((((((.(((.((((((((..(((((.(((((((((........)))))).))).)))))..............))))))))))).))))))))))..)))))))).....))...)).
ogl-miR1432-5p	7	-	-58.61	ATCAGGAGAGATGACACCGAC	1222	1574	575662	575787	575756	575777	126	GGGCCCTGTGATCAGGAGAGATGACACCGACATCGCCGGAATTCGTTCTTGGTCTTGTGCCATGATGAATTGATGGTCCGTTTGATGCAGGTGTCATCTCCCCTGAACATAGGACTGACTGACCCT	((((((((((.(((((.(((((((((((..(((((.(((((((((((..((((.....)))).)))))))......))))..)))))..))))))))))).))))).)))))).......).))).
ogl-miR1432-3p	7	-	-58.61	CAGGTGTCATCTCCCCTGAAC	4	3	575662	575787	575679	575700	126	GGGCCCTGTGATCAGGAGAGATGACACCGACATCGCCGGAATTCGTTCTTGGTCTTGTGCCATGATGAATTGATGGTCCGTTTGATGCAGGTGTCATCTCCCCTGAACATAGGACTGACTGACCCT	((((((((((.(((((.(((((((((((..(((((.(((((((((((..((((.....)))).)))))))......))))..)))))..))))))))))).))))).)))))).......).))).
ogl-miR1436	11	+	-104.9	CCTCCGTCCCATAATATAAGA	11	18	3639477	3639730	3639487	3639508	254	GATTAATACTCCCTCCGTCCCATAATATAAGAGATTTTGAATGTTTGCTTGTAATGTTTGACTACTCGTCTTATTCAAAAATTTTTGAAATTATTATTTATTTTATTTGTGATTTACTTTATTATCTACAATACTTTAAGCACAACTTTTTATTTTTTATATTTGTAAAAAAAATTTGAATAAGACGAGTGGTCAAGCGTTGTAATCAAAAAATCAAAATCCCTTAGTATTGTGGGACGGAGGGAGTAAGTATA	......(((((((((((((((((((((((((.((((((((...((((.(((((((((((((((((((((((((((((((......((((((........)))))).(((((.((((...((((......))))...))))))))).......((((((((....))))))))..))))))))))))))))))))))))))))))).))))...)))))))).))).))))))))))))))))))))))......
ogl-miR1437b	8	+	-168.5	TGCGGCACCGGAGCTCGCCAGC	12	16	2938221	2938597	2938565	2938587	377	GCTCAAGGGCGGGGGCAGCTGGGCTCGGCGGCGGCGCCGCACGGAGGGGACAAGCCGGCGCGGCCGCTCATGGAAGGAGGTAGCGGCGGTGGCGGAGGGATGGCAGCTGCGGGGCGCCGTGGAAGGAGCGGTGGCGAGCGGCAGTGGAGGGATGGCGCCGCGGTGCTAGTGGCGCGCGCGGAGAAAGGAGCGGCGACGGCGGATGCGGGGTGTAGAAGGAGCGGCGGCGAGCGGAAGGAGCAGCAGCGAGCGGCGGCGGTGGCGGCGGCGAGCGGCGGAGGAAGGAGGCCGGAGCACAGAGGACGAGCGGTGATGGCGCGCGGGGAGGGAGGGAACGGTGCCTAGTGCGGCACCGGAGCTCGCCAGCACGCGGGAGT	((((....(((..(((..((...(((.((.((..((((((.....(....)..((((.(((.(((((((..........(((.(.((.((.((.(.....(.((.(((((..(.((((((.......)))))).)..))))).)).)........(.(((((((((.....)))).))))).).......).)).)).)).).)))..............((.((.((...(....)..)).)).))))))))).))).)))).)))))).)).)).)))...))..)))..........((.(((((..((.((.(((((.(((.....(....)....))).))))).)).))..)))))))....)))..))))
ogl-miR156c	2	-	-73.6	GCTCACTGCTCTGTCTGTCA	1032	415	19610864	19610990	19610884	19610904	127	CCGGTGCGGGCGCTGGGCGGTGACAGAAGAGAGTGAGCACACGGCCGGGCGGAACGGCACCGGCGGATGTGCCGTCGCGGCCGCGTGCTCACTGCTCTGTCTGTCATCCACTCCTCTCCCACCCCCC	..((((.(((.(..(((.((((((((((((((((((((((.((((((.(....(((((((........)))))))).)))))).))))))))).)))).))))))).)).)))..))))))))....
ogl-miR156g	6	+	-68.2	TTGACAGAAGAGAGTGAGCAC	48668	41436	19789438	19789567	19789458	19789479	130	AGCATATGAAAGGCGAGATTGTTGACAGAAGAGAGTGAGCACACGGCGCGGCGGCTAGCCATCGGCGGGATGCCTGCCCCCGCCGCGTGCTCGCTCCTCTTTCTGTCAGCATCTCTCATCACTCCCTCCC	......(((...(.(((((.((((((((((((((((((((((.(((((.((.(((.((.((((.....)))).)))))))))))).))))))))).))).))))))))))))))).).))).........
ogl-miR156j	6	+	-68.2	GCTCGCTCCTCTTTCTGTCAGC	818	167	19789438	19789567	19789525	19789547	130	AGCATATGAAAGGCGAGATTGTTGACAGAAGAGAGTGAGCACACGGCGCGGCGGCTAGCCATCGGCGGGATGCCTGCCCCCGCCGCGTGCTCGCTCCTCTTTCTGTCAGCATCTCTCATCACTCCCTCCC	......(((...(.(((((.((((((((((((((((((((((.(((((.((.(((.((.((((.....)))).)))))))))))).))))))))).))).))))))))))))))).).))).........
ogl-miR156k	12	-	-48.7	TTGACAGAAGAGAGGGAGCAC	7	2	4053160	4053271	4053241	4053261	112	CTCATGAGATTGACAGAAGAGAGTGAGCACATGGCGTGATGGCCGGCATAAAATCTATCCTGTCCTCGCCGCGTGCTCACTCCTCTTTCTGTCACCCTCTTTCTCTCAGGGC	(((.(((((.((((((((((((((((((((.(((((....((.(((.(((.....))).))).)).))))).))))))))).))).)))))))).........)))))))).
ogl-miR156l-5p	2	-	-48.7	TGACAGAAGAGAGTGAGCAT	53	21	4053160	4053271	4053241	4053261	112	CTCATGAGATTGACAGAAGAGAGTGAGCACATGGCGTGATGGCCGGCATAAAATCTATCCTGTCCTCGCCGCGTGCTCACTCCTCTTTCTGTCACCCTCTTTCTCTCAGGGC	(((.(((((.((((((((((((((((((((.(((((....((.(((.(((.....))).))).)).))))).))))))))).))).)))))))).........)))))))).
ogl-miR156l-3p	8	+	-87	GCTCACTTCTCTTTCTGTCAGC	790	463	15976381	15976612	15976570	15976592	232	CTTGGTTTTGGGTGGTGGCAGTTGACAGAAGAGAGTGAGCACACAGCGGCCAGACTGCATCGATCTATCAATCTTCCCTTCGACAGGATAGCTAGATAGAAAGAAAGAGAGGCCGTCGGCGGCCATGGAAGAGAGAGAGAGAGAGAGAGAGAGAGATGAAATGATGATGATGATACAGCTGCCGCTGCGTGCTCACTTCTCTTTCTGTCAGCTCTCCCTGCAGCATGCACGC	....((..((.(..(.((.(((((((((((((((((((((((.(((((((.((.((((((((.((((((...((..(((.....)))..))...))))))..........(((((....)))))...........................................)))))...)))))))))))).)))))))).)))).)))))))))))..)))..)..)).))....
ogl-miR159a	1	+	-114.7	TTGCATGCCCCAGGAGCTGCA	72	68	12778781	12779052	12778997	12779011	272	GTTGTGGACGTTGAGCTCCTTTCGGTCCAAAAAGGGGTGTTGCTGTGGGTCGATTGAGCTGCTGGGTCATGGATCCCGTTAGCCTACTCCATGTTCATCATTCAGCTCGAGATCTGAAAGAAACTACTCCAATTTATACTAATAGTATGTGTGTAGATAGGAAAATGATGGAGTACTCGTTGTTGGGATAGGCTTATGGCTTGCATGCCCCAGGAGCTGCATCAACCCTACATGGACCCTCTTTGGATTGAAGGGAGCTCTGCATCTTTGGT	.....(((.((.((((((((((((((((((..(((((.(((..(((((((.(((..((((.(((((.((((.(..((((.((((((..(((..((((((((((((........))))..........(((.((((((((...........)))))))).)))..))))))))..((.....)))))..)))))).))))..).)))).))))).))))..))).)))).)))..)))))))))))))))))))))))))).)).))).....
ogl-miR159b	1	+	-114.7	TTTGGATTGAAGGGAGCTCTG	5307	4129	12778781	12779052	12779021	12779042	272	GTTGTGGACGTTGAGCTCCTTTCGGTCCAAAAAGGGGTGTTGCTGTGGGTCGATTGAGCTGCTGGGTCATGGATCCCGTTAGCCTACTCCATGTTCATCATTCAGCTCGAGATCTGAAAGAAACTACTCCAATTTATACTAATAGTATGTGTGTAGATAGGAAAATGATGGAGTACTCGTTGTTGGGATAGGCTTATGGCTTGCATGCCCCAGGAGCTGCATCAACCCTACATGGACCCTCTTTGGATTGAAGGGAGCTCTGCATCTTTGGT	.....(((.((.((((((((((((((((((..(((((.(((..(((((((.(((..((((.(((((.((((.(..((((.((((((..(((..((((((((((((........))))..........(((.((((((((...........)))))))).)))..))))))))..((.....)))))..)))))).))))..).)))).))))).))))..))).)))).)))..)))))))))))))))))))))))))).)).))).....
ogl-miR159c	1	+	-106.52	AGCTCCCTTCGATCCAATCC	329	304	5005446	5005650	5005466	5005486	205	GAAGGGGAGAAGAAGAAGACGAGCTCCCTTCGATCCAATCCAGGAGAGGAAGTGGTAGGATGCAGCTGCCGGTTCATGGATACCTCTGCAGTGCATGTCGTAGGCTTGCACTTGCATGGGTTTGCATGACCCGGGAGATGAACCCACCATTGTCTTCCTCTTATGCTTGGATTGAAGGGAGCTCTACACCTCTCTCTCTCTCTCT	((..(((((((((.......((((((((((((((((((..((.(((((((((((((.((...((.((.((((.(((((.(.((((.(((((((((.((.....)).))))).)))).)))).).))))).)))).)).))..)).))))....))))))))).)).))))))))))))))))))......))).))))))..)).
ogl-miR159d	1	+	-114.7	TTTGGATTGAAGGGAGCTCC	1	2	12778781	12779052	12779021	12779042	272	GTTGTGGACGTTGAGCTCCTTTCGGTCCAAAAAGGGGTGTTGCTGTGGGTCGATTGAGCTGCTGGGTCATGGATCCCGTTAGCCTACTCCATGTTCATCATTCAGCTCGAGATCTGAAAGAAACTACTCCAATTTATACTAATAGTATGTGTGTAGATAGGAAAATGATGGAGTACTCGTTGTTGGGATAGGCTTATGGCTTGCATGCCCCAGGAGCTGCATCAACCCTACATGGACCCTCTTTGGATTGAAGGGAGCTCTGCATCTTTGGT	.....(((.((.((((((((((((((((((..(((((.(((..(((((((.(((..((((.(((((.((((.(..((((.((((((..(((..((((((((((((........))))..........(((.((((((((...........)))))))).)))..))))))))..((.....)))))..)))))).))))..).)))).))))).))))..))).)))).)))..)))))))))))))))))))))))))).)).))).....
ogl-miR159f	1	+	-106.52	CTTGGATTGAAGGGAGCTCT	692	1365	5005446	5005650	5005610	5005630	205	GAAGGGGAGAAGAAGAAGACGAGCTCCCTTCGATCCAATCCAGGAGAGGAAGTGGTAGGATGCAGCTGCCGGTTCATGGATACCTCTGCAGTGCATGTCGTAGGCTTGCACTTGCATGGGTTTGCATGACCCGGGAGATGAACCCACCATTGTCTTCCTCTTATGCTTGGATTGAAGGGAGCTCTACACCTCTCTCTCTCTCTCT	((..(((((((((.......((((((((((((((((((..((.(((((((((((((.((...((.((.((((.(((((.(.((((.(((((((((.((.....)).))))).)))).)))).).))))).)))).)).))..)).))))....))))))))).)).))))))))))))))))))......))).))))))..)).
ogl-miR160a	3	+	-74.6	TGCCTGGCTCCCTGTATGCCA	849	263	29384725	29384877	29384735	29384756	153	AAAAGGGGATATGCCTGGCTCCCTGTATGCCACTCGCGTAGCTGCCAAACTCAGTTGAAACAACTGCCTTCTCCCGGCGAGATTCAGGCATTGTGTTCGTACGTTTGGCTCTACTGCGGATGGCGTGCGAGGAGCCAAGCATGACCGTCTCTC	...(((((.(((((.(((((((.(((((((((..(((((((..(((((((.....((((((((.(((((((((.....))))...))))))))).))))...))))))).)))).)))..))))))))).))))))).))))).)).)))...
ogl-miR160b	6	+	-60.4	GCGTGCAAGGAGCCAAGCATG	12	14	21156118	21156227	21156196	21156217	110	GATCGGCTTGAGAGCGTGCCTGGCTCCCTGTATGCCACTCATGTAGCCCAATCCATGGTGTGTTTGGATGCTGTGGGTGGCGTGCAAGGAGCCAAGCATGCGTGCCATGA	....(((......((((((.(((((((.((((((((((((((..(((...(((((.........)))))))))))))))))))))).))))))).))))))..)))....
ogl-miR160e	7	-	-59.1	TGCCTGGCTCCCTGTATGCCG	226	276	2005608	2005721	2005690	2005711	114	GTAGGGGATATGCCTGGCTCCCTGTATGCCGCTCGCATGGCTGCCAACCCAATGAACTCGATCTCGTTGTTGGCCGCTGCGTACGGCGTGCGAGGTGCCAAGCATGGCCCTCTT	...((((.(((((.((((.((.(((((((((..((((..((.((((((..(((((........))))))))))).))))))..))))))))).)).)))).))))).))))...
ogl-miR160f	8	+	-65.4	ATTGAGGGAGTCATGCAGG	5	5	18288627	18288732	18288703	18288722	106	GATGGGATTAACGCTGCCTGGCTCCCTGAATGCCATCCGAGAAGCGTGCCGCTGTGGCCGGCTGCTTCCTGGTTGGCATTGAGGGAGTCATGCAGGGTTTGCTCAT	.(((((...(((.((((.(((((((((.(((((((.(((.((((((.(((((....).)))))))))).))).))))))).))))))))).)))).)))..)))))
ogl-miR162a	2	+	-75.22	TCGATAAACCTCTGCATCCAG	2668	993	19157883	19158072	19158041	19158062	190	GGGGGTGGGGGGTTGGTGGTGATGCCTGGGCGCAGTGGTTTATCGATCCCTTCCCTGCCTTGTGGCGCTGATCCAGGAGCGGCGAATTTCTTTGAGAGGGTGTTCTTTTTTTTTCTTCTTTTTGGTCCTTGTTGCAGCCAACGACAACGCGGGAATCGATCGATAAACCTCTGCATCCAGTTCTCGCCTT	.((((((((((...(((......))).((..((((.((((((((((((..(((((.((.(((((((.(((...)))..(((((((...((...(((((((.............)))))))...))...))))))).)))....)))).)))))))..)))))))))))).))))..))..))))))))))
ogl-miR164a	5	+	-117	TGGAGAAGCAGGGCACGTGCA	501	450	18140483	18140665	18140493	18140514	183	GGCGCGCGAGGTGGAGAAGCAGGGCACGTGCATTCCTAGAGCTTCCGTCCAGCTCCCCGGCGGGCTAGCTAGCTCACTCCGCCGCCGCCGCCGCCGCCGCCGGCGCGCGCACGGCTGGCTGGCTCCGGCCGGCTGAGATGCATGCACGGATGCATGTGCCCTTCTTCTCCACCGTGCACGCCT	((((.(((.((((((((((.(((((((((((((((...(.((...(((((((((..((((..((((((((((((.....(((((((((.((....)).).))))).)))...))))))))))))))))..))))).))))...)).)))))))))))))))).)))))))))).))).)))).
ogl-miR164d	2	-	-79.3	TGGAGAAGCAGGGCACGTGCT	26	19	26788638	26788754	26788713	26788734	117	GAGGGGTGAGCAAACCGTGCTGGAGAAGCAGGGCACGTGCTCGACGGCGGGGCTGGCTGGCCGGCCGGCTTGCAGCATGTGCGCTCCTTCTCCAGCATGGCTTCTCGCCCCGTCGAT	((((((((((.((.((((((((((((((.((.(((((((((.....(((((.((((((....)))))))))))))))))))).)).)))))))))))))).)))))))))).))...
ogl-miR166a	3	+	-66.2	GGAATGTTGTCTGGTTCAAGG	62	196	634467	634624	634487	634508	158	AGGAAGCTATTGTTTTTGGGTGGAATGTTGTCTGGTTCAAGGCCCCTTAGGATGTGTGATTTTTGATGGTTTATGCATTCATCTTGATGCGAACATCTATCTCGGATCTTTGGGTTCTCGGACCAGGCTTCATTCCCCTCAGAGATAGCTTTTCCATG	.((((((((((...((((((.((((((..(((((((((.((..(((..(((((.((.(((....((((.....((((((......))))))..)))).))).)).))))).)))..)).)))))))))..)))))).)))))))))))))..)))...
ogl-miR166b	6	-	-85.7	GGAATGTTGTCTGGCTCGGGG	50	22	22744121	22744329	22744288	22744309	209	GGAGCCTTTTCATTTTGAGGGGAATGTTGTCTGGCTCGGGGCTACTTTTAATTTCTCTCTCTTTTGATATCTTCTTTCTCGATCTCCTAGCTTGATCTTTTTTATCTCTCAAATCGATCTCAAGAAAAAGATCAGTTAAAGAGATGAGAGTAGATGTCTGTAGATCTCGGACCAGGCTTCATTCCCCCCAAACAGAAGGGCTCCCCATG	((((((((((...((((.((((((((..((((((..(((((((((....................(((((((...(((((.(((((.(((((.((((((((((.....((.....))......)))))))))))))))..)))))))))).))))))).)))).)))))..))))))..)))))))).))))..)))))))))).....
ogl-miR166c-3p	3	+	-66.2	TCGGACCAGGCTTCATTCCCC	586088	261293	634467	634624	634583	634604	158	AGGAAGCTATTGTTTTTGGGTGGAATGTTGTCTGGTTCAAGGCCCCTTAGGATGTGTGATTTTTGATGGTTTATGCATTCATCTTGATGCGAACATCTATCTCGGATCTTTGGGTTCTCGGACCAGGCTTCATTCCCCTCAGAGATAGCTTTTCCATG	.((((((((((...((((((.((((((..(((((((((.((..(((..(((((.((.(((....((((.....((((((......))))))..)))).))).)).))))).)))..)).)))))))))..)))))).)))))))))))))..)))...
ogl-miR166c-5p	3	+	-73.5	GGAATGTTGTCTGGTCCGAG	12	7	3203746	3203871	3203756	3203776	126	GGCAGTTGAGGGGAATGTTGTCTGGTCCGAGACCTAACACCGGGCGGAATGGCGGATTCAGCTGCAGCTAAGCAAGCTAGGTGGGGGGTTTCGGACCAGGCTTCATTCCCCCCAACTCAACTGTTT	(((((((((((((((((..((((((((((((((((..((((.(((.((((.....)))).(((.......)))..))).))))..))))))))))))))))..)))))))).....))))))))).
ogl-miR166d	4	+	-50.9	GGAATGTTGTCTGGCTCGAGG	471	489	21069516	21069625	21069526	21069547	110	TCACTTTGAGGGGAATGTTGTCTGGCTCGAGGTGCATGGAGAAACCTCTGATCGATCAGGTTTGATCTGTAGAGACTGATCTCGGACCAGGCTTCATTCCCCTCAAGTAA	..((((.((((((((((..((((((..((((((.((.((((....))))((((((......)))))).........))))))))..))))))..))))))))))))))..
ogl-miR166g	12	+	-85.6	AATGGAGGCTGATCCAAGA	17	14	12883066	12883227	12883086	12883105	162	GAAGGGAAGCATGGTGTCTGGAATGGAGGCTGATCCAAGATCCTTGCTTGGTGCAAAATACTAGGGCATTGTTGTAAGTGCCATTAGTTCTTTTTTGTTTCCGAGTTTGTTATCGAGGATCTCGGACCAGGCTTCATTCCTCACACCGTGCTTCCTGTTGTG	...((((((((((((((..(((((((((.(((.(((.((((((((((((((.((((((.(((((((((((......)))))).)))))....))))))..))))))........)))))))).))).))).)))))))))..))))))))))))))......
ogl-miR166h-3p	2	-	-78.9	GGAATGTTGGCTGGCTCGAGG	38	28	26176489	26176626	26176585	26176606	138	TTGGCCATGGTGGCTTGTGGGGAATGTTGGCTGGCTCGAGGCATCCACATCTTAATTCCTCTCCGGCGATCGAGCCGGCTCGGGCGTGTGGAGGCGTCGGACCAGGCTTCATTCCTCGCAAGCCGATGTATCCATGGC	...(((((((((((((((((((((((..(.((((..(((.((.(((((((......(((...(((((......)))))...))).))))))).)).)))..)))).)..))))))))))))))))......)))))))
ogl-miR166h-5p	12	+	-85.6	TCGGACCAGGCTTCATTCCTC	5085	4206	12883066	12883227	12883186	12883207	162	GAAGGGAAGCATGGTGTCTGGAATGGAGGCTGATCCAAGATCCTTGCTTGGTGCAAAATACTAGGGCATTGTTGTAAGTGCCATTAGTTCTTTTTTGTTTCCGAGTTTGTTATCGAGGATCTCGGACCAGGCTTCATTCCTCACACCGTGCTTCCTGTTGTG	...((((((((((((((..(((((((((.(((.(((.((((((((((((((.((((((.(((((((((((......)))))).)))))....))))))..))))))........)))))))).))).))).)))))))))..))))))))))))))......
ogl-miR166k-5p	2	-	-73.7	GGTTTGTTGTCTGGCTCGAGG	33	10	26176318	26176463	26176422	26176443	146	TTGCTTGGATTAGGTTAAGGGGTTTGTTGTCTGGCTCGAGGCATCCGGGACTCCGGTTTCTCCTTTCCTACTGGAGGCGCCTAGCTTCCGGCGAGCTCGGAGCCTCGGACCAGGCTTCAATCCCTTTAACCATGCGGCATATTGTC	.((((.(.((..((((((((((.(((..((((((..((((((.((((((.(((.((.....)).......((((((((.....)))))))).)))))))))))))))..))))))..))).)))))))))))).))))).......
ogl-miR166k-3p	9	+	-63.7	TCGGACCAGGCTTCAATCCCT	8936	8367	12455443	12455578	12455537	12455558	136	CAGGCTGAAGTTAGGTTAAGGGGATTGTTGTCTGGTTCAAGGTCTCCACATTGTGCAAAATGTTCATTCATGGAGGCACAGGATGCTTGGTGATCTCGGACCAGGCTTCAATCCCTTTAACCAGCATCTGCACAAT	...((.((.(((.((((((((((((((..(((((((((.(((((.(((((((((((...(((......)))....)))))..)))..))).))))).)))))))))..))))))))))))))))).)).)).....
ogl-miR166l	9	+	-63.7	GGATTGTTGTCTGGTTCAAGG	20	12	12455443	12455578	12455463	12455484	136	CAGGCTGAAGTTAGGTTAAGGGGATTGTTGTCTGGTTCAAGGTCTCCACATTGTGCAAAATGTTCATTCATGGAGGCACAGGATGCTTGGTGATCTCGGACCAGGCTTCAATCCCTTTAACCAGCATCTGCACAAT	...((.((.(((.((((((((((((((..(((((((((.(((((.(((((((((((...(((......)))....)))))..)))..))).))))).)))))))))..))))))))))))))))).)).)).....
ogl-miR166m	8	+	-60.1	TCGGACCAGGCTTCATTCCCTT	487	430	17273129	17273286	17273254	17273276	158	GATGTTCTCGGTTAAGGGGTTTGTTGTCTGGTTCAAGGCCTCCTGCTGTCCTACATCACATTTTTTTTTCTTTGTTCTGAATTTCTGATGGATGTGTGTGTGCATGATGCATGGCTGGTGGTGACCTCGGACCAGGCTTCATTCCCTTTAACCAGCAT	.(((((...((((((((((..((..(((((((((.(((((.((.(((....((((((.((((.....(((........))).....))))))))))...((((.....))))))).)).))...))).)))))))))..))..)))))))))))))))
ogl-miR167a	12	+	-64.5	GATCATGCATGACAGCCTCATT	34	43	17350629	17350768	17350736	17350758	140	TAGTGTGAATGAGTGAAGCTGCCAGCATGATCTAGCTCTGATTAATCGGCACTGTTGGCGTACAGTCGATTGACTAATCGTCAGATCTGTGTGTGTAAATCACTGTTAGATCATGCATGACAGCCTCATTTCTTCACACT	.((((((((.((((((.((((.((((((((((((((..(((((.((..((((..((((((...((((....))))...))))))....))))..)).)))))..)))))))))))).)).)))).)))))).))))))))
ogl-miR167b	12	+	-64.5	TGAAGCTGCCAGCATGAT	19	26	17350629	17350768	17350642	17350663	140	TAGTGTGAATGAGTGAAGCTGCCAGCATGATCTAGCTCTGATTAATCGGCACTGTTGGCGTACAGTCGATTGACTAATCGTCAGATCTGTGTGTGTAAATCACTGTTAGATCATGCATGACAGCCTCATTTCTTCACACT	.((((((((.((((((.((((.((((((((((((((..(((((.((..((((..((((((...((((....))))...))))))....))))..)).)))))..)))))))))))).)).)))).)))))).))))))))
ogl-miR167h	4	+	-49.46	AGGTCATGCTGTAGTTTCATC	121	116	17354442	17354565	17354534	17354555	124	ACCACAAGTTGGTGAAGCTGCCAGCATGATCTGATGATGATGATGATCCACCTCTCTCATCTGTGTTCTTGATTAATTACGGATCAATCGATCAGGTCATGCTGTAGTTTCATCTGCTGGTTGG	.(((..(((.(((((((((((.(((((((((((((..((((..((((((.......(((..........)))........)))))))))))))))))))))))))))))))))).)))...)))
ogl-miR167i-5p	2	-	-99.9	TAAAGCTGCCAGCATGATCTG	37	27	3428483	3428755	3428724	3428745	273	TGTGAGAGAATGAAGCTGCCAGCATGATCTGGTTGTCAGGCATGAGCCAAATCTATCCATGGTGTTGGTGGTACTGAAATTACCGTGTTTTCGAGGTTTTTCGTCGTGTCAACTTGCGAAGGGAATTACGGGTTCTTGATGAGCATTGGTGATAGGAGGTGTGGGCTTGGTTAGTAGAGGTAGAATTATGATTGTTCTTGTGAGTTTCAGTAAGAGGTGGGAGTGATTGGAATTTGGCTCCATCAGATCATGTTGCAGCTTCACTCTCTCACC	.((((((((.(((((((((.(((((((((((((((.....)).((((((((((((..(((...........(((((((((((((.((((..(.((((((..(.((.(((((...(((...((((((.....)))))).....)))....))))).)).)...)))))).)..))))..))).((((.......)))).....))))))))))..........)))..))).))))))))).)))))))))))))))))))))).)))))))).
ogl-miR167i-3p	6	+	-107.3	AGATCATGTTGCAGCTTCACT	89	42	20840222	20840445	20840404	20840425	224	GTTCTTGCTGGTGTGAGAGGTTGAAGCTGCCAGCATGATCTGGTCCATGAGTTGCACTGCTGAATATATTGAATTCAGCCAGGAGCTGCTACTGCAGTTCTGATCTCGATCTGCATTCGCTGTTCTGAGCTATGTATGGATTTGATCGGTTTGAAGGCATCCATGTCTTTAATTTCATCGATCAGATCATGTTGCAGCTTCACTCTCTCACTACCAGCAAAACC	(((.(((((((((((((((..(((((((((.((((((((((((((.(((((.......(((((((.......)))))))..((((((((....))))))))((((..(((((((((..(((......))).))))..))))).))))...(((((((((....))))))))).))))).)))))))))))))))))))))))..))))))).))))))))))).
ogl-miR168a-3p	3	-	-54.1	GATCCCGCCTTGCACCAAGTGAAT	37783	31896	1353629	1353719	1353641	1353662	91	CGCCTCGGGCTCGCTTGGTGCAGATCGGGACCCGCCGCCGCCGCTGCCGGGGCCGGATCCCGCCTTGCACCAAGTGAATCGGAGCCGGCGT	((((((.(..(((((((((((((..(((((.(((..(((.(((....))))))))).)))))..)))))))))))))..).))...)))).
ogl-miR168a-5p	2	-	-54.1	TCGCTTGGTGCAGATCGGGAC	28609	25043	1353629	1353719	1353688	1353709	91	CGCCTCGGGCTCGCTTGGTGCAGATCGGGACCCGCCGCCGCCGCTGCCGGGGCCGGATCCCGCCTTGCACCAAGTGAATCGGAGCCGGCGT	((((((.(..(((((((((((((..(((((.(((..(((.(((....))))))))).)))))..)))))))))))))..).))...)))).
ogl-miR169a	1	+	-74.1	CAGCCAAGGATGACTTGCCGA	11	42	83301	83437	83321	83342	137	TTGGGATCGGAGGCCATGGTGCAGCCAAGGATGACTTGCCGATCGATCGATCTATCTATGAAGCTAAGCTAGCTGGCCATGGATCCATCCATCAATTGGCAAGTTGTTCTTGGCTACATCTTGGCCCCTGCTCCTCA	..((((.(((.(((((.((((.(((((((((..((((((((((.(((.(((..(((((((.(((((...)))))...)))))))..))).))).))))))))))..))))))))).)))).))))).))).))))..
ogl-miR169i.1	1	-	-88.8	TGAGTCGCTCTTATCACTCATG	7	29	922936	923095	922946	922968	160	AGCAAGGCTTGCATGGTGATAAGGGTGTAGCTCTGGTAGCCAAGGATGACTTGCCTGTGTCCTTGTGTAGAGGATCATTCAGAAAATGAGCCTTGAACTGGTTCATAGGCAGTCTCCTTGGCTAGTCTGAGTCGCTCTTATCACTCATGTTAGGCTTGCA	.(((((.((.(((((((((((((((((..((((.((((((((((((.((((.(((((((..((.((...((((.(((((.....))))).))))..)).))..))))))))))))))))))))).)).)))))))))))))))).))))).)).))))).
ogl-miR169i.2	1	-	-94	TGGTGATAAGGGTGTAGCTCTG	35	1	922926	923102	923060	923082	177	GGAAGAGAGCAAGGCTTGCATGGTGATAAGGGTGTAGCTCTGGTAGCCAAGGATGACTTGCCTGTGTCCTTGTGTAGAGGATCATTCAGAAAATGAGCCTTGAACTGGTTCATAGGCAGTCTCCTTGGCTAGTCTGAGTCGCTCTTATCACTCATGTTAGGCTTGCATCTCGTTGAT	....(((((((((.((.(((((((((((((((((..((((.((((((((((((.((((.(((((((..((.((...((((.(((((.....))))).))))..)).))..))))))))))))))))))))).)).)))))))))))))))).))))).)).))))).))))......
ogl-miR169k	9	+	-76.7	TAGCCAAGGATGACTTGCCTG	31	137	14561668	14561814	14561688	14561709	147	GCGATGAGAGCTCGCATCTGGTAGCCAAGGATGACTTGCCTGTGTCTCTGCTCATGTGCAGTAGAAGAAGATGCATTTCTAGCTGCTTTCTGCACATGTGATCTCATAGGCAGTCTCCTTGGCTAGCCTGAGTGGCTCTCATCCTTC	..(((((((((.(((.((.((((((((((((.((((.(((((((......(.(((((((((.((.((.(((......)))..)).))..))))))))).)....)))))))))))))))))))).))).))))))))))))))....
ogl-miR169n	11	-	-82.8	TAGCCAAGAATGACTTGCCTA	8	12	5021724	5021901	5021870	5021891	178	CTCCCTTTGGTAGCCAAGAATGACTTGCCTATGTGTTTTGCCTTGTGTTGGCTCATCCATCCATCTATCAGCCGTTGCAGATTTGCAGTGGCAGATTAAAGGGTTTCAGAAAGAAATTCTTGTGATGGATGTGCAATGTGGCTGCATGGGCCGGTCTTCTTGGCTAGCCAGAGTGGCT	..((((((((((((((((((.((((.((((((((.....(((.(((....((.((((((((.....(((.((((((((......)))))))).)))..(((((((((.....)))))))))..)))))))).)).))).))).)))))))).))))))))))))).))))))).))..
ogl-miR169q	1	+	-72	TAGGCAGTCTCCTTGGCTA	28	219	8359	8499	8470	8489	141	GCATGAGGGCTAGAGCCTGCCTCTGGTAGCCAAGGATGACTTGCCTATTGTGCTCTTCTGAATGATGCAGTGCCATGATCAGTGTGGCCTGGCTGGTTCAGATGAGCCGAGATAGGCAGTCTCCTTGGCTAGCCTGAGTGG	......((((....))))..(((.((((((((((((.((((.(((((((..((((.(((((((.(.((((.(((((.......))))))).))).))))))).))))...)))))))))))))))))))).))).)))...
ogl-miR171c	8	+	-60.5	GGATATTGGGGCGGTTCAATC	7	9	3919372	3919496	3919392	3919413	125	TTAGACGGCCTTGCGACGACGGGATATTGGGGCGGTTCAATCAGAAAGCTTGTGCTCCGGAAGCGAGGAGCTCTACTCTTTTGATTGAGCCGTGCCAATATCACGTCGCATCCATCACTTTGGAT	...((.((...(((((((....((((((((.(((((((((((((((((...(.(((((........))))).)..)).))))))))))))))).)))))))).))))))).)).)).........
ogl-miR171e	3	+	-65.3	TGTTGGCTCGGCTCACTCAGA	6	9	1850081	1850218	1850101	1850122	138	GGAATGAAATGGTAGCTATGATGTTGGCTCGGCTCACTCAGACGGCATTGGCGTGATGCAAAGCATGCATGCGTGCTTGCTAGCTCACTTGTGTTTCTGATTGAGCCGTGCCAATATCTTAGTGCTCTTTCATGTGTA	...((((((.((((.(((.(((((((((.(((((((.(((((.(((((....((((.((.(((((((....)))))))....))))))..)))))))))).))))))).))))))))).))))))).)))))).....
ogl-miR171f-5p	3	+	-72.6	CGATGTTGGCATGGTTCAATC	61	69	27152797	27152948	27152817	27152838	152	TTTTCTTGGGCTGGGAGAGTGCGATGTTGGCATGGTTCAATCAAACCGGGCAAACTTATGCACTAGCTAAGCAAGATGCAGGGATATGCAGTATGGTTTTGTTTGGTCTGATTGAGCCGTGCCAATATCACAAGCTTGCCTGGCTTAATTAC	.....((((((..((..(((..(((((((((((((((((((((.((((((((((.((((((....((...))....((((......)))))))))).)))))))))).)))))))))))))))))))))....)))..))..))))))....
ogl-miR171f-3p	8	+	-60.5	TTGAGCCGTGCCAATATCACG	63	18	3919372	3919496	3919455	3919476	125	TTAGACGGCCTTGCGACGACGGGATATTGGGGCGGTTCAATCAGAAAGCTTGTGCTCCGGAAGCGAGGAGCTCTACTCTTTTGATTGAGCCGTGCCAATATCACGTCGCATCCATCACTTTGGAT	...((.((...(((((((....((((((((.(((((((((((((((((...(.(((((........))))).)..)).))))))))))))))).)))))))).))))))).)).)).........
ogl-miR171g	1	-	-42.2	TGAGCCGAGCCAATATC	56	78	2987	3072	2996	3015	86	CATGGCATGGTATTGACTTGGCTCATCTCAGCAACAGCAAACTGCATGCAGCGCTGGAGGTGAGCCGAGCCAATATCACTTCGTGT	(((((..((((((((.(((((((((((((.....((((...(((....))).))))))))))))))))).))))))))..))))).
ogl-miR171h	4	+	-38.5	TGAGCCGAACCAATATCACTC	64	69	20389119	20389199	20389168	20389189	81	GAAGAGGACATGGTTTGGTATTGTTTCGGCTCATGTCGTTCACACAGATGTGAGCCGAACCAATATCACTCATGTATTCTT	.(((((.((((((..((((((((.(((((((((((((.........))))))))))))).)))))))).)))))).)))))
ogl-miR171i-3p	3	+	-60.2	AGGTATTGGCGTGCCTCAATC	2	2	20078120	20078251	20078138	20078159	132	TTTTGCTTGGGTAAAAAGAGGTATTGGCGTGCCTCAATCCGAAGGCATGGCTGATTACAGGCACCTCGACCGATCTAGCGCATGCAGCCATGTTTCTTGGATTGAGCCGCGTCAATATCTCTCCTTGCATCC	...(((..(((.....(((((((((((((((.(((((((((((((((((((((.......((..((.((....)).)).))...))))))))))).)))))))))).)))))))))))))))))).)))...
ogl-miR171i-5p	3	+	-60.2	TTGAGCCGCGTCAATATCTCT	265	254	20078120	20078251	20078220	20078241	132	TTTTGCTTGGGTAAAAAGAGGTATTGGCGTGCCTCAATCCGAAGGCATGGCTGATTACAGGCACCTCGACCGATCTAGCGCATGCAGCCATGTTTCTTGGATTGAGCCGCGTCAATATCTCTCCTTGCATCC	...(((..(((.....(((((((((((((((.(((((((((((((((((((((.......((..((.((....)).)).))...))))))))))).)))))))))).)))))))))))))))))).)))...
ogl-miR172a	6	-	-56.9	AGAATCTTGATGATGCTGCAT	13	15	28473255	28473385	28473275	28473296	131	AACAGTCGGTGCTTGCAGGTGCAGCACCATCAAGATTCACATCGAGTTCATCCCTAAACGAGATCGAGGTTGGCTGACTATATGTGATGAGAATCTTGATGATGCTGCATCAGCAAACGCTCGACTACTCG	...((((((((.((((.(((((((((.(((((((((((.((((((((.((.((.....((....)).....)).))))).....))))).))))))))))).))))))))).)))).))).))))).....
ogl-miR172d	2	-	-56.9	GCAGCACCATCAAGATTCACA	11	7	28473255	28473385	28473344	28473365	131	AACAGTCGGTGCTTGCAGGTGCAGCACCATCAAGATTCACATCGAGTTCATCCCTAAACGAGATCGAGGTTGGCTGACTATATGTGATGAGAATCTTGATGATGCTGCATCAGCAAACGCTCGACTACTCG	...((((((((.((((.(((((((((.(((((((((((.((((((((.((.((.....((....)).....)).))))).....))))).))))))))))).))))))))).)))).))).))))).....
ogl-miR1846a	1	+	-77.8	GACCCCGGTCTCCTCGCCGG	1	3	29725612	29725748	29725708	29725728	137	ACTCCAGCTGCTGCCTGTCCCTCCCACCGAGCAGCCGGATCTCCCAGTGAGTAGGCCCGGGCCGCCAGATCCGGTGACCCCGGTCTCCTCGCCGGTGTATCCGGCGCCGCAGGGAGGGACGAGAGCCGCCGGCGCTG	......(((((.(((((((((((((..((.((.(((((((..(((.(((((.(((((.(((.((((......)))).))).))))).))))).)).).)))))))))))..))))))))).)).)).).))))....
ogl-miR1846d-3p	1	+	-77.8	TCCCACCGAGCAGCCGGATCTC	14	15	29725612	29725748	29725632	29725654	137	ACTCCAGCTGCTGCCTGTCCCTCCCACCGAGCAGCCGGATCTCCCAGTGAGTAGGCCCGGGCCGCCAGATCCGGTGACCCCGGTCTCCTCGCCGGTGTATCCGGCGCCGCAGGGAGGGACGAGAGCCGCCGGCGCTG	......(((((.(((((((((((((..((.((.(((((((..(((.(((((.(((((.(((.((((......)))).))).))))).))))).)).).)))))))))))..))))))))).)).)).).))))....
ogl-miR1846d-5p	1	+	-77.8	TATCCGGCGCCGCAGGGAGG	35	37	29725612	29725748	29725708	29725728	137	ACTCCAGCTGCTGCCTGTCCCTCCCACCGAGCAGCCGGATCTCCCAGTGAGTAGGCCCGGGCCGCCAGATCCGGTGACCCCGGTCTCCTCGCCGGTGTATCCGGCGCCGCAGGGAGGGACGAGAGCCGCCGGCGCTG	......(((((.(((((((((((((..((.((.(((((((..(((.(((((.(((((.(((.((((......)))).))).))))).))))).)).).)))))))))))..))))))))).)).)).).))))....
ogl-miR1846e	7	-	-48.4	AACGAGGAGGCCGGGACCA	351	304	9399675	9399743	9399714	9399733	69	CGCATCCGCCAACGAGGAGGCCGGGACCACCGGATCCGGTGACTCCGGCCTCCTCGCCGGCAGATCCGG	((.(((.(((..(((((((((((((..(((((....)))))..)))))))))))))..))).))).)).
ogl-miR1848	2	+	-52.6	CCTCGCCGGCGCGCGCGTGCA	94	45	11106891	11106962	11106901	11106922	72	GCCGCGGGCCCCCTCGCCGGCGCGCGCGTGCACCCGCGGGTGCGCGCACGGCCGTCGAGTGGCTCTTCGGCG	((((.(((((..((((.((((.((.(((((((((....))))))))).)))))).)))).)))))..)))).
ogl-miR1852	5	-	-83.9	ACCTGCATTCTGAATCCATAT	7	12	16036088	16036247	16036098	16036119	160	TGATCAATTGCTATATGGATCCAGAATGCAGGGGTAGTTTGTTCATAGATGATAACATCTAATGGAGCAGTCAATTAGATCACTGGTCAAGATTCAATAGGATGTTTTGTCATATATGAACAAACTACACCTGCATTCTGAATCCATATAGCAATTGATT	.(((((((((((((((((((.(((((((((((.((((((((((((((.((((((((((((.((.((.((((..........)))).))........)).))))))..)))))).)))))))))))))).))))))))))).)))))))))))))))))))
ogl-miR1856	1	-	-64.2	TATGCGTAAGACGGATTCGTA	5	11	4183088	4183234	4183203	4183224	147	ACAGCACTGATATGCGTACGACGGATTCGTACGACCCGCGTCCGACCATACCATGTGCACCAATCACCGTCTTTGGCTTCTTTCCAGCGAACCAATGCAAGCAGCAGTTGGATGCATGTCGTACGAATCCGTCGGACGCATAGCTAT	..(((.....(((((((.(((((((((((((((((..(((((((((.........((((.............((((.(((........))))))))))).......)))))))))..))))))))))))))))).))))))))))..
ogl-miR1859	11	-	-42.6	TTTCCTATGACGTCCATTCCAA	12	17	567048	567147	567058	567080	100	TGTGGGAGTTGTAGGAATGGATGCGTAGAGAAAGAAATGAAATCTGAACCAGATTTGTGATTGATTCTTTCCTATGACGTCCATTCCAATGATTTCCAGT	..(((((((..(.(((((((((((((((.(((((((...(((((((...)))))))........)))))))))))).)))))))))).)..)))))))..
ogl-miR1861j	12	+	-56.1	CGGTCTTGAGGCAGGAACTGAG	9	11	16411430	16411536	16411440	16411462	107	ATTCTTAGGCCCGGTCTTGAGGCAGGAACTGAGTAGTTGGTGAACTCGCTCTATGTTGTTCGTTCACTCGCGACACGGTTCCTGTCCCAAGACCGAGTCTGTGAATA	((((.(((((.((((((((.(((((((((((.((.((.(((((((..((........))..))))))).)).)).))))))))))).)))))))).))))).)))).
ogl-miR1861m	9	+	-65.5	CGGTCTTGTGGCAAGAACT	8	9	9659177	9659394	9659365	9659384	218	TGAACTCGCTCTATGTTGTTCATTCACTCGCGACACGGTTCCTGTCCCAAGATCGGGTCTGTGAATATACAAATGTGATTTTTTTTAATACATTCTTACACCCACTCTTTTTTTCAAGTTCCAGCATCCGTTTGTGAATATGACCTACTACTACAAATTCATAAACTCGGTGTTGCATATTCTTATGCCCGGTCTTGTGGCAAGAACTGAGTAGTTCG	.(((((.((((..((((((..........)))))).(((((.((((.(((((((((((.((.((((((...((((((.((......))))))))...........................(((((((.((((((((((.((...........)).))))))))))..))))))).)))))).)).))))))))))).)))).)))))))))))))).
ogl-miR1863a	12	+	-115.31	GCTCTGATACCAATTGTTGG	16	18	4321553	4321856	4321826	4321846	304	TGTTTCCTAAGTCCACCATTTGGTATTAGAGCTGAAATCCTAAACCTTTTGATTGTTTGTCCACACCAATCCACTGCTGCTAGGAGTTTTAGCTCCAATGGCAGTACCTAATCTGGTACTGATCTGTTTCTTTTCATGAAAAGAACTTTGTGATCTGCATGCCATGGTATTCCCCAAGTCTGTTGCCTTCAACGGATTTGTGACTTGACATTAATGCCATAATCAGCAGTATGTTCGTGTTGGCTCTGATTGGGGTTTAGGATGTTAGTTTTTAGCTCTGATACCAATTGTTGGACCTAGAGAC	.(((((.((.(((((.((.(((((((((((((((((((((((((((((..(((((...(((.((((.(((..(((((((...(((((....))))).(((((((((((......))))).((((...(((((((....)))))))......))))....))))))((((((...(((((((((((....))))))))))).(......)...)))))).....)))))))..))).)))).)))..))))))))))))))))).......))))))))))))))))).)).))))).)))))))
ogl-miR1865	3	+	-66.5	GAAGAATCGCAGTCACTAGTTG	12	18	30583576	30583719	30583687	30583709	144	ACTCGAACTACTGCCAGTGATGGTGATTCTTCGACACAGTATTCGGTGAGTTTTGGGCTTCATCATGCGGTGCTCGACATGGTGACGAAGCCTGAACTTGCCAAAGACTGTCGAAGAATCGCAGTCACTAGTTGTAATTTGACT	..(((((.(((.((.((((((.((((((((((((((..((.((.((..(((.(..((((((((((((((.....)).))))))))...))))..))))..)).)).)))))))))))))))).)))))).)).))).)))))..
ogl-miR2096	1	+	-143.4	TGCCGATTTCCCCCTCGGGCG	12	14	4770479	4770716	4770489	4770510	238	AGACGCCGCACTGCCGATTTCCCCCTCGGGCGAGCCATCGGAGCGGGGGCCGTTGGCTCCCAAAGCAGACGCGAGAATTCACTGAAATTACCGCGCCATCTTATCTCCCCAAGTTGAAGAATATAATTCGGGCGCAGTAATTTTTAGTGAATTCATGTGTCTACTACTACATATGTCTGCTTGGGAGCCAACCGCGTTTCGACGGCTCGCCTGAGGGGAAATCGGCGGGAGGCGTTTG	(((((((...((((((((((((((.(((((((((((.((((((((.((....(((((((((((.((((((....(((((((((((((((((.(((((..(((........)))..(((........))).))))).)))).))))))))))))).(((((........))))).))))))))))))))))))).)))))))).)))))))))))))))))))))))))..))))))).
ogl-miR2118r	4	+	-43.6	TAGGCATGGGAGGCATTGGGAA	6	8	6232210	6232329	6232220	6232242	120	CCTAAGAACTGTAGGCATGGGAGGCATTGGGAAAAATGCTTAGCAAATCTCAACCTCTAAATTTAGAGGGAAGAAAAGTACATGTTCTTCCTCCATGTTCCCATGCCCACTGCTCTTAGA	.((((((.(.((.((((((((((.(((.(((((...(((...)))..(((...((((((....))))))..))).............)))).).))))))))))))).)).).)))))).
ogl-miR2863a	3	+	-61.8	TTGTCCCATTCTAGTTTAGCT	7	11	24925155	24925279	24925165	24925186	125	ATGGGTACCCATTGTCCCATTCTAGTTTAGCTAAATGAACTACTACAGGGAGTAAATTCTATGGACCAGGAAAAGTGAGTTTTAGTTAATTTAGTTGAGCTAGAATGGGTCAATGGGTACCTATG	((((((((((((((.(((((((((((((((((((((.(((((..((.((((.....))))....((........))..))..))))).))))))))))))))))))))).)))))))))))))).
ogl-miR2863c	7	+	-54.7	TTAGTAGGACTAGAATGGGCCA	10	8	23881640	23881754	23881722	23881744	115	CGGGTAATTTCTTGACCCACTTTAGTTCAACTAAAATGAACTAAGTTTCACTTTTAGAGAGTCTAAAGTGAAATTTAGTTCATTTAGTAGGACTAGAATGGGCCAAAGAATACCC	.(((((.((..(((.((((.((((((((.((((((.((((((((((((((((((.((.....)))))))))))))))))))))))))).)))))))).)))).)))..)))))))
ogl-miR2866	3	-	-61.6	GATGCTGAGCACAAACTAGA	13	19	6747629	6747726	6747639	6747659	98	TGACCCTTTTTCTCTAGTTTGTGTTCAGCATCTATGTCAACTATGATGCTGAACACAAACTGACACAGATGCTGAGCACAAACTAGAGAAAAAGGGTC	.((((((((((((((((((((((((((((((((.(((((....((.((.....))))...))))).))))))))))))))))))))))))))))))))
ogl-miR2867	11	+	-60.7	CCAGGACGTGTGGGATGGCA	12	17	12175798	12175895	12175865	12175885	98	TTGACGGCGTGTGCCATCCCACACATCCCGATCATGGCGTGTGACACAACTGGATGTGCGTGCCACGACCAGGACGTGTGGGATGGCACATGTTGTCA	.(((((((((((((((((((((((.(((.(.((.((((((((.(((........))))))))))).)).).))).)))))))))))))))))))))))
ogl-miR2871a	2	+	-56.7	GACCGTAGAAACTAGCATAGAAAA	27	24	3245756	3245884	3245769	3245790	129	TGCCCACCATGGTGACCGTAGAAACTAGCATAGAAAAAAGTAGATATCTCAAGTGACTTTGTTCATTTACGTTGGGATAGACAAGTAACTACCTTTTCTATTTTAGTTTCTATGGTCACTTTGGTGGCA	.(((.((((.((((((((((((((((((.((((((((..((((.((((((((((((..........)))).)))))))).........)))).)))))))).)))))))))))))))))).))))))).
ogl-miR2871b	5	+	-56.7	TATTTTAGTTTCTATGGTCAC	19	26	3245756	3245884	3245853	3245874	129	TGCCCACCATGGTGACCGTAGAAACTAGCATAGAAAAAAGTAGATATCTCAAGTGACTTTGTTCATTTACGTTGGGATAGACAAGTAACTACCTTTTCTATTTTAGTTTCTATGGTCACTTTGGTGGCA	.(((.((((.((((((((((((((((((.((((((((..((((.((((((((((((..........)))).)))))))).........)))).)))))))).)))))))))))))))))).))))))).
ogl-miR2872	11	+	-134.4	AGTTCGGTTTGTAGAATCCCA	19	13	2125785	2126146	2125795	2125816	362	GATTATTTCATAGTTCGGTTTGTAGAATCCCATCTTTGAGTTCTTGATTAATCACTCATCTGCAATTGATGGCAACAGGATGCTCGATCTTCCATCAGGTAAAGATAACTCTTGATTTGGCGAAAACTTGTCACACATGATTTGACTTTCGATCAACACGATCTAAACTTGCAATTTCAGCACCATGTCTTTTCTAGTTACCAACCGTGCCGAAATCTGATTGGCCTTCACTGAGAAGGCTAATCCTTGCATGCGAATCGAAGAATACAAGCAAGAAAAAGGTAGATTGTAGCTCAATTGCAGATGAATGATTTAGCACTCGAAGTTGGGGTTCTACAAACCGAACTAGTGGTGAAATTGCA	(...((((((((((((((((((((((((((((.((((((((.((.....(((((.(((((((((((((.((....))....(((((((((.((.((((((.((((....)))).))))))......(((((......(((((((......((((.....))))......((((.((((.((((..((.((.....))....))...)))).))))...(((((((((((.....)))))))))))..))))..)))))))......))))).........)).)))))).))).))))))))))))).))))).)).)))))))).)))))))))))))))))))))....)))))))..).
ogl-miR2873b	2	+	-45.2	TTGGACTTGAGATTTGGTATG	10	17	5228584	5228798	5228594	5228615	215	TGAAGTTGAGTTTGGACTTGAGATTTGGTATGAATATATTTCATGTCTATACCTATCTCTAGTAATTTTTTCATGAATTTAAAAAACTTATAGATATGGTTTTCACGGGTTTTCATTTATTTGATGGTTTTCATCGGATATTCCCCCTACTAGTAATACTTGGTCCCACATATCATATATATACATTGTGTCTTGTAGTCTGTGCTACAGCTGGC	...((((((((.((((((((((((...(((((.((((...(((((((((((............(((((......))))).........))))))))))).......(((........(((((((((.....)))))))))........(((((......)))))))).......)))).))))).....)))))).)))))).))).)))))...
ogl-miR2876	Oglab01_unplaced046	+	-58.2	TTCCTATATGAACACTGTTGC	68	32	76866	77038	77007	77028	173	GAAATTGCTGGCAGCACTGTTTATATAGAAATTTCTGTAAAATAATTGCTCCTGAGCTTGTGTTTGTCATAAATGTTAGTTGTTACTGTAGATGTTTCTTTCCTTAAAAGTTTCCCTAAACATTCTTGCTTGTTTACAGGAATTCCTATATGAACACTGTTGCCAGCAATTTG	.(((((((((((((((.(((((((((((.((((((((((((......(((....)))........(.((..((((((((..(..(((..(((....))).........)))..).)).))))))..)))...)))))))))))).))))))))))).))))))))))))))).
ogl-miR319a	1	-	-106.7	TTGGACTGAAGGGTGCTCCCT	1989	2017	4989951	4990167	4989971	4989992	217	AAGCGATCGATGGATGGAAGAGAGCGTCCTTCAGTCCACTCATGGGCGGTGCTAGGGTCGAATTAGCTGCCGACTCATTCACCCACATGCCAAGCAAGAAACGCTTGAGATAGCGAAGCTTAGCAGATGAGTGAATGAAGCGGGAGGTAACGTTCCGATCTCGCGCCGTCTTTGCTTGGACTGAAGGGTGCTCCCTCCTCCTCGGTCTCCTCGATCT	....((((((.(((.(((.(.((((..(((((((((((..((.(((((((((..(((((((((((.((.(((..((((((((.((..(((.((((......((((......))))..)))).)))..)).))))))))..))).)).))..))).)))))).))))))))).))..)))))))))))..))))).))))))))))))..........
ogl-miR390-3p	3	-	-54.3	AAGCTCAGGAGGGATAGCGCC	408	448	30783663	30783760	30783719	30783740	98	AGGGTATGGAACAATCCTTGAAGCTCAGGAGGGATAGCGCCTCGAAATCAAACTAGGCGCTATCTATCCTGAGCTCCATGGTTTGTTCTTACCACACG	..((((.(((((((.((.((.(((((((((.(((((((((((.(........).))))))))))).))))))))).)).)).))))))))))).....
ogl-miR390-5p	2	-	-54.3	CGCTATCTATCCTGAGCTCC	40	46	30783663	30783760	30783683	30783703	98	AGGGTATGGAACAATCCTTGAAGCTCAGGAGGGATAGCGCCTCGAAATCAAACTAGGCGCTATCTATCCTGAGCTCCATGGTTTGTTCTTACCACACG	..((((.(((((((.((.((.(((((((((.(((((((((((.(........).))))))))))).))))))))).)).)).))))))))))).....
ogl-miR393b	4	-	-68.2	TCCAAAGGGATCGCATTGATCT	600	139	25821539	25821676	25821634	25821656	138	TGAGGAAACTAGTGGAGGACTCCAAAGGGATCGCATTGATCTGGCTAGCTATCTCGATCGATCGCCTCATCGATCGACGACGACGTGCGAGATCGATCAGTGCAATCCCTTTGGAATTTTCCGCTTGCTTCCGCCTCC	...((((.(.(((((((((.(((((((((((.(((((((((...((.((..(((((.(((((((......)))))))))).))...)).))...))))))))).))))))))))).))))))))).).))))......
ogl-miR393a	4	-	-68.2	TCCAAAGGGATCGCATTGATC	453	448	25821539	25821676	25821559	25821580	138	TGAGGAAACTAGTGGAGGACTCCAAAGGGATCGCATTGATCTGGCTAGCTATCTCGATCGATCGCCTCATCGATCGACGACGACGTGCGAGATCGATCAGTGCAATCCCTTTGGAATTTTCCGCTTGCTTCCGCCTCC	...((((.(.(((((((((.(((((((((((.(((((((((...((.((..(((((.(((((((......)))))))))).))...)).))...))))))))).))))))))))).))))))))).).))))......
ogl-miR394	8	+	-45.34	TTGGCATTCTGTCCACCTCC	552	551	21927866	21927973	21927876	21927896	108	CTGAGAGTTCTTTGGCATTCTGTCCACCTCCTTGTCGAATCCTCAGAGACAGAAATCTCATATCTGTTGATCTTGGAGGTGGGCATACTGCCAATGGAGCTGTGTAGG	((((.((((((((((((.(.(((((((((((..(((((.......((((......)))).......)))))...))))))))))).).)))))).)))))).).))).
ogl-miR395l	4	+	-108.75	TGAAGTGTTTGGGGGAACTC	10	11	23772421	23772703	23772431	23772451	283	GAGAGTTGTTGTGAAGTGTTTGGGGGAACTCTCGGTGTCGCCAAGCATTCAAATATATAGCGTTTAGACTACAAGAGATAAGAGAAAAGTTTGGTATTACTATGAGTTCTCTTTAAGCACTTCATACGACACCATTATTGTTAGGGTTGTTATGAAGTGTTTGGAGGAACTCTCAGTGCCATCAAACATTTAATACATAGTGTTTAAGCCACAATATTGAGATAAGAGTCACGTTTGGTATTATCGTGAGTTCCCTTCAAGCACTTCACGTGACACTATTTCA	((((..(((((((((((((((((((((((((.(((((..(((((((.....(((((...(.((((((((.((............(((.(((((((..((((..((((((.((((((((((((((((((((.((..........)))))).))))))))))))))))))))))..))))..))))))).)))........)))))))))))...)))))..(((....)))..)))))))..))))).)))))))).)))))))))))))..))))...)))).
ogl-miR396a	2	-	-76.6	TTCCACAGCTTTCTTGAACTGT	37	150	27760248	27760411	27760370	27760391	164	TTCAAGTCCATGCCATGCCTTTCCACAGCTTTCTTGAACTTCTCTTGTGCCTCACTCACTTTCATTACTGGAGAGATATGCATCATCAGTGGAAGCTTATAGGGAGAGGAGTGCAAGAAGAGGGTCAAGAAAGCTGTGGGAAGAAATGGCATTACAAGGACTTT	...(((((((((((((..(((((((((((((((((((.((((((((((.((((.(((.(((((...((((..((........))..)))))))))......))).))))...))))).))))).)))))))))))))))))))..))))))).....)))))).
ogl-miR396b	6	+	-57.6	GTTCAATAAAGCTGTGGGAAA	6	2	3140565	3140685	3140654	3140675	121	CCTCTTTGTGGTCTTCCACAGCTTTCTTGAACTGCATCTTTGAGAGAGATTAGCATCCCTATGTGTGGATTTTGCTTGCACGAGTGTGCAGTTCAATAAAGCTGTGGGAAATTACAGAGAG	.(((((((((((.((((((((((((.((((((((((((((((((..(((((.((((......)))).)))))..))))...))).))))))))))).)))))))))))).)))))))))))
ogl-miR396c-3p	2	-	-76.6	TTCCACAGCTTTCTTGAACTT	5430	1330	27760248	27760411	27760370	27760391	164	TTCAAGTCCATGCCATGCCTTTCCACAGCTTTCTTGAACTTCTCTTGTGCCTCACTCACTTTCATTACTGGAGAGATATGCATCATCAGTGGAAGCTTATAGGGAGAGGAGTGCAAGAAGAGGGTCAAGAAAGCTGTGGGAAGAAATGGCATTACAAGGACTTT	...(((((((((((((..(((((((((((((((((((.((((((((((.((((.(((.(((((...((((..((........))..)))))))))......))).))))...))))).))))).)))))))))))))))))))..))))))).....)))))).
ogl-miR396c-5p	2	-	-76.6	GGTCAAGAAAGCTGTGGGAAG	24	3	27760248	27760411	27760268	27760289	164	TTCAAGTCCATGCCATGCCTTTCCACAGCTTTCTTGAACTTCTCTTGTGCCTCACTCACTTTCATTACTGGAGAGATATGCATCATCAGTGGAAGCTTATAGGGAGAGGAGTGCAAGAAGAGGGTCAAGAAAGCTGTGGGAAGAAATGGCATTACAAGGACTTT	...(((((((((((((..(((((((((((((((((((.((((((((((.((((.(((.(((((...((((..((........))..)))))))))......))).))))...))))).))))).)))))))))))))))))))..))))))).....)))))).
ogl-miR396e-3p	4	+	-74.5	GTTCAAGAAAGCCCATGGAAA	2	3	25346890	25347074	25347043	25347064	185	CGGGCATGCTTTCCACAGGCTTTCTTGAACTGTGAACTCGTGGGGGTGTATGTGCTCATGTTGGGATTGTGGTCGGTGGCCTCCAATTCTCTGAAAAGAAAGCTGAATTGTCGAGCTCCCCGTTCTGTCTTTGGTCGTCTCTACCTGTTGATGGTTCAAGAAAGCCCATGGAAACCATGCCGCGT	((((((((.((((((..((((((((((((((((.(((..((((((..(((((....))))..(((((...(..(((.((.(((((((((.((........))..))))))..)))..)))))..).)))))....)..))))))..))).))))))))))))))))..)))))).)))))).)).
ogl-miR396e	4	+	-74.5	TCCACAGGCTTTCTTGAACTG	23072	6198	25346890	25347074	25346900	25346921	185	CGGGCATGCTTTCCACAGGCTTTCTTGAACTGTGAACTCGTGGGGGTGTATGTGCTCATGTTGGGATTGTGGTCGGTGGCCTCCAATTCTCTGAAAAGAAAGCTGAATTGTCGAGCTCCCCGTTCTGTCTTTGGTCGTCTCTACCTGTTGATGGTTCAAGAAAGCCCATGGAAACCATGCCGCGT	((((((((.((((((..((((((((((((((((.(((..((((((..(((((....))))..(((((...(..(((.((.(((((((((.((........))..))))))..)))..)))))..).)))))....)..))))))..))).))))))))))))))))..)))))).)))))).)).
ogl-miR396h	4	+	-45.3	TCCACAGGCTTTCTTGAACGG	7	11	21698774	21698856	21698825	21698846	83	GGCGGCCGGCGCCGTGGCGGGGGGCTGCGAGTGGGGGGCGACGAGCTGCGCTTCCACAGGCTTTCTTGAACGGTTGCGGCCGC	.(((((((..(((((...((..((((....((((((((((......))).))))))).))))..))...)))))..)))))))
ogl-miR3979	11	+	-60.4	TCTCTCTCTCCCTTGAAGGC	177	213	14903589	14903701	14903599	14903619	113	GCTTTCTTGGATCTCTCTCTCCCTTGAAGGCTATCTCATGGAGGTTTGATGTACACCATTGTTGCCTAAGAAACTGAGAAAGCCTTCAGGGGAGGAGAGAAGCCAAGCAAGCC	((((.(((((.((((((.((((((((((((((.(((((...((((.(((((.....)))))..)))).......))))).))))))))))))))))))))..))))).)))).
ogl-miR397a	6	+	-58.2	TCATTGAGTGCAGCGTTGATG	7	36	21257360	21257475	21257370	21257391	116	AATCAAATGCATCATTGAGTGCAGCGTTGATGAACAACGGTAACCGGTCCATGTTGATGCGCATTTGGCCGGTGATCTGATCATCATCAGCGCTTCACTCAATCATGCGTTTGGCA	..((((((((((.((((((((.(((((((((((....(((..(((((((.((((......))))..)))))))...)))....))))))))))).)))))))).))))))))))..
ogl-miR397b	2	-	-50.7	TTATTGAGTGCAGCGTTGATG	9695	6441	2962619	2962737	2962706	2962727	119	AGGGAAGGCATTATTGAGTGCAGCGTTGATGAACCTGCCGGCCGGCTAAATTAATTAGCAAGAAAGTCTGAAACTGGCTCAAAGGTTCACCAGCACTGCACCCAATCACGCCTTTGCTC	((.((((((...((((.((((((.((((.(((((((...((((.(((((.....))))).((.....))......))))...))))))).)))).)))))).))))...)))))).)).
ogl-miR3980a	2	-	-83.9	CTGGCCGAGGCCGTCGATTCT	49	57	19783016	19783179	19783026	19783047	164	TTCTTCGCCTTAGGAGAATTGACGGCCTCAATCAGGGGCGCCTTCCCCTTGAGCTCGGGAGACGCATTCTGCTTTGGCTGGGGGCGCAGGCTCCGGCGGCCCCTCATCGTCACCGGAATCAGACACTTCGTCCTGGCCGAGGCCGTCGATTCTCCTAGCGGGAA	.(((.(((..(((((((((((((((((((..(((((.((((((((..((.((((..((((......)))))))).))..)))))))).(..(((((.(((........))).)))))..)...........)))))..))))))))))))))))))))))))).
ogl-miR398b	7	-	-64.4	TGTGTTCTCAGGTCGCCCCTG	2861	3496	11426206	11426296	11426216	11426237	91	AGGGAGTTCCTACAGGGGCGAGCTGGGAACACACGGTGATGAGGCGGTCTGGTCTTTCGTGTGTTCTCAGGTCGCCCCTGCCGGGACTCTC	.(((((((((..(((((((((.((((((((((((((.(((.((.....)).)))..)))))))))))))).)))))))))..)))))))))
ogl-miR399d	6	+	-90.34	TGCCAAAGGAGAGTTGCCCTG	12	35	1383213	1383431	1383400	1383421	219	GAAGACAGTAGTAGGCAGCTCTCCTCTGGCAGGTGCATTCTAGGTGATTTGTAATTGTATATGCATCCAAGGTATATACAATCCGGCCATGGTACTACATTGTAATCATCCATGTGATCGCTTGTATATATACATGGGGGCCTTTGATAGACTATCATCATATAGCGATTGAATTCGCCGAAACGTCCTGCCAAAGGAGAGTTGCCCTGCGACTGTCTT	.((((((((.(((((((((((((((.(((((((.((......((((((..((.(((((((((((.......)))))))))))..((((.((((((......)).)))).(((((((..............))))))).))))........)).)))))).....((((......))))......))))))))).)))))))))).))))).))))))))
ogl-miR399i	6	+	-90.34	TGCCAAAGGAGAGCTGCCCTG	1	2	1383213	1383431	1383226	1383246	219	GAAGACAGTAGTAGGCAGCTCTCCTCTGGCAGGTGCATTCTAGGTGATTTGTAATTGTATATGCATCCAAGGTATATACAATCCGGCCATGGTACTACATTGTAATCATCCATGTGATCGCTTGTATATATACATGGGGGCCTTTGATAGACTATCATCATATAGCGATTGAATTCGCCGAAACGTCCTGCCAAAGGAGAGTTGCCCTGCGACTGTCTT	.((((((((.(((((((((((((((.(((((((.((......((((((..((.(((((((((((.......)))))))))))..((((.((((((......)).)))).(((((((..............))))))).))))........)).)))))).....((((......))))......))))))))).)))))))))).))))).))))))))
ogl-miR399j	3	+	-51.5	CTGCCAAAGGAGAGTTGCCC	7	12	20725479	20725581	20725551	20725571	103	GTCCAGTTTCAGGGCTCCTCTCTCTTGGCAGGGAGCATGTGAAGTCTTTTGTAGCTCACTCATTTTCAGCCCTCTGCCAAAGGAGAGTTGCCCTAAAACTGGA	.((((((((.(((((..(((((..(((((((((.((..(((((((........)))...)))).....)).)))))))))..)))))..))))).))))))))
ogl-miR408-3p	1	+	-79.8	CAGGGATGAGGCAGAGCATGG	147	177	8988107	8988288	8988127	8988148	182	GTGATTGGAGAGGAGAGGAGACAGGGATGAGGCAGAGCATGGGATGGGGCTATCAACAGATGTAGATTATTCCTTGCACAAGAGATGATGAGCTGTGAATGAGTTCTGAGAGATGGCTGGTGTTGTTGTTGCTCCCTCCCCTGCACTGCCTCTTCCCTGGCTCCCCTGCACACCTCTCTCTC	......(((((((((.((((.((((((.(((((((.(((.((((.(((((...((((((...(((.((((..(((....)))..)))).(((((.......)))))..........)))...))))))..))))).)))).))).))))))).)))))).)))).)).....)))))))...
ogl-miR408-5p	1	+	-79.8	TGCACTGCCTCTTCCCTGGCT	1957	2360	8988107	8988288	8988247	8988268	182	GTGATTGGAGAGGAGAGGAGACAGGGATGAGGCAGAGCATGGGATGGGGCTATCAACAGATGTAGATTATTCCTTGCACAAGAGATGATGAGCTGTGAATGAGTTCTGAGAGATGGCTGGTGTTGTTGTTGCTCCCTCCCCTGCACTGCCTCTTCCCTGGCTCCCCTGCACACCTCTCTCTC	......(((((((((.((((.((((((.(((((((.(((.((((.(((((...((((((...(((.((((..(((....)))..)))).(((((.......)))))..........)))...))))))..))))).)))).))).))))))).)))))).)))).)).....)))))))...
ogl-miR435	3	+	-105.9	TTATCCGGTATTGGAGTTGA	7	11	16863596	16863894	16863864	16863884	299	GTTTCATCTCTCAACTCCAAAACTGGACAAAACATGTCCCTCATCTTCCCTAGCACTAGTTTAGAGTGGTTTTTGCCCATGTGGACTACTTGGCTAGTTGACTTGCATAACAAATGACATGTACAGGGTGAGCTAAGAGCCATGTCACATTTACCTCTCCTACTCCCTTTCTCTTCCACCTTCCCAAAAACTCCCCAGCAGACCTGGAGCGAAAATTGCCTTGAATTAGCTTCAGACCTATAGTGTCGTTGATAGTTTAGGGACATGTTTTATCCGGTATTGGAGTTGAGGGATGAAAA	.(((((((((((((((((((.((((((.(((((((((((((...((((.......(((((((((.(..((((((((..(((((.((....(((((((((.((((((((..(....)..)))))...))).))))...))))).)))))))............................................((((.....)))).))))))))..).))))))))).....((((....).)))...)).))...))))))))))))).)))))).))))))))))))))))))).
ogl-miR437	10	-	-60.7	AAAGTTAGAGAAGTTTGACTT	7	9	9178868	9179058	9178878	9178899	191	ACTTTTGTCCTAAGTCAAAGTAATCTAACTTAGATCAAGTTTATAGAAAAAGTGCAAAATAATTACAACATTAAGCTAAGACATATTTCATTGTGCATTTGAATGAAACTAAATTGATGATGTTGTAGACGTTGGTGCATTTTTTCTATAAACTTTACCAAAGTTAGAGAAGTTTGATTTAGTATGAAACA	..(((..(.((((((((((.(..((((((((.(...((((((((((((((((((((.(((..(((((((((((...(((......(((((((.........))))))).....))).)))))))))))..)))..))))))))))))))))))))...).))))))))..).)))))))))).)..)))..
ogl-miR439g	10	+	-44.62	TGTCGAACTGCGGTTGTTCGA	6	7	13326330	13326429	13326398	13326419	100	GGCTGCCCTGTCAAATATCCACAGTTTGACAGGGGGACATATCAAACAACCATAATTCGACAGGGTACCTGTCGAACTGCGGTTGTTCGACAGGGCATAA	...(((((((((.((((.((.((((((((((((.((.............))...((((....)))).)))))))))))).)).)))).)))))))))...
ogl-miR5157a	8	-	-58.7	AGAAGTTGTGGCTATCAAAAAG	13	17	15974345	15974436	15974355	15974377	92	GGGCCTTAAGAACTTTTTGATAGCTACAACTTCTCTCTTAGAATCGGCTCTTCTAAGAGAGAAGTTGTGGCTATCAAAAAGTTCCTAAGACC	.((.((((.((((((((((((((((((((((((((((((((((.......)))))))))))))))))))))))))))))))))).)))).))
ogl-miR528-3p	3	+	-69	TGGAAGGGGCATGCAGAGGAG	921	674	1549994	1550120	1550014	1550035	127	TTTTGGCTGTAGCAGCAGCAGTGGAAGGGGCATGCAGAGGAGCAGGAGATTCAGTTTGAAGCTGGACTTCACTTTTGCCTCTCTCTCCTGTGCTTGCCTCTTCCATTCCTGCTGCTAGGCTGTTCTG	....((((.(((((((((.(((((((((((((.(((.(((((..(((((..(((..(((((.....)))))...)))..)))))))))).))).))))))))))))).)))))))))))))......
ogl-miR528-5p	3	+	-69	CCTGTGCTTGCCTCTTCCATT	1529	643	1549994	1550120	1550079	1550100	127	TTTTGGCTGTAGCAGCAGCAGTGGAAGGGGCATGCAGAGGAGCAGGAGATTCAGTTTGAAGCTGGACTTCACTTTTGCCTCTCTCTCCTGTGCTTGCCTCTTCCATTCCTGCTGCTAGGCTGTTCTG	....((((.(((((((((.(((((((((((((.(((.(((((..(((((..(((..(((((.....)))))...)))..)))))))))).))).))))))))))))).)))))))))))))......
ogl-miR529a	2	+	-65.07	GCTGTACCCTCTCTCTTCTTC	6	8	13768796	13768933	13768892	13768913	138	ATGTACATCGAGGCTAAAGGAAGAAGAGAGAGAGTACAGCCTTAGTTCAGATCACATATGACTATCTTTTGCGAGTCTGATCGATACTCTGATGAAGGCTGTACCCTCTCTCTTCTTCTCTTAGCTTCTTGATGCTTT	.....((((((((((((..(((((((((((((.((((((((((...(((((........((((..(....)..))))..........)))))..)))))))))).)))))))))))))..))))))))..))))....
ogl-miR529b	2	+	-65.07	AGAAGAGAGAGAGTACAGCCT	1378	1229	13768796	13768933	13768816	13768837	138	ATGTACATCGAGGCTAAAGGAAGAAGAGAGAGAGTACAGCCTTAGTTCAGATCACATATGACTATCTTTTGCGAGTCTGATCGATACTCTGATGAAGGCTGTACCCTCTCTCTTCTTCTCTTAGCTTCTTGATGCTTT	.....((((((((((((..(((((((((((((.((((((((((...(((((........((((..(....)..))))..........)))))..)))))))))).)))))))))))))..))))))))..))))....
ogl-miR530-3p	4	-	-79.4	AGGTGCAGAGGCAGATGCAAC	17	22	4923648	4923827	4923668	4923689	180	AAAGTGATGTGTGATAGAGCTGCATTTGCACCTGCACCTACAGAGAGGAAGATGGAGCAGCAAGCTAGCAATACGTGCTTGATCGCTATACGCTAGCTTCTTGCACACAATGTTGTTCCTGGTCCCTTCCTGATCCCTAGGTGCAGAGGCAGATGCAACTGTGTCATAGACTTCACATCC	...(((((.(((((((.((.(((((((((..(((((((((..((.((((((..(((((((((.(....).....((((..((..((((.....)))).))..))))....)))))))))......))))))..))..)))))))))..))))))))).)).))))))).)..))))....
ogl-miR530-5p	4	-	-79.4	TGCATTTGCACCTGCACCTAC	45	43	4923648	4923827	4923786	4923807	180	AAAGTGATGTGTGATAGAGCTGCATTTGCACCTGCACCTACAGAGAGGAAGATGGAGCAGCAAGCTAGCAATACGTGCTTGATCGCTATACGCTAGCTTCTTGCACACAATGTTGTTCCTGGTCCCTTCCTGATCCCTAGGTGCAGAGGCAGATGCAACTGTGTCATAGACTTCACATCC	...(((((.(((((((.((.(((((((((..(((((((((..((.((((((..(((((((((.(....).....((((..((..((((.....)))).))..))))....)))))))))......))))))..))..)))))))))..))))))))).)).))))))).)..))))....
ogl-miR535-5p	11	-	-70.8	TGACAACGAGAGAGAGCACGC	785	740	12188886	12189012	12188971	12188992	127	GTTTGCTCGCCGGCCGGCGGTGACAACGAGAGAGAGCACGCCGGTGCGGCGGTCACGGTGAGCCGGCCCGCGGCGGCGTACCTGCGTGCTTTCTCCCGTTGTCACTGCCATACACACATATATGCTC	....(((....))).(((((((((((((.((((((((((((.((((((((((.(.(((....)))).)))).....)))))).)))))))))))).)))))))))))))..................
ogl-miR535-3p	11	-	-70.8	GTGCTTTCTCCCGTTGTCACT	270	288	12188886	12189012	12188906	12188927	127	GTTTGCTCGCCGGCCGGCGGTGACAACGAGAGAGAGCACGCCGGTGCGGCGGTCACGGTGAGCCGGCCCGCGGCGGCGTACCTGCGTGCTTTCTCCCGTTGTCACTGCCATACACACATATATGCTC	....(((....))).(((((((((((((.((((((((((((.((((((((((.(.(((....)))).)))).....)))))).)))))))))))).)))))))))))))..................
ogl-miR5484	2	-	-84.7	AACCGAGCGCGCTGTTGATTA	7	17	7199114	7199407	7199124	7199145	294	CGGCGGCCAGCTGCGGCGACGGCGGCTTGGATGGGTCGCCTTCCTCCCTTGCTGCTCGGATGAACCCTCGCCGCATGCATCGCGATCTTGATATTCTTGGCATGGAATTAATAGCGTCTCTTTTTTATCCCCCTTACGGTTCTTGATCTCCAGCGCTTCTCTGAATTCTCTGGTTCTTCTTGCTCGCTCAATTTACTTGTTTTGTTTTCTCGATTGATTGGTTGCCTGATCAGCTGTGCTGTGGATGCATGCGATGTTGCAAAACCGAGCGCGCTGTTGATTAATCTTATCTCC	.((((((((((((((((((.((((((..((..(((......)))..))..)))))).((.....)).)))))))).))....(((((..((....(..((((..(((((...((((...............((....)).....((...((((.(.(((...)))..).)))).))........)))).)))))...))))..)...))..)))))..)))))))).(((((((((((((.(((.((((........))))...)))))))))..)))))))............
ogl-miR5493	2	+	-79.77	AGCCGGGCTCGGTCGCGCGTG	141	150	18590840	18591096	18591065	18591086	257	CAGAGGCGGGCTCCGTGCCGGCCTGCCCAGCTGCAGATCTCGGATGTTTCCCTGAGACAAAAACAGAGAAGGAAGAGGCCCATGTAAGATGGGCTTTCAAGTCAGCTCAAGCACCCACTTCTCACTACCGATCTCCTCTACAAGCACTATTCCCTCGATTAGTACCATACCGCTTGCCGAACGACGCCAACACCAGCTTAAATACGCGCTTCCCACCATCTCCACCAGCCGGGCTCGGTCGCGCGTGCCTGTTACTC	.((..((((((..(((((.((((.((((.((((..((..((((.((((((...))))))......((((((...(((((((((.....))))))))).......((....)).....))))))....))))..)).....(((((((((.((....)).))))........)))))..(((.(.(((..................))))))).............)))).))))..))))))))).))))))..)).
ogl-miR5504	10	-	-25.9	AGTGACGGGAGGACTGCAAGG	199	171	13889037	13889132	13889047	13889068	96	TTGCTGAATTTTGTTCGTTGGAGCTTGTTCTGTTATTTTATTTGCACTGCCGTAGGAAATACACAGTGACGGGAGGACTGCAAGGTTCTTCAGCTT	..((((((....(..(.(((.((.((.((((((((((.(((((.(((....)).).)))))...)))))))))).)))).))).)..)))))))..
ogl-miR5508	6	-	-69.7	TAGATGGCTGATCTGGTGTGG	42	13	441603	441755	441724	441745	153	GCTATTGAACTAGATGGCTGATCTGGTGTGGCTTGGCTTTGGGTAAGAAGGATTGGCCTCTGTCTAGTGCCTCACTTTCCTTCTGCGGTTCTGTCTACTGTCCTGGTTTGGAAGAAGTCAAACCAAGCCAGATCAGCCATCTAGTTGAGTCTC	...(((.((((((((((((((((((((.(((.(((((((((..(.(((((((..(((((......)).)))......)))))))...)..).........(((......))).)))))))).))).)))))))))))))))))))).)))...
ogl-miR5522	2	+	-50	ACAATAGGAATGGGAGGCA	6	14	14212181	14212293	14212191	14212210	113	AGCACCTAAGAACAATAGGAATGGGAGGCATTAGGAAAGTTGCAAGCCAAGTCTCCACAAACATGGAGCTTGCACTTTCCTCCATGTTCCCATTCCTACAGCTCTTAGACCCT	.....((((((.(..((((((((((((.(((.((((((((.((((((......((((......))))))))))))))))))..)))))))))))))))..).)))))).....
ogl-miR5539b	2	+	-48.7	AAGAAAACGGATGCGCGTGCTA	11	12	19583225	19583415	19583235	19583257	191	AGCCAAGGAGCAAGAAAACGGATGCGCGTGCTAACGCTTTCACTTGTTTTCAGCACTCATCTTTTCAAGCTATGATGAAGTAAACACCAGAATAGGTAGGAGCCCGTGTCGATATACCCACCACTGGATAAGCGAAGAAGAAGCAAAAGGGAGTGTGTGAGTATCCTTTCTTGAAATAACCGTTTTGGTTA	((((((((..(((((((..((((((.((..(...(.((((..(((.((((..((..(((((............)))))........((((....(((.((.....((((....))))))))).))))....))..)))).)))..)))).)...)..)).))))))))))))).........)))))))).
ogl-miR5801	1	+	-41.9	TCCAACGATCGGAAACGATTT	6	8	980147	980238	980207	980228	92	CTCACGGTATCAAATCGTTTTTGATCTTTAGATCTAACAATGCATATCTTGCCTAGCTAGATCCAACGATCGGAAACGATTTAGTACCGTGA	.(((((((((.(((((((((((((((.((.((((((.(...(((.....)))...).)))))).)).))))))))))))))).)))))))))
ogl-miR5809	3	-	-168.2	GCAGCTGTGGTCGCCGGCG	7	9	7188524	7188842	7188813	7188832	319	GAGCCGGACAGCAGCTGTGGTCGCCGGCGACGAGTGCGCGACGAGGGGAGGACTGCTCCGGCGAGCGGCTACGAGGGGAGGAGGACATGTGCATGCGCGCGCGCGACGCCAGTTAGCGGCAAGCGGCGGGCGCCTGTCGCTATCTTCCCCGTCGTCCATCATTGTCCTCGCCGCCCGCCCCTGCCCTTGCCCCCGCGACCACCGCCGGCGACCACAGCCGCCGTACGGCACCCCCCTCCCTTCCTCTCTCTCTCTCCACTGCCCCTCCCCCACCTTCCCGTGTACTCGCCGCCGGCAACTACGGCCGCCGTCCGGCTCC	(((((((((.((.((((((((.(((((((.((((((((((..(((((((((...((...((.(((.((....(((((((((.(((((.((((....))))..((((((..((.((((((((.(((.....))).)))))))).))....)))))).......)))))..((((..(((..(((...(((((...(((.....))).)))))...)))..).))..)))).....))))))))).....)).))).))...)).))))))).....)).)))))))))).))))))).)))))))).)).))))))))).
ogl-miR810b	11	-	-65.8	TGAACACCGATATGCGTCATC	21	23	772628	772725	772638	772659	98	AGATCACTTGATGACGACGTATATCGGTGTTCGCTATATATACTTACCAGTCAATAGTATATATAGTGAACACCGATATGCGTCATCATCAAGTGATT	.(((((((((((((.(((((((((((((((((((((((((((((...........))))))))))))))))))))))))))))).)))))))))))))
ogl-miR812d	8	+	-40.57	GTCCAACGTTTGACCGTCCGTC	265	220	11147311	11147490	11147321	11147343	180	CTGGTTTCCGTGTCCAACGTTTGACCGTCCGTCTTATTTAAAAAATTTATGAAAAAAATTAAAAAGACAAGTCACGCATAAAATATTAATCATGTTTTATCATCTAACAACAATGAAAATACGAATTATAAAAAAATTTCATATAAAACGAACAGTTAAAGTTGGACACGAAAACTCAGA	(((((((.((((((((((.((((((.((.(((.((((........(((((((.............((....))..(.(((((((((.....))))))))))........................)))))))..........)))).))).)).)))))))))))))))).)))).))).
ogl-miR812o	7	+	-68.71	CGTGTCCAACGTTTGACTGTC	50	12	401574	401759	401584	401605	186	TCATAGGTTTCCGTGTCCAACGTTTGACTGTCCGTCTTATATGAAATTTTTTATAATTAGTATTTTCATTGTTGTTAGATGATAAAATATGATTAATATTTTATGCGTGACTTGTCTTTTTAATTTTTTTTCATAATTTTTTCAAATAAAACGGACGGTCAAACGTTGGACACGGAAACTCAGGGT	((...((((((((((((((((((((((((((((((.((((.(((((....((((((((((......((..(((.....((((((((((((.....))))))))).)))))).)).....)))))).......))))...))))).)))).))))))))))))))))))))))))))))))...)).
ogl-miR820c	1	+	-131.5	TCGGCCTCGTGGATGGACCAG	892	786	2302	2519	2312	2333	218	TCGTACATGCGTCGGCCTCGTGGATGGACCAGGAGCTCGACGTTTGTTAAGGCTGTTTTTTCCTACCCATACAAGGTTCCGCCGCCTGCATTGTTCCAAGAGTGTTTTGGACGAAAGCAGGATGTGGAACCTTGTTAGGGTAGGAAAGAACTGCCTTAAGGAAGTCGATGCTCCAGGTCCGTCCAAGAGGACGACTCAGATAGATTATCCCGTGCGGT	((((((....((((.((((.((((((((((.((((((((((.(((.(((((((.((((((((((((((..((((((((((((..(((((.((((.((((((...))))))))))..)))))..))))))))))))..)))))))))))))).))))))).)))))))).))))).)))))))))).)))).))))...((((...))))..)))))).
ogl-miR827	2	-	-62.8	TTAGATGACCATCAGCAAACA	34	60	19423806	19423948	19423816	19423837	143	ATCCATGAACCTGTTTTGTTGCTGGTCATCTAGCTACCCGTGCATGCCTGGAGATTGGAGAATAATTGTGACGATGCAGCAGTCGGCTTATTGGCTCTTGGGCACGCGTGGTTAGATGACCATCAGCAAACAAGTTCGTGAGA	.(((((((((.(((((.((((.(((((((((((((((.(((((...((.((((....(((....(((((.........)))))...))).....)))).))))))).))))))))))))))).))))))))).))))))).))

## Sheet: S3 Table
Table S3: List of Known miRNAs in O. glaberrima in treated library
Oryza glaberrima miRNA ID	Chromosome	Strand	MFE	Sequence	Read Count-1	Read Count-2	Precursor Start	Precursor End	Mature Start	Mature End	Precursor Length	Precursor Sequence	Precursor Structure
ogl-miR1319b	5	+	-51.2	TAATATATTATAGGTGTCGG	5	4	10189642	10189714	10189652	10189672	73	ATCGGCACCTATAATATATTATAGGTGTCGGTTAATTAAAAACCGACACCTATAATATATTATAGGTGCCAGT	...((((((((((((((((((((((((((((((.......))))))))))))))))))))))))))))))...
ogl-miR1423	1	+	-85.8	AGCGCCCGAGCGGTAGTTGTC	1181	1001	13872	13985	13954	13975	114	AGTATTTGGGAGGCACTACACGTTGGGCGCTCGATCCAGGGGTGGGAAAATCGGGCGCCCACGTTTTCCCCACCCCCGGATCGAGCGCCCGAGCGGTAGTTGTCTCCCAAATAC	.((((((((((((((((((.(((((((((((((((((.(((((((((((((.((....))..))))).)))))))).))))))))))))).)))))))).))))))))))))))
ogl-miR1425-3p	5	+	-56.4	CAGCAAGAACTGGATCTTAAT	5	13	6933984	6934102	6934061	6934082	119	TTGCTCCACTGTTGACTGCATTAGGATTCAATCCTTGCTGCTAAATGTATTGCTTATATTCAGCAATATAATGTTCAGCAGCAAGAACTGGATCTTAATATAGTCGATAGTGGAAGAAC	....((((((((((((((.(((((((((((...(((((((((((.(((((((((.......)))))))))...)).)))))))))...))))))))))).)))))))))))))).....
ogl-miR1425-5p	5	+	-56.4	TAGGATTCAATCCTTGCTGCT	2930	5517	6933984	6934102	6934004	6934025	119	TTGCTCCACTGTTGACTGCATTAGGATTCAATCCTTGCTGCTAAATGTATTGCTTATATTCAGCAATATAATGTTCAGCAGCAAGAACTGGATCTTAATATAGTCGATAGTGGAAGAAC	....((((((((((((((.(((((((((((...(((((((((((.(((((((((.......)))))))))...)).)))))))))...))))))))))).)))))))))))))).....
ogl-miR1427	5	-	-105.94	TGCGGAACCGTGCGGTGGCGC	27	17	19445840	19446069	19445850	19445871	230	CAGGACCGGTGGTCCCGCGGCTTGGCTGTGCACGACCGCGCGGTTCCACAGCACGGCCGCGCGCGACCGAATCCAGGTACAGCGCACACACGCTGCATGCACTTCATATATACATTGCGTGCAGTGCATATATACGTGCGCATGTAATCAAATCAGTGCAGATTTCAGTTGGCTGTAACGGGTGGCGCATGTCCCTCTTGCGGAACCGCGCGGTAGCGCGGCGCCGGCCT	..(((((...)))))...((((.((((((((...(((((((((((((.(((...((.((.((((.(((.......((((((((((((...(((((((((((..............))))))))))).........)))))).))).))).......(((((...........)))))...))).)))).)).))...))).))))))))))))).))))))).).)))).
ogl-miR1432-3p	Oglab07_unplaced150	-	-58.61	CAGGTGTCATCTCCCCTGAAC	3	2	575662	575787	575679	575700	126	GGGCCCTGTGATCAGGAGAGATGACACCGACATCGCCGGAATTCGTTCTTGGTCTTGTGCCATGATGAATTGATGGTCCGTTTGATGCAGGTGTCATCTCCCCTGAACATAGGACTGACTGACCCT	((((((((((.(((((.(((((((((((..(((((.(((((((((((..((((.....)))).)))))))......))))..)))))..))))))))))).))))).)))))).......).))).
ogl-miR1432-5p	Oglab07_unplaced150	-	-58.61	ATCAGGAGAGATGACACCGAC	652	346	575662	575787	575756	575777	126	GGGCCCTGTGATCAGGAGAGATGACACCGACATCGCCGGAATTCGTTCTTGGTCTTGTGCCATGATGAATTGATGGTCCGTTTGATGCAGGTGTCATCTCCCCTGAACATAGGACTGACTGACCCT	((((((((((.(((((.(((((((((((..(((((.(((((((((((..((((.....)))).)))))))......))))..)))))..))))))))))).))))).)))))).......).))).
ogl-miR1436	9	+	-48.8	ACTCCCTCCGTCCCATAATGT	7	11	14258685	14258809	14258695	14258716	125	CAATTTAATATACTCCCTCCGTCCCATAATGTTGCAATCTAGAATGGGATGAGACTCGTAGTCCTAGAATAAGACTCGTAGTCCTAGGTTACAATATTATAAGACGGAGGGAGTAGAGTGTAATG	..........(((((((((((((..(((((((((.(((((((..........((((((.((((.........)))))).))))))))))).)))))))))..)))))))))))))..........
ogl-miR156c	2	-	-73.6	GCTCACTGCTCTGTCTGTCA	863	638	19610864	19610990	19610884	19610904	127	CCGGTGCGGGCGCTGGGCGGTGACAGAAGAGAGTGAGCACACGGCCGGGCGGAACGGCACCGGCGGATGTGCCGTCGCGGCCGCGTGCTCACTGCTCTGTCTGTCATCCACTCCTCTCCCACCCCCC	..((((.(((.(..(((.((((((((((((((((((((((.((((((.(....(((((((........)))))))).)))))).))))))))).)))).))))))).)).)))..))))))))....
ogl-miR156g	8	+	-85.9	GTTGACAGAAGAGAGTGAGCAC	17879	21060	15976391	15976602	15976403	15976423	212	GGTGGTGGCAGTTGACAGAAGAGAGTGAGCACACAGCGGCCAGACTGCATCGATCTATCAATCTTCCCTTCGACAGGATAGCTAGATAGAAAGAAAGAGAGGCCGTCGGCGGCCATGGAAGAGAGAGAGAGAGAGAGAGAGAGAGATGAAATGATGATGATGATACAGCTGCCGCTGCGTGCTCACTTCTCTTTCTGTCAGCTCTCCCTGCA	.(..(.((.(((((((((((((((((((((((.(((((((.((.((((((((.((((((...((..(((.....)))..))...))))))..........(((((....)))))...........................................)))))...)))))))))))).)))))))).)))).)))))))))))..)))..).
ogl-miR156j	2	-	-48.7	TGCTCACTCCTCTTTCTGTCAA	491	562	4053160	4053271	4053176	4053199	112	CTCATGAGATTGACAGAAGAGAGTGAGCACATGGCGTGATGGCCGGCATAAAATCTATCCTGTCCTCGCCGCGTGCTCACTCCTCTTTCTGTCACCCTCTTTCTCTCAGGGC	(((.(((((.((((((((((((((((((((.(((((....((.(((.(((.....))).))).)).))))).))))))))).))).)))))))).........)))))))).
ogl-miR156l-3p	8	+	-85.9	GCTCACTTCTCTTTCTGTCAGC	745	545	15976391	15976602	15976570	15976592	212	GGTGGTGGCAGTTGACAGAAGAGAGTGAGCACACAGCGGCCAGACTGCATCGATCTATCAATCTTCCCTTCGACAGGATAGCTAGATAGAAAGAAAGAGAGGCCGTCGGCGGCCATGGAAGAGAGAGAGAGAGAGAGAGAGAGAGATGAAATGATGATGATGATACAGCTGCCGCTGCGTGCTCACTTCTCTTTCTGTCAGCTCTCCCTGCA	.(..(.((.(((((((((((((((((((((((.(((((((.((.((((((((.((((((...((..(((.....)))..))...))))))..........(((((....)))))...........................................)))))...)))))))))))).)))))))).)))).)))))))))))..)))..).
ogl-miR156l-5p	2	-	-48.7	TGACAGAAGAGAGTGAGCAT	48	29	4053160	4053271	4053240	4053261	112	CTCATGAGATTGACAGAAGAGAGTGAGCACATGGCGTGATGGCCGGCATAAAATCTATCCTGTCCTCGCCGCGTGCTCACTCCTCTTTCTGTCACCCTCTTTCTCTCAGGGC	(((.(((((.((((((((((((((((((((.(((((....((.(((.(((.....))).))).)).))))).))))))))).))).)))))))).........)))))))).
ogl-miR159a	1	+	-114.7	TTGCATGCCCCAGGAGCTGCA	80	52	12778781	12779052	12779021	12779042	272	GTTGTGGACGTTGAGCTCCTTTCGGTCCAAAAAGGGGTGTTGCTGTGGGTCGATTGAGCTGCTGGGTCATGGATCCCGTTAGCCTACTCCATGTTCATCATTCAGCTCGAGATCTGAAAGAAACTACTCCAATTTATACTAATAGTATGTGTGTAGATAGGAAAATGATGGAGTACTCGTTGTTGGGATAGGCTTATGGCTTGCATGCCCCAGGAGCTGCATCAACCCTACATGGACCCTCTTTGGATTGAAGGGAGCTCTGCATCTTTGGT	.....(((.((.((((((((((((((((((..(((((.(((..(((((((.(((..((((.(((((.((((.(..((((.((((((..(((..((((((((((((........))))..........(((.((((((((...........)))))))).)))..))))))))..((.....)))))..)))))).))))..).)))).))))).))))..))).)))).)))..)))))))))))))))))))))))))).)).))).....
ogl-miR159b	1	+	-114.7	TTTGGATTGAAGGGAGCTCTG	5921	5782	12778781	12779052	12779021	12779042	272	GTTGTGGACGTTGAGCTCCTTTCGGTCCAAAAAGGGGTGTTGCTGTGGGTCGATTGAGCTGCTGGGTCATGGATCCCGTTAGCCTACTCCATGTTCATCATTCAGCTCGAGATCTGAAAGAAACTACTCCAATTTATACTAATAGTATGTGTGTAGATAGGAAAATGATGGAGTACTCGTTGTTGGGATAGGCTTATGGCTTGCATGCCCCAGGAGCTGCATCAACCCTACATGGACCCTCTTTGGATTGAAGGGAGCTCTGCATCTTTGGT	.....(((.((.((((((((((((((((((..(((((.(((..(((((((.(((..((((.(((((.((((.(..((((.((((((..(((..((((((((((((........))))..........(((.((((((((...........)))))))).)))..))))))))..((.....)))))..)))))).))))..).)))).))))).))))..))).)))).)))..)))))))))))))))))))))))))).)).))).....
ogl-miR159c	1	+	-106.52	AGCTCCCTTCGATCCAATCC	106	150	5005446	5005650	5005466	5005486	205	GAAGGGGAGAAGAAGAAGACGAGCTCCCTTCGATCCAATCCAGGAGAGGAAGTGGTAGGATGCAGCTGCCGGTTCATGGATACCTCTGCAGTGCATGTCGTAGGCTTGCACTTGCATGGGTTTGCATGACCCGGGAGATGAACCCACCATTGTCTTCCTCTTATGCTTGGATTGAAGGGAGCTCTACACCTCTCTCTCTCTCTCT	((..(((((((((.......((((((((((((((((((..((.(((((((((((((.((...((.((.((((.(((((.(.((((.(((((((((.((.....)).))))).)))).)))).).))))).)))).)).))..)).))))....))))))))).)).))))))))))))))))))......))).))))))..)).
ogl-miR159f	1	+	-106.52	CTTGGATTGAAGGGAGCTCT	1204	1061	5005446	5005650	5005610	5005630	205	GAAGGGGAGAAGAAGAAGACGAGCTCCCTTCGATCCAATCCAGGAGAGGAAGTGGTAGGATGCAGCTGCCGGTTCATGGATACCTCTGCAGTGCATGTCGTAGGCTTGCACTTGCATGGGTTTGCATGACCCGGGAGATGAACCCACCATTGTCTTCCTCTTATGCTTGGATTGAAGGGAGCTCTACACCTCTCTCTCTCTCTCT	((..(((((((((.......((((((((((((((((((..((.(((((((((((((.((...((.((.((((.(((((.(.((((.(((((((((.((.....)).))))).)))).)))).).))))).)))).)).))..)).))))....))))))))).)).))))))))))))))))))......))).))))))..)).
ogl-miR160a	6	+	-57.5	TGCCTGGCTCCCTGTATGCCA	628	629	21156123	21156241	21156133	21156154	119	GCTTGAGAGCGTGCCTGGCTCCCTGTATGCCACTCATGTAGCCCAATCCATGGTGTGTTTGGATGCTGTGGGTGGCGTGCAAGGAGCCAAGCATGCGTGCCATGATCTCTCTTTCTGCC	((..((((((((((.(((((((.((((((((((((((..(((...(((((.........)))))))))))))))))))))).))))))).))))))...........)))).....)).
ogl-miR160b	6	+	-57.5	GCGTGCAAGGAGCCAAGCATG	2	9	21156123	21156241	21156197	21156218	119	GCTTGAGAGCGTGCCTGGCTCCCTGTATGCCACTCATGTAGCCCAATCCATGGTGTGTTTGGATGCTGTGGGTGGCGTGCAAGGAGCCAAGCATGCGTGCCATGATCTCTCTTTCTGCC	((..((((((((((.(((((((.((((((((((((((..(((...(((((.........)))))))))))))))))))))).))))))).))))))...........)))).....)).
ogl-miR160e	7	-	-59.1	TGCCTGGCTCCCTGTATGCCG	145	154	2005608	2005721	2005690	2005711	114	GTAGGGGATATGCCTGGCTCCCTGTATGCCGCTCGCATGGCTGCCAACCCAATGAACTCGATCTCGTTGTTGGCCGCTGCGTACGGCGTGCGAGGTGCCAAGCATGGCCCTCTT	...((((.(((((.((((.((.(((((((((..((((..((.((((((..(((((........))))))))))).))))))..))))))))).)).)))).))))).))))...
ogl-miR162a	2	+	-75.22	TCGATAAACCTCTGCATCCAG	1804	1821	19157883	19158072	19158041	19158062	190	GGGGGTGGGGGGTTGGTGGTGATGCCTGGGCGCAGTGGTTTATCGATCCCTTCCCTGCCTTGTGGCGCTGATCCAGGAGCGGCGAATTTCTTTGAGAGGGTGTTCTTTTTTTTTCTTCTTTTTGGTCCTTGTTGCAGCCAACGACAACGCGGGAATCGATCGATAAACCTCTGCATCCAGTTCTCGCCTT	.((((((((((...(((......))).((..((((.((((((((((((..(((((.((.(((((((.(((...)))..(((((((...((...(((((((.............)))))))...))...))))))).)))....)))).)))))))..)))))))))))).))))..))..))))))))))
ogl-miR164a	5	-	-69.6	TGGAGAAGCAGGGCACGTGCAA	101	151	11777626	11777738	11777706	11777728	113	CCGTGCACGGTGGAGAAGCAGGGCACGTGCATTACCATCCACTCGCCTGCCGGCCGCCGGCCGCCATTGCCATGGATGGTTCTTCATGTGCCCGTCTTCTCCACCGAGCACCA	..((((.(((((((((((..(((((((((....((((((((...((.((.(((((...))))).))..))..))))))))....)))))))))..))))))))))).))))..
ogl-miR164d	5	+	-117.8	CATGTGCCCTTCTTCTCCACC	19	21	18140481	18140665	18140634	18140655	185	GAGGCGCGCGAGGTGGAGAAGCAGGGCACGTGCATTCCTAGAGCTTCCGTCCAGCTCCCCGGCGGGCTAGCTAGCTCACTCCGCCGCCGCCGCCGCCGCCGCCGGCGCGCGCACGGCTGGCTGGCTCCGGCCGGCTGAGATGCATGCACGGATGCATGTGCCCTTCTTCTCCACCGTGCACGCCT	.(((((.(((.((((((((((.(((((((((((((((...(.((...(((((((((..((((..((((((((((((.....(((((((((.((....)).).))))).)))...))))))))))))))))..))))).))))...)).)))))))))))))))).)))))))))).))).)))))
ogl-miR166a	3	+	-59.9	GGAATGTTGTCTGGTTCAAGG	129	138	634477	634614	634487	634508	138	TGTTTTTGGGTGGAATGTTGTCTGGTTCAAGGCCCCTTAGGATGTGTGATTTTTGATGGTTTATGCATTCATCTTGATGCGAACATCTATCTCGGATCTTTGGGTTCTCGGACCAGGCTTCATTCCCCTCAGAGATAG	((((((((((.((((((..(((((((((.((..(((..(((((.((.(((....((((.....((((((......))))))..)))).))).)).))))).)))..)).)))))))))..)))))).)))))))))).
ogl-miR166b	6	-	-85.7	GGAATGTTGTCTGGCTCGGGG	22	47	22744122	22744329	22744288	22744309	208	GGAGCCTTTTCATTTTGAGGGGAATGTTGTCTGGCTCGGGGCTACTTTTAATTTCTCTCTCTTTTGATATCTTCTTTCTCGATCTCCTAGCTTGATCTTTTTTATCTCTCAAATCGATCTCAAGAAAAAGATCAGTTAAAGAGATGAGAGTAGATGTCTGTAGATCTCGGACCAGGCTTCATTCCCCCCAAACAGAAGGGCTCCCCAT	((((((((((...((((.((((((((..((((((..(((((((((....................(((((((...(((((.(((((.(((((.((((((((((.....((.....))......)))))))))))))))..)))))))))).))))))).)))).)))))..))))))..)))))))).))))..))))))))))....
ogl-miR166c-3p	2	+	-59.5	TCGGACCAGGCTTCATTCCCC	166876	275828	21069506	21069637	21069596	21069617	132	GGAAGCTTTTTCACTTTGAGGGGAATGTTGTCTGGCTCGAGGTGCATGGAGAAACCTCTGATCGATCAGGTTTGATCTGTAGAGACTGATCTCGGACCAGGCTTCATTCCCCTCAAGTAAAGCTCCCATATT	((.((((((...((((.((((((((((..((((((..((((((.((.((((....))))((((((......)))))).........))))))))..))))))..)))))))))))))))))))).)).....
ogl-miR166c-5p	3	+	-73.7	GGAATGTTGTCTGGTCCGAG	13	10	3203736	3203877	3203756	3203776	142	TCATTTTTATGGCAGTTGAGGGGAATGTTGTCTGGTCCGAGACCTAACACCGGGCGGAATGGCGGATTCAGCTGCAGCTAAGCAAGCTAGGTGGGGGGTTTCGGACCAGGCTTCATTCCCCCCAACTCAACTGTTTAGTTCT	..........(((((((((((((((((..((((((((((((((((..((((.(((.((((.....)))).(((.......)))..))).))))..))))))))))))))))..)))))))).....))))))))).......
ogl-miR166d	2	+	-59.5	GGAATGTTGTCTGGCTCGAGG	175	154	21069506	21069637	21069526	21069547	132	GGAAGCTTTTTCACTTTGAGGGGAATGTTGTCTGGCTCGAGGTGCATGGAGAAACCTCTGATCGATCAGGTTTGATCTGTAGAGACTGATCTCGGACCAGGCTTCATTCCCCTCAAGTAAAGCTCCCATATT	((.((((((...((((.((((((((((..((((((..((((((.((.((((....))))((((((......)))))).........))))))))..))))))..)))))))))))))))))))).)).....
ogl-miR166g	12	+	-85.6	AATGGAGGCTGATCCAAGATC	10	13	12883066	12883227	12883086	12883107	162	GAAGGGAAGCATGGTGTCTGGAATGGAGGCTGATCCAAGATCCTTGCTTGGTGCAAAATACTAGGGCATTGTTGTAAGTGCCATTAGTTCTTTTTTGTTTCCGAGTTTGTTATCGAGGATCTCGGACCAGGCTTCATTCCTCACACCGTGCTTCCTGTTGTG	...((((((((((((((..(((((((((.(((.(((.((((((((((((((.((((((.(((((((((((......)))))).)))))....))))))..))))))........)))))))).))).))).)))))))))..))))))))))))))......
ogl-miR166h	12	+	-76.2	TCGGACCAGGCTTCATTCCTC	1866	3484	12883072	12883217	12883186	12883207	146	AAGCATGGTGTCTGGAATGGAGGCTGATCCAAGATCCTTGCTTGGTGCAAAATACTAGGGCATTGTTGTAAGTGCCATTAGTTCTTTTTTGTTTCCGAGTTTGTTATCGAGGATCTCGGACCAGGCTTCATTCCTCACACCGTGCT	.((((((((((..(((((((((.(((.(((.((((((((((((((.((((((.(((((((((((......)))))).)))))....))))))..))))))........)))))))).))).))).)))))))))..))))))))))
ogl-miR166h	2	-	-78.9	GGAATGTTGGCTGGCTCGAGG	12	42	26176489	26176626	26176585	26176606	138	TTGGCCATGGTGGCTTGTGGGGAATGTTGGCTGGCTCGAGGCATCCACATCTTAATTCCTCTCCGGCGATCGAGCCGGCTCGGGCGTGTGGAGGCGTCGGACCAGGCTTCATTCCTCGCAAGCCGATGTATCCATGGC	...(((((((((((((((((((((((..(.((((..(((.((.(((((((......(((...(((((......)))))...))).))))))).)).)))..)))).)..))))))))))))))))......)))))))
ogl-miR166j	3	-	-52.3	GAATGACGTCCGGTCTGAAGA	112	60	27549048	27549151	27549110	27549131	104	TGATCCATGGCTGTTGAGAGGAATGACGTCCGGTCTGAAGATCGCCGTCCCCAGGCGGTGGCTTCGGACCAGGCTTCATTCCCCATGACTCATGGAACCCACAC	...(((((((..((((.(.(((((((.(((.(((((((((.((((((((....))))))))))))))))).))).))))))).).)))))))))))........
ogl-miR166k-3p	9	+	-59.6	TCGGACCAGGCTTCAATCCCT	1841	7028	12455451	12455568	12455537	12455558	118	AGTTAGGTTAAGGGGATTGTTGTCTGGTTCAAGGTCTCCACATTGTGCAAAATGTTCATTCATGGAGGCACAGGATGCTTGGTGATCTCGGACCAGGCTTCAATCCCTTTAACCAGCA	.(((.((((((((((((((..(((((((((.(((((.(((((((((((...(((......)))....)))))..)))..))).))))).)))))))))..))))))))))))))))).
ogl-miR166k-5p	2	-	-73.7	GGTTTGTTGTCTGGCTCGAGG	25	29	26176318	26176463	26176422	26176443	146	TTGCTTGGATTAGGTTAAGGGGTTTGTTGTCTGGCTCGAGGCATCCGGGACTCCGGTTTCTCCTTTCCTACTGGAGGCGCCTAGCTTCCGGCGAGCTCGGAGCCTCGGACCAGGCTTCAATCCCTTTAACCATGCGGCATATTGTC	.((((.(.((..((((((((((.(((..((((((..((((((.((((((.(((.((.....)).......((((((((.....)))))))).)))))))))))))))..))))))..))).)))))))))))).))))).......
ogl-miR166l	8	+	-60.1	TTGTTGTCTGGTTCAAGG	3	12	17273129	17273286	17273145	17273167	158	GATGTTCTCGGTTAAGGGGTTTGTTGTCTGGTTCAAGGCCTCCTGCTGTCCTACATCACATTTTTTTTTCTTTGTTCTGAATTTCTGATGGATGTGTGTGTGCATGATGCATGGCTGGTGGTGACCTCGGACCAGGCTTCATTCCCTTTAACCAGCAT	.(((((...((((((((((..((..(((((((((.(((((.((.(((....((((((.((((.....(((........))).....))))))))))...((((.....))))))).)).))...))).)))))))))..))..)))))))))))))))
ogl-miR166m	8	+	-60.1	TCGGACCAGGCTTCATTCCCTT	433	599	17273129	17273286	17273254	17273276	158	GATGTTCTCGGTTAAGGGGTTTGTTGTCTGGTTCAAGGCCTCCTGCTGTCCTACATCACATTTTTTTTTCTTTGTTCTGAATTTCTGATGGATGTGTGTGTGCATGATGCATGGCTGGTGGTGACCTCGGACCAGGCTTCATTCCCTTTAACCAGCAT	.(((((...((((((((((..((..(((((((((.(((((.((.(((....((((((.((((.....(((........))).....))))))))))...((((.....))))))).)).))...))).)))))))))..))..)))))))))))))))
ogl-miR167a	12	+	-64.5	GATCATGCATGACAGCCTCATT	50	56	17350629	17350768	17350736	17350758	140	TAGTGTGAATGAGTGAAGCTGCCAGCATGATCTAGCTCTGATTAATCGGCACTGTTGGCGTACAGTCGATTGACTAATCGTCAGATCTGTGTGTGTAAATCACTGTTAGATCATGCATGACAGCCTCATTTCTTCACACT	.((((((((.((((((.((((.((((((((((((((..(((((.((..((((..((((((...((((....))))...))))))....))))..)).)))))..)))))))))))).)).)))).)))))).))))))))
ogl-miR167b	3	-	-68.6	TGAAGCTGCCAGCATAATCTA	1	4	27661365	27661517	27661485	27661505	153	CCAAGAGAAAGCGTGAAGCTGCCAGCATGATCTAACTTGCAGACAAGAAATCAGCTCAGCTCGCTGGTTTCGAACAGGAAGGCGGCTAGCTGAGGCTTCTTCTGAGTACGTGATGGTTAGATCATGCTGTGACAGTTTCACTCCTTCCCTGTT	...((.(((.(.(((((((((((((((((((((((((.((..((.((((...(((((((((.((((.((((......)))).)))).)))))).)))..))))..))..))...))))))))))))))).).))))))))).).))).))...
ogl-miR167d	7	-	-52.2	GATCATGCTGTGCAGTTTCATC	8	13	3763438	3763548	3763447	3763471	111	CATTAGGAGCTGAAGCTGCCAGCATGATCTGACGAGTGCTTATTAGGTGAGGGCAGAATTGACTGCCAAAACAAAGATCAGATCATGCTGTGCAGTTTCATCTGCTTGTGG	(((.((.((.(((((((((((((((((((((((....(((.....)))...(((((......)))))........).))))))))))))).))))))))).)).)).))).
ogl-miR167h	12	+	-49.46	AGGTCATGCTGTAGTTTCATC	31	81	17354442	17354565	17354534	17354555	124	ACCACAAGTTGGTGAAGCTGCCAGCATGATCTGATGATGATGATGATCCACCTCTCTCATCTGTGTTCTTGATTAATTACGGATCAATCGATCAGGTCATGCTGTAGTTTCATCTGCTGGTTGG	.(((..(((.(((((((((((.(((((((((((((..((((..((((((.......(((..........)))........)))))))))))))))))))))))))))))))))).)))...)))
ogl-miR167i-3p	6	+	-107.3	AGATCATGTTGCAGCTTCACT	35	55	20840222	20840445	20840404	20840425	224	GTTCTTGCTGGTGTGAGAGGTTGAAGCTGCCAGCATGATCTGGTCCATGAGTTGCACTGCTGAATATATTGAATTCAGCCAGGAGCTGCTACTGCAGTTCTGATCTCGATCTGCATTCGCTGTTCTGAGCTATGTATGGATTTGATCGGTTTGAAGGCATCCATGTCTTTAATTTCATCGATCAGATCATGTTGCAGCTTCACTCTCTCACTACCAGCAAAACC	(((.(((((((((((((((..(((((((((.((((((((((((((.(((((.......(((((((.......)))))))..((((((((....))))))))((((..(((((((((..(((......))).))))..))))).))))...(((((((((....))))))))).))))).)))))))))))))))))))))))..))))))).))))))))))).
ogl-miR167i-5p	2	-	-99.9	TAAAGCTGCCAGCATGATCTG	27	18	3428483	3428755	3428724	3428745	273	TGTGAGAGAATGAAGCTGCCAGCATGATCTGGTTGTCAGGCATGAGCCAAATCTATCCATGGTGTTGGTGGTACTGAAATTACCGTGTTTTCGAGGTTTTTCGTCGTGTCAACTTGCGAAGGGAATTACGGGTTCTTGATGAGCATTGGTGATAGGAGGTGTGGGCTTGGTTAGTAGAGGTAGAATTATGATTGTTCTTGTGAGTTTCAGTAAGAGGTGGGAGTGATTGGAATTTGGCTCCATCAGATCATGTTGCAGCTTCACTCTCTCACC	.((((((((.(((((((((.(((((((((((((((.....)).((((((((((((..(((...........(((((((((((((.((((..(.((((((..(.((.(((((...(((...((((((.....)))))).....)))....))))).)).)...)))))).)..))))..))).((((.......)))).....))))))))))..........)))..))).))))))))).)))))))))))))))))))))).)))))))).
ogl-miR168a-3p	2	-	-54.1	GATCCCGCCTTGCACCAAGTGAAT	23015	18096	1353629	1353719	1353641	1353662	91	CGCCTCGGGCTCGCTTGGTGCAGATCGGGACCCGCCGCCGCCGCTGCCGGGGCCGGATCCCGCCTTGCACCAAGTGAATCGGAGCCGGCGT	((((((.(..(((((((((((((..(((((.(((..(((.(((....))))))))).)))))..)))))))))))))..).))...)))).
ogl-miR168a-5p	2	-	-54.1	TCGCTTGGTGCAGATCGGGAC	21274	25286	1353629	1353719	1353688	1353709	91	CGCCTCGGGCTCGCTTGGTGCAGATCGGGACCCGCCGCCGCCGCTGCCGGGGCCGGATCCCGCCTTGCACCAAGTGAATCGGAGCCGGCGT	((((((.(..(((((((((((((..(((((.(((..(((.(((....))))))))).)))))..)))))))))))))..).))...)))).
ogl-miR169a	Oglab07_unplaced079	+	-65.4	CAGCCAAGGATGACTTGCCGA	11	8	83311	83427	83321	83342	117	AGGCCATGGTGCAGCCAAGGATGACTTGCCGATCGATCGATCTATCTATGAAGCTAAGCTAGCTGGCCATGGATCCATCCATCAATTGGCAAGTTGTTCTTGGCTACATCTTGGCCC	.(((((.((((.(((((((((..((((((((((.(((.(((..(((((((.(((((...)))))...)))))))..))).))).))))))))))..))))))))).)))).))))).
ogl-miR169c	8	+	-74.8	CAGCCAAGGATGACTTGCCGG	20	39	5362713	5362845	5362723	5362744	133	AGAGCAGGATGCAGCCAAGGATGACTTGCCGGCCGGCGATGGCCGCCGGCGACGGCGAGGTTAATTAATTGGCCGGAGACTGGCAGTCTGTCTGTTGATCCGGCAAGTTTGTCCTTGGCTACACCTTGCTCTC	((((((((.((.(((((((((..(((((((((.((((((((((.((((((..((((.((.........)).))))..).))))).))).))).))))..)))))))).)..))))))))).)).)))))))).
ogl-miR169g	4	+	-72.4	TAGCCAAGGATGACTTGCCTA	1	9	12127990	12128120	12128005	12128025	131	GAGCCTGCCTCTGGTAGCCAAGGATGACTTGCCTATTGTGCTCTTCTGAATGATGCAGTGCCATGATCAGTGTGGCCTGGCTGGTTCAGATGAGCCGAGATAGGCAGTCTCCTTGGCTAGCCTGAGTGGCT	.((((...(((.((((((((((((.((((.(((((((..((((.(((((((.(.((((.(((((.......))))))).))).))))))).))))...)))))))))))))))))))).))).))).))))
ogl-miR169i-3p	Oglab08_unplaced138	-	-94	TGAGTCGCTCTTATCACTCATG	16	2	922926	923102	922946	922968	177	GGAAGAGAGCAAGGCTTGCATGGTGATAAGGGTGTAGCTCTGGTAGCCAAGGATGACTTGCCTGTGTCCTTGTGTAGAGGATCATTCAGAAAATGAGCCTTGAACTGGTTCATAGGCAGTCTCCTTGGCTAGTCTGAGTCGCTCTTATCACTCATGTTAGGCTTGCATCTCGTTGAT	....(((((((((.((.(((((((((((((((((..((((.((((((((((((.((((.(((((((..((.((...((((.(((((.....))))).))))..)).))..))))))))))))))))))))).)).)))))))))))))))).))))).)).))))).))))......
ogl-miR169i-5p	Oglab08_unplaced138	-	-94	TGGTGATAAGGGTGTAGCTCTG	12	26	922926	923102	923060	923082	177	GGAAGAGAGCAAGGCTTGCATGGTGATAAGGGTGTAGCTCTGGTAGCCAAGGATGACTTGCCTGTGTCCTTGTGTAGAGGATCATTCAGAAAATGAGCCTTGAACTGGTTCATAGGCAGTCTCCTTGGCTAGTCTGAGTCGCTCTTATCACTCATGTTAGGCTTGCATCTCGTTGAT	....(((((((((.((.(((((((((((((((((..((((.((((((((((((.((((.(((((((..((.((...((((.(((((.....))))).))))..)).))..))))))))))))))))))))).)).)))))))))))))))).))))).)).))))).))))......
ogl-miR169k	9	+	-59.5	TAGCCAAGGATGACTTGCCTG	93	101	14561679	14561802	14561691	14561714	124	TCGCATCTGGTAGCCAAGGATGACTTGCCTGTGTCTCTGCTCATGTGCAGTAGAAGAAGATGCATTTCTAGCTGCTTTCTGCACATGTGATCTCATAGGCAGTCTCCTTGGCTAGCCTGAGTGG	.(((.((.((((((((((((.((((.(((((((......(.(((((((((.((.((.(((......)))..)).))..))))))))).)....)))))))))))))))))))).))).))))).
ogl-miR169n	12	-	-62	TAGCCAAGAATGGCTTGCCTA	5	6	5240524	5240650	5240619	5240640	127	TTGCCTCTGTTAGCCAAGAATGGCTTGCCTATCTCCACTATTTGGTTCATCACTGGAACACACTTGGGGTTCTCAGATGGTGGATGAAATATGGAAGATGGTGAGCCTTCATGGCTAAGAGAGTGAT	....((((.(((((((.(((.((((..((.(((((((.(((((.(((((((((((((((.(....)..)))).))).)))))))).)))))))).))))))..))))))).))))))).))))....
ogl-miR169p	8	+	-74.8	GGCAAGTTTGTCCTTGGCTA	118	120	5362713	5362845	5362814	5362836	133	AGAGCAGGATGCAGCCAAGGATGACTTGCCGGCCGGCGATGGCCGCCGGCGACGGCGAGGTTAATTAATTGGCCGGAGACTGGCAGTCTGTCTGTTGATCCGGCAAGTTTGTCCTTGGCTACACCTTGCTCTC	((((((((.((.(((((((((..(((((((((.((((((((((.((((((..((((.((.........)).))))..).))))).))).))).))))..)))))))).)..))))))))).)).)))))))).
ogl-miR169q	9	+	-59.5	CATAGGCAGTCTCCTTGGCTA	137	83	14561679	14561802	14561771	14561792	124	TCGCATCTGGTAGCCAAGGATGACTTGCCTGTGTCTCTGCTCATGTGCAGTAGAAGAAGATGCATTTCTAGCTGCTTTCTGCACATGTGATCTCATAGGCAGTCTCCTTGGCTAGCCTGAGTGG	.(((.((.((((((((((((.((((.(((((((......(.(((((((((.((.((.(((......)))..)).))..))))))))).)....)))))))))))))))))))).))).))))).
ogl-miR171c	8	+	-60.5	GGATATTGGGGCGGTTCAATC	13	21	3919372	3919496	3919392	3919413	125	TTAGACGGCCTTGCGACGACGGGATATTGGGGCGGTTCAATCAGAAAGCTTGTGCTCCGGAAGCGAGGAGCTCTACTCTTTTGATTGAGCCGTGCCAATATCACGTCGCATCCATCACTTTGGAT	...((.((...(((((((....((((((((.(((((((((((((((((...(.(((((........))))).)..)).))))))))))))))).)))))))).))))))).)).)).........
ogl-miR171e	3	+	-58.7	TGTTGGCTCGGCTCACTCAGA	12	17	1850091	1850207	1850101	1850122	117	GGTAGCTATGATGTTGGCTCGGCTCACTCAGACGGCATTGGCGTGATGCAAAGCATGCATGCGTGCTTGCTAGCTCACTTGTGTTTCTGATTGAGCCGTGCCAATATCTTAGTGCTC	((((.(((.(((((((((.(((((((.(((((.(((((....((((.((.(((((((....)))))))....))))))..)))))))))).))))))).))))))))).))))))).
ogl-miR171f-3p	8	+	-59.3	TTGAGCCGTGCCAATATCACG	11	74	3919376	3919486	3919455	3919476	111	ACGGCCTTGCGACGACGGGATATTGGGGCGGTTCAATCAGAAAGCTTGTGCTCCGGAAGCGAGGAGCTCTACTCTTTTGATTGAGCCGTGCCAATATCACGTCGCATCCAT	..((...(((((((....((((((((.(((((((((((((((((...(.(((((........))))).)..)).))))))))))))))).)))))))).))))))).))..
ogl-miR171f-5p	3	+	-66.6	TGTTGGCATGGTTCAATC	35	45	27152803	27152938	27152818	27152839	136	TGGGCTGGGAGAGTGCGATGTTGGCATGGTTCAATCAAACCGGGCAAACTTATGCACTAGCTAAGCAAGATGCAGGGATATGCAGTATGGTTTTGTTTGGTCTGATTGAGCCGTGCCAATATCACAAGCTTGCCTG	.((((...(((..((.(((((((((((((((((((((.((((((((((.((((((....((...))....((((......)))))))))).)))))))))).))))))))))))))))))))).))..))))))).
ogl-miR171h	4	+	-44.5	TGAGCCGAACCAATATCACTC	52	65	20389113	20389209	20389168	20389189	97	AAAGAAGAAGAGGACATGGTTTGGTATTGTTTCGGCTCATGTCGTTCACACAGATGTGAGCCGAACCAATATCACTCATGTATTCTTCATTCAGAGA	...(((((((((.((((((..((((((((.(((((((((((((.........))))))))))))).)))))))).)))))).)))))).))).....
ogl-miR171i-3p	3	+	-60.2	TTGAGCCGCGTCAATATCTCT	102	239	20078120	20078251	20078220	20078241	132	TTTTGCTTGGGTAAAAAGAGGTATTGGCGTGCCTCAATCCGAAGGCATGGCTGATTACAGGCACCTCGACCGATCTAGCGCATGCAGCCATGTTTCTTGGATTGAGCCGCGTCAATATCTCTCCTTGCATCC	...(((..(((.....(((((((((((((((.(((((((((((((((((((((.......((..((.((....)).)).))...))))))))))).)))))))))).)))))))))))))))))).)))...
ogl-miR171i-5p	3	+	-60.2	TATTGGCGTGCCTCAATCCG	1	5	20078120	20078251	20078138	20078159	132	TTTTGCTTGGGTAAAAAGAGGTATTGGCGTGCCTCAATCCGAAGGCATGGCTGATTACAGGCACCTCGACCGATCTAGCGCATGCAGCCATGTTTCTTGGATTGAGCCGCGTCAATATCTCTCCTTGCATCC	...(((..(((.....(((((((((((((((.(((((((((((((((((((((.......((..((.((....)).)).))...))))))))))).)))))))))).)))))))))))))))))).)))...
ogl-miR172a	2	-	-46.3	TGAGAATCTTGATGATGCTGCAT	10	15	28473265	28473375	28473276	28473297	111	GCTTGCAGGTGCAGCACCATCAAGATTCACATCGAGTTCATCCCTAAACGAGATCGAGGTTGGCTGACTATATGTGATGAGAATCTTGATGATGCTGCATCAGCAAACGCT	((((((.(((((((((.(((((((((((.((((((((.((.((.....((....)).....)).))))).....))))).))))))))))).))))))))).))))..)).
ogl-miR172d	2	-	-46.3	GCAGCACCATCAAGATTCACA	6	7	28473265	28473375	28473344	28473365	111	GCTTGCAGGTGCAGCACCATCAAGATTCACATCGAGTTCATCCCTAAACGAGATCGAGGTTGGCTGACTATATGTGATGAGAATCTTGATGATGCTGCATCAGCAAACGCT	((((((.(((((((((.(((((((((((.((((((((.((.((.....((....)).....)).))))).....))))).))))))))))).))))))))).))))..)).
ogl-miR1846d-3p	1	+	-77.8	TATCCGGCGCCGCAGGGAGG	21	19	29725612	29725748	29725708	29725728	137	ACTCCAGCTGCTGCCTGTCCCTCCCACCGAGCAGCCGGATCTCCCAGTGAGTAGGCCCGGGCCGCCAGATCCGGTGACCCCGGTCTCCTCGCCGGTGTATCCGGCGCCGCAGGGAGGGACGAGAGCCGCCGGCGCTG	......(((((.(((((((((((((..((.((.(((((((..(((.(((((.(((((.(((.((((......)))).))).))))).))))).)).).)))))))))))..))))))))).)).)).).))))....
ogl-miR1846d-5p	1	+	-77.8	TCCCACCGAGCAGCCGGATCTC	9	6	29725612	29725748	29725632	29725654	137	ACTCCAGCTGCTGCCTGTCCCTCCCACCGAGCAGCCGGATCTCCCAGTGAGTAGGCCCGGGCCGCCAGATCCGGTGACCCCGGTCTCCTCGCCGGTGTATCCGGCGCCGCAGGGAGGGACGAGAGCCGCCGGCGCTG	......(((((.(((((((((((((..((.((.(((((((..(((.(((((.(((((.(((.((((......)))).))).))))).))))).)).).)))))))))))..))))))))).)).)).).))))....
ogl-miR1846e	9	-	-48.4	AACGAGGAGGCCGGGACCA	136	123	9399675	9399743	9399714	9399733	69	CGCATCCGCCAACGAGGAGGCCGGGACCACCGGATCCGGTGACTCCGGCCTCCTCGCCGGCAGATCCGG	((.(((.(((..(((((((((((((..(((((....)))))..)))))))))))))..))).))).)).
ogl-miR1848	8	+	-48.7	CCTCGCCGGCGCGCGCGTGCA	69	74	19707662	19707731	19707672	19707693	70	GCTGCGGGCCCCCTCGCCGGCGCGCGCGTGCACCCGCGGGTGCGCGCGGCCGTCGAGTGGCTCCTCGGCG	((((.(((((..((((.((((...((((((((((....)))))))))))))).)))).))).)).)))).
ogl-miR1859	1	-	-42.6	TTTCCTATGACGTCCATTCCAA	100	134	567048	567147	567058	567080	100	TGTGGGAGTTGTAGGAATGGATGCGTAGAGAAAGAAATGAAATCTGAACCAGATTTGTGATTGATTCTTTCCTATGACGTCCATTCCAATGATTTCCAGT	..(((((((..(.(((((((((((((((.(((((((...(((((((...)))))))........)))))))))))).)))))))))).)..)))))))..
ogl-miR1865	3	+	-66.5	GAAGAATCGCAGTCACTAGTTG	5	7	30583576	30583719	30583687	30583709	144	ACTCGAACTACTGCCAGTGATGGTGATTCTTCGACACAGTATTCGGTGAGTTTTGGGCTTCATCATGCGGTGCTCGACATGGTGACGAAGCCTGAACTTGCCAAAGACTGTCGAAGAATCGCAGTCACTAGTTGTAATTTGACT	..(((((.(((.((.((((((.((((((((((((((..((.((.((..(((.(..((((((((((((((.....)).))))))))...))))..))))..)).)).)))))))))))))))).)))))).)).))).)))))..
ogl-miR2118r	11	+	-43.6	TAGGCATGGGAGGCATTGGGAA	17	21	6232210	6232329	6232220	6232242	120	CCTAAGAACTGTAGGCATGGGAGGCATTGGGAAAAATGCTTAGCAAATCTCAACCTCTAAATTTAGAGGGAAGAAAAGTACATGTTCTTCCTCCATGTTCCCATGCCCACTGCTCTTAGA	.((((((.(.((.((((((((((.(((.(((((...(((...)))..(((...((((((....))))))..))).............)))).).))))))))))))).)).).)))))).
ogl-miR2863a	3	+	-61.8	TTGTCCCATTCTAGTTTAGCT	5	9	24925155	24925279	24925165	24925186	125	ATGGGTACCCATTGTCCCATTCTAGTTTAGCTAAATGAACTACTACAGGGAGTAAATTCTATGGACCAGGAAAAGTGAGTTTTAGTTAATTTAGTTGAGCTAGAATGGGTCAATGGGTACCTATG	((((((((((((((.(((((((((((((((((((((.(((((..((.((((.....))))....((........))..))..))))).))))))))))))))))))))).)))))))))))))).
ogl-miR2863b	2	-	-40.2	TTCGTTTATTTGGACTAGAGT	5	7	3735871	3735973	3735881	3735902	103	CTCCTTTACCCACACTAGTTCAACTAAATGAACTAAATTTCACTTTTAGAATCACAAAAAATGAAATGTAGTTCGTTTATTTGGACTAGAGTGGGTCAATTAG	.......((((((.(((((((((.(((((((((((.((((((.((((.(.....).)))).)))))).))))))))))).))))))))).)))))).......
ogl-miR2866	3	-	-61.6	GATGCTGAGCACAAACTAGA	18	21	6747629	6747726	6747639	6747659	98	TGACCCTTTTTCTCTAGTTTGTGTTCAGCATCTATGTCAACTATGATGCTGAACACAAACTGACACAGATGCTGAGCACAAACTAGAGAAAAAGGGTC	.((((((((((((((((((((((((((((((((.(((((....((.((.....))))...))))).))))))))))))))))))))))))))))))))
ogl-miR2871a	5	+	-56.7	GACCGTAGAAACTAGCATAGAAAA	55	67	3245756	3245884	3245769	3245790	129	TGCCCACCATGGTGACCGTAGAAACTAGCATAGAAAAAAGTAGATATCTCAAGTGACTTTGTTCATTTACGTTGGGATAGACAAGTAACTACCTTTTCTATTTTAGTTTCTATGGTCACTTTGGTGGCA	.(((.((((.((((((((((((((((((.((((((((..((((.((((((((((((..........)))).)))))))).........)))).)))))))).)))))))))))))))))).))))))).
ogl-miR2871b	4	+	-64.6	TATTTTAGTTTCTATGGTCAC	12	67	4957630	4957760	4957729	4957750	131	TGCCCACCATGGTGACCGTAGAAACTAACATAGAAAAAGAGGTAGATATCTCAAGTGACTTTGTTCATTTACGTTGGGATAGACAAGTAACTACCTTTTCTATTTTAGTTTCTATGGTCACTATGGTGGCA	.(((.(((((((((((((((((((((((.((((((...(((((((.((((((((((((..........)))).)))))))).........))))))))))))).)))))))))))))))))))))))))).
ogl-miR2872	11	+	-133.7	TTCGGTTTGTAGAATCCCA	7	24	2125787	2126144	2125797	2125816	358	TTATTTCATAGTTCGGTTTGTAGAATCCCATCTTTGAGTTCTTGATTAATCACTCATCTGCAATTGATGGCAACAGGATGCTCGATCTTCCATCAGGTAAAGATAACTCTTGATTTGGCGAAAACTTGTCACACATGATTTGACTTTCGATCAACACGATCTAAACTTGCAATTTCAGCACCATGTCTTTTCTAGTTACCAACCGTGCCGAAATCTGATTGGCCTTCACTGAGAAGGCTAATCCTTGCATGCGAATCGAAGAATACAAGCAAGAAAAAGGTAGATTGTAGCTCAATTGCAGATGAATGATTTAGCACTCGAAGTTGGGGTTCTACAAACCGAACTAGTGGTGAAATTG	..((((((((((((((((((((((((((((.((((((((.((.....(((((.(((((((((((((.((....))....(((((((((.((.((((((.((((....)))).))))))......(((((......(((((((......((((.....))))......((((.((((.((((..((.((.....))....))...)))).))))...(((((((((((.....)))))))))))..))))..)))))))......))))).........)).)))))).))).))))))))))))).))))).)).)))))))).)))))))))))))))))))))....)))))))..
ogl-miR2873b	10	+	-45.2	TTGGACTTGAGATTTGGTATG	7	9	5228584	5228798	5228594	5228615	215	TGAAGTTGAGTTTGGACTTGAGATTTGGTATGAATATATTTCATGTCTATACCTATCTCTAGTAATTTTTTCATGAATTTAAAAAACTTATAGATATGGTTTTCACGGGTTTTCATTTATTTGATGGTTTTCATCGGATATTCCCCCTACTAGTAATACTTGGTCCCACATATCATATATATACATTGTGTCTTGTAGTCTGTGCTACAGCTGGC	...((((((((.((((((((((((...(((((.((((...(((((((((((............(((((......))))).........))))))))))).......(((........(((((((((.....)))))))))........(((((......)))))))).......)))).))))).....)))))).)))))).))).)))))...
ogl-miR2873c	2	+	-53.1	AAATGAAGTTAAGTTTGGAC	18	21	14991346	14991488	14991458	14991478	143	CCAAATCTTAAGTCCAAACTCAACTTCATTTGGGAAAAACAAAAAAAAAAAACAAATTTGAGGTGAATAATAACATAACACTATTCATACGAAATTTGTCTTTTTTTTCTCTTAAATGAAGTTAAGTTTGGACTTGAGATCTG	.((.((((((((((((((((.((((((((((((((.......((((((((.((((((((...(((((((............)))))))...)))))))).)))))))).)))))))))))))).)))))))))))))))).))
ogl-miR2876	Oglab06_unplaced167	+	-58.2	TTCCTATATGAACACTGTTGC	139	149	173087	173259	173228	173249	173	GAAATTGCTGGCAGCACTGTTTATATAGAAATTTCTGTAAAATAATTGCTCCTGAGCTTGTGTTTGTCATAAATGTTAGTTGTTACTGTAGATGTTTCTTTCCTTAAAAGTTTCCCTAAACATTCTTGCTTGTTTACAGGAATTCCTATATGAACACTGTTGCCAGCAATTTG	.(((((((((((((((.(((((((((((.((((((((((((......(((....)))........(.((..((((((((..(..(((..(((....))).........)))..).)).))))))..)))...)))))))))))).))))))))))).))))))))))))))).
ogl-miR319a	1	-	-106.7	TTGGACTGAAGGGTGCTCCCT	1061	1863	4989951	4990167	4989971	4989992	217	AAGCGATCGATGGATGGAAGAGAGCGTCCTTCAGTCCACTCATGGGCGGTGCTAGGGTCGAATTAGCTGCCGACTCATTCACCCACATGCCAAGCAAGAAACGCTTGAGATAGCGAAGCTTAGCAGATGAGTGAATGAAGCGGGAGGTAACGTTCCGATCTCGCGCCGTCTTTGCTTGGACTGAAGGGTGCTCCCTCCTCCTCGGTCTCCTCGATCT	....((((((.(((.(((.(.((((..(((((((((((..((.(((((((((..(((((((((((.((.(((..((((((((.((..(((.((((......((((......))))..)))).)))..)).))))))))..))).)).))..))).)))))).))))))))).))..)))))))))))..))))).))))))))))))..........
ogl-miR390-3p	3	-	-54.3	CGCTATCTATCCTGAGCTCC	126	132	30783663	30783760	30783683	30783703	98	AGGGTATGGAACAATCCTTGAAGCTCAGGAGGGATAGCGCCTCGAAATCAAACTAGGCGCTATCTATCCTGAGCTCCATGGTTTGTTCTTACCACACG	..((((.(((((((.((.((.(((((((((.(((((((((((.(........).))))))))))).))))))))).)).)).))))))))))).....
ogl-miR390-5p	3	-	-54.3	AAGCTCAGGAGGGATAGCGCC	511	608	30783663	30783760	30783719	30783740	98	AGGGTATGGAACAATCCTTGAAGCTCAGGAGGGATAGCGCCTCGAAATCAAACTAGGCGCTATCTATCCTGAGCTCCATGGTTTGTTCTTACCACACG	..((((.(((((((.((.((.(((((((((.(((((((((((.(........).))))))))))).))))))))).)).)).))))))))))).....
ogl-miR393b	4	-	-68.2	TCAGTGCAATCCCTTTGGAAT	250	237	25821539	25821676	25821559	25821580	138	TGAGGAAACTAGTGGAGGACTCCAAAGGGATCGCATTGATCTGGCTAGCTATCTCGATCGATCGCCTCATCGATCGACGACGACGTGCGAGATCGATCAGTGCAATCCCTTTGGAATTTTCCGCTTGCTTCCGCCTCC	...((((.(.(((((((((.(((((((((((.(((((((((...((.((..(((((.(((((((......)))))))))).))...)).))...))))))))).))))))))))).))))))))).).))))......
ogl-miR393a	4	-	-68.2	TCCAAAGGGATCGCATTGATC	225	333	25821539	25821676	25821634	25821656	138	TGAGGAAACTAGTGGAGGACTCCAAAGGGATCGCATTGATCTGGCTAGCTATCTCGATCGATCGCCTCATCGATCGACGACGACGTGCGAGATCGATCAGTGCAATCCCTTTGGAATTTTCCGCTTGCTTCCGCCTCC	...((((.(.(((((((((.(((((((((((.(((((((((...((.((..(((((.(((((((......)))))))))).))...)).))...))))))))).))))))))))).))))))))).).))))......
ogl-miR394	2	+	-45.34	TTGGCATTCTGTCCACCTCC	318	231	21927866	21927973	21927876	21927896	108	CTGAGAGTTCTTTGGCATTCTGTCCACCTCCTTGTCGAATCCTCAGAGACAGAAATCTCATATCTGTTGATCTTGGAGGTGGGCATACTGCCAATGGAGCTGTGTAGG	((((.((((((((((((.(.(((((((((((..(((((.......((((......)))).......)))))...))))))))))).).)))))).)))))).).))).
ogl-miR395l	4	+	-61.3	TGAAGTGTTTGGGGGAACTC	8	9	23772848	23773013	23772858	23772878	166	GACCTACTATGTGAAGTGTTTGGGGGAACTCTCGACATCACCAAGCATTGAGTAATTAGTGACATTTCATACTACAAGAGGTGAAGCCTAGTTTGGTATCACCGTGAGTTCCCTTCAAGCACTTCACGTGGCACTATTTCAATGCCTATTGTGAAGTGTTTGGGGG	..(((((((((((((((((((((((((((((.............(((((((....)))))).)................(((((.(((......))).)))))..)))))))).)))))))))))))))))((((.((.((((....)))).))))))..))))..
ogl-miR396a	6	+	-55.5	TTCCACAGCTTTCTTGAACTG	146	155	3140567	3140685	3140577	3140598	119	TCTTTGTGGTCTTCCACAGCTTTCTTGAACTGCATCTTTGAGAGAGATTAGCATCCCTATGTGTGGATTTTGCTTGCACGAGTGTGCAGTTCAATAAAGCTGTGGGAAATTACAGAGAG	((((((((((.((((((((((((.((((((((((((((((((..(((((.((((......)))).)))))..))))...))).))))))))))).)))))))))))).)))))))))).
ogl-miR396b	6	+	-55.5	GTTCAATAAAGCTGTGGGAAA	1	4	3140567	3140685	3140655	3140676	119	TCTTTGTGGTCTTCCACAGCTTTCTTGAACTGCATCTTTGAGAGAGATTAGCATCCCTATGTGTGGATTTTGCTTGCACGAGTGTGCAGTTCAATAAAGCTGTGGGAAATTACAGAGAG	((((((((((.((((((((((((.((((((((((((((((((..(((((.((((......)))).)))))..))))...))).))))))))))).)))))))))))).)))))))))).
ogl-miR396c-3p	2	-	-76.6	GGTCAAGAAAGCTGTGGGAAG	11	39	27760248	27760411	27760268	27760289	164	TTCAAGTCCATGCCATGCCTTTCCACAGCTTTCTTGAACTTCTCTTGTGCCTCACTCACTTTCATTACTGGAGAGATATGCATCATCAGTGGAAGCTTATAGGGAGAGGAGTGCAAGAAGAGGGTCAAGAAAGCTGTGGGAAGAAATGGCATTACAAGGACTTT	...(((((((((((((..(((((((((((((((((((.((((((((((.((((.(((.(((((...((((..((........))..)))))))))......))).))))...))))).))))).)))))))))))))))))))..))))))).....)))))).
ogl-miR396c-5p	2	-	-76.6	TTCCACAGCTTTCTTGAACTT	1427	4883	27760248	27760411	27760370	27760391	164	TTCAAGTCCATGCCATGCCTTTCCACAGCTTTCTTGAACTTCTCTTGTGCCTCACTCACTTTCATTACTGGAGAGATATGCATCATCAGTGGAAGCTTATAGGGAGAGGAGTGCAAGAAGAGGGTCAAGAAAGCTGTGGGAAGAAATGGCATTACAAGGACTTT	...(((((((((((((..(((((((((((((((((((.((((((((((.((((.(((.(((((...((((..((........))..)))))))))......))).))))...))))).))))).)))))))))))))))))))..))))))).....)))))).
ogl-miR396e	4	+	-76	TTCCACAGGCTTTCTTGAACTG	25330	23789	25346889	25347075	25346899	25346921	187	GCGGGCATGCTTTCCACAGGCTTTCTTGAACTGTGAACTCGTGGGGGTGTATGTGCTCATGTTGGGATTGTGGTCGGTGGCCTCCAATTCTCTGAAAAGAAAGCTGAATTGTCGAGCTCCCCGTTCTGTCTTTGGTCGTCTCTACCTGTTGATGGTTCAAGAAAGCCCATGGAAACCATGCCGCGTC	(((((((((.((((((..((((((((((((((((.(((..((((((..(((((....))))..(((((...(..(((.((.(((((((((.((........))..))))))..)))..)))))..).)))))....)..))))))..))).))))))))))))))))..)))))).)))))).))).
ogl-miR396f-3p	2	-	-70.6	ATAGTTCAAGAAAGTCCTTGG	14	18	28896646	28896824	28896654	28896676	179	CGGCCATGCTCTCCACAGGCTTTCTTGAACTGTGAACTCGTGTGTGCATGCTCCTCATATATTGTTCTAGATCCCATGCATGATGCATATCGATCGATCTGATCTGAATTAGGTCATCGATGCGCATCTGGATCCCCATCTTGTTGATAGTTCAAGAAAGTCCTTGGAAAACATGGTGC	..((((((...((((..((((((((((((((((.(((..(((((((.........))))))).......(((((.......(((((.(((((((.((((((((....))))))))))))))).))))).)))))........))).))))))))))))))))..))))...))))))..
ogl-miR396f-5p	2	-	-70.6	CTCCACAGGCTTTCTTGAACTG	8079	9867	28896646	28896824	28896792	28896814	179	CGGCCATGCTCTCCACAGGCTTTCTTGAACTGTGAACTCGTGTGTGCATGCTCCTCATATATTGTTCTAGATCCCATGCATGATGCATATCGATCGATCTGATCTGAATTAGGTCATCGATGCGCATCTGGATCCCCATCTTGTTGATAGTTCAAGAAAGTCCTTGGAAAACATGGTGC	..((((((...((((..((((((((((((((((.(((..(((((((.........))))))).......(((((.......(((((.(((((((.((((((((....))))))))))))))).))))).)))))........))).))))))))))))))))..))))...))))))..
ogl-miR3979	11	+	-60.4	TCTCTCTCTCCCTTGAAGGC	37	39	14903589	14903701	14903599	14903619	113	GCTTTCTTGGATCTCTCTCTCCCTTGAAGGCTATCTCATGGAGGTTTGATGTACACCATTGTTGCCTAAGAAACTGAGAAAGCCTTCAGGGGAGGAGAGAAGCCAAGCAAGCC	((((.(((((.((((((.((((((((((((((.(((((...((((.(((((.....)))))..)))).......))))).))))))))))))))))))))..))))).)))).
ogl-miR397a	6	+	-57.9	TCATTGAGTGCAGCGTTGATG	6	9	21257362	21257474	21257372	21257393	113	TCAAATGCATCATTGAGTGCAGCGTTGATGAACAACGGTAACCGGTCCATGTTGATGCGCATTTGGCCGGTGATCTGATCATCATCAGCGCTTCACTCAATCATGCGTTTGGC	((((((((((.((((((((.(((((((((((....(((..(((((((.((((......))))..)))))))...)))....))))))))))).)))))))).)))))))))).
ogl-miR397b	6	+	-57.9	ATTGAGTGCAGCGTTGATGAA	15385	19628	21257362	21257474	21257372	21257393	113	TCAAATGCATCATTGAGTGCAGCGTTGATGAACAACGGTAACCGGTCCATGTTGATGCGCATTTGGCCGGTGATCTGATCATCATCAGCGCTTCACTCAATCATGCGTTTGGC	((((((((((.((((((((.(((((((((((....(((..(((((((.((((......))))..)))))))...)))....))))))))))).)))))))).)))))))))).
ogl-miR3982	11	-	-153.61	AGTTGCCTACATGGAGCGCC	6	9	1152269	1152627	1152279	1152299	359	AAAGTTGACCAATAATGTGGCGCTCCATTTAGGCAATAATTTTCCATCCACCCTCCACCGTGTCATAGCGTGGCGCCGTGGCTGTAATTTTGCTTCTGGACCCCTCCCATACAAACTACACAGAATCCCCCCAAATCCCTCCCAGTCCCATTCTCCCCTAATACGAAGATTGCGAGGGAGAGTGGCAAGTGAGTGTGCGACATTACCCTCGCTGTCATAACTCTAGCCATCGGGGAGAAGACAATGGAGATAGAGATTTAGAGCATTTGGGGATGCTTTGGGGTAAGAGGGGGCCACATTATGATGCGGAAGAGAGCGGATACAAAATTGTTGCCTACATGGAGCGCCATGTCAGCAGT	...((((((.......((((((((((((.((((((((((((((..((((.(.(((..(((((((((((.(((((.(((.(((.........)))..))).((((((.........((....)).....(((((.....((((..(((...((((((((.........(((.(((((((.((((.(((........))).)).)).))))))).)))....(....).....)))))))))))...))))...........(((((((....))))))))))))...))))))))))).)))))))))))..))).).))))..)))))))))))))).))))))))))))))))))...
ogl-miR398b	7	-	-64.4	TGTGTTCTCAGGTCGCCCCTG	5297	5497	11426206	11426296	11426216	11426237	91	AGGGAGTTCCTACAGGGGCGAGCTGGGAACACACGGTGATGAGGCGGTCTGGTCTTTCGTGTGTTCTCAGGTCGCCCCTGCCGGGACTCTC	.(((((((((..(((((((((.((((((((((((((.(((.((.....)).)))..)))))))))))))).)))))))))..)))))))))
ogl-miR399d	6	+	-90.34	TGCCAAAGGAGAGTTGCCCTG	5	7	1383213	1383431	1383400	1383421	219	GAAGACAGTAGTAGGCAGCTCTCCTCTGGCAGGTGCATTCTAGGTGATTTGTAATTGTATATGCATCCAAGGTATATACAATCCGGCCATGGTACTACATTGTAATCATCCATGTGATCGCTTGTATATATACATGGGGGCCTTTGATAGACTATCATCATATAGCGATTGAATTCGCCGAAACGTCCTGCCAAAGGAGAGTTGCCCTGCGACTGTCTT	.((((((((.(((((((((((((((.(((((((.((......((((((..((.(((((((((((.......)))))))))))..((((.((((((......)).)))).(((((((..............))))))).))))........)).)))))).....((((......))))......))))))))).)))))))))).))))).))))))))
ogl-miR399i	6	+	-90.34	GGCAGCTCTCCTCTGGCA	2	1	1383213	1383431	1383226	1383246	219	GAAGACAGTAGTAGGCAGCTCTCCTCTGGCAGGTGCATTCTAGGTGATTTGTAATTGTATATGCATCCAAGGTATATACAATCCGGCCATGGTACTACATTGTAATCATCCATGTGATCGCTTGTATATATACATGGGGGCCTTTGATAGACTATCATCATATAGCGATTGAATTCGCCGAAACGTCCTGCCAAAGGAGAGTTGCCCTGCGACTGTCTT	.((((((((.(((((((((((((((.(((((((.((......((((((..((.(((((((((((.......)))))))))))..((((.((((((......)).)))).(((((((..............))))))).))))........)).)))))).....((((......))))......))))))))).)))))))))).))))).))))))))
ogl-miR399j	4	+	-54.2	TGCCAAAGGAGAGTTGCCCT	9	11	20725478	20725582	20725552	20725572	105	AGTCCAGTTTCAGGGCTCCTCTCTCTTGGCAGGGAGCATGTGAAGTCTTTTGTAGCTCACTCATTTTCAGCCCTCTGCCAAAGGAGAGTTGCCCTAAAACTGGAC	.(((((((((.(((((..(((((..(((((((((.((..(((((((........)))...)))).....)).)))))))))..)))))..))))).)))))))))
ogl-miR408-3p	1	+	-79.8	TGCACTGCCTCTTCCCTGGCT	3032	3804	8988107	8988288	8988247	8988268	182	GTGATTGGAGAGGAGAGGAGACAGGGATGAGGCAGAGCATGGGATGGGGCTATCAACAGATGTAGATTATTCCTTGCACAAGAGATGATGAGCTGTGAATGAGTTCTGAGAGATGGCTGGTGTTGTTGTTGCTCCCTCCCCTGCACTGCCTCTTCCCTGGCTCCCCTGCACACCTCTCTCTC	......(((((((((.((((.((((((.(((((((.(((.((((.(((((...((((((...(((.((((..(((....)))..)))).(((((.......)))))..........)))...))))))..))))).)))).))).))))))).)))))).)))).)).....)))))))...
ogl-miR408-5p	1	+	-79.8	CAGGGATGAGGCAGAGCATGG	15	88	8988107	8988288	8988127	8988148	182	GTGATTGGAGAGGAGAGGAGACAGGGATGAGGCAGAGCATGGGATGGGGCTATCAACAGATGTAGATTATTCCTTGCACAAGAGATGATGAGCTGTGAATGAGTTCTGAGAGATGGCTGGTGTTGTTGTTGCTCCCTCCCCTGCACTGCCTCTTCCCTGGCTCCCCTGCACACCTCTCTCTC	......(((((((((.((((.((((((.(((((((.(((.((((.(((((...((((((...(((.((((..(((....)))..)))).(((((.......)))))..........)))...))))))..))))).)))).))).))))))).)))))).)))).)).....)))))))...
ogl-miR435	3	+	-105.9	TTATCCGGTATTGGAGTTGA	8	9	16863596	16863894	16863864	16863884	299	GTTTCATCTCTCAACTCCAAAACTGGACAAAACATGTCCCTCATCTTCCCTAGCACTAGTTTAGAGTGGTTTTTGCCCATGTGGACTACTTGGCTAGTTGACTTGCATAACAAATGACATGTACAGGGTGAGCTAAGAGCCATGTCACATTTACCTCTCCTACTCCCTTTCTCTTCCACCTTCCCAAAAACTCCCCAGCAGACCTGGAGCGAAAATTGCCTTGAATTAGCTTCAGACCTATAGTGTCGTTGATAGTTTAGGGACATGTTTTATCCGGTATTGGAGTTGAGGGATGAAAA	.(((((((((((((((((((.((((((.(((((((((((((...((((.......(((((((((.(..((((((((..(((((.((....(((((((((.((((((((..(....)..)))))...))).))))...))))).)))))))............................................((((.....)))).))))))))..).))))))))).....((((....).)))...)).))...))))))))))))).)))))).))))))))))))))))))).
ogl-miR437	10	-	-60.7	AAAGTTAGAGAAGTTTGACTT	6	7	9178868	9179058	9178878	9178899	191	ACTTTTGTCCTAAGTCAAAGTAATCTAACTTAGATCAAGTTTATAGAAAAAGTGCAAAATAATTACAACATTAAGCTAAGACATATTTCATTGTGCATTTGAATGAAACTAAATTGATGATGTTGTAGACGTTGGTGCATTTTTTCTATAAACTTTACCAAAGTTAGAGAAGTTTGATTTAGTATGAAACA	..(((..(.((((((((((.(..((((((((.(...((((((((((((((((((((.(((..(((((((((((...(((......(((((((.........))))))).....))).)))))))))))..)))..))))))))))))))))))))...).))))))))..).)))))))))).)..)))..
ogl-miR439g	4	+	-44.62	TGTCGAACTGCGGTTGTTCGA	7	9	13326330	13326429	13326398	13326419	100	GGCTGCCCTGTCAAATATCCACAGTTTGACAGGGGGACATATCAAACAACCATAATTCGACAGGGTACCTGTCGAACTGCGGTTGTTCGACAGGGCATAA	...(((((((((.((((.((.((((((((((((.((.............))...((((....)))).)))))))))))).)).)))).)))))))))...
ogl-miR5072	5	+	-25.2	TTCCCCAGCGGAGTCGCCA	1467	1567	7593019	7593106	7593077	7593096	88	CCTTGGTTGATGGAGGCTTTGTCATGGCGACGTCGAAGTTGAGATGCCTTTGAGCAGATTTCCCCAGCGGAGTCGCCAAAAATCGTGT	....((((..(((.((((((((..(((.((.(((...(((.(((....))).))).))).)).))))))))))).)))..))))....
ogl-miR5157a	8	-	-58.7	AGAAGTTGTGGCTATCAAAAAG	13	18	15974345	15974436	15974355	15974377	92	GGGCCTTAAGAACTTTTTGATAGCTACAACTTCTCTCTTAGAATCGGCTCTTCTAAGAGAGAAGTTGTGGCTATCAAAAAGTTCCTAAGACC	.((.((((.((((((((((((((((((((((((((((((((((.......)))))))))))))))))))))))))))))))))).)))).))
ogl-miR528-3p	3	+	-69	CCTGTGCTTGCCTCTTCCATT	421	491	1549994	1550120	1550079	1550100	127	TTTTGGCTGTAGCAGCAGCAGTGGAAGGGGCATGCAGAGGAGCAGGAGATTCAGTTTGAAGCTGGACTTCACTTTTGCCTCTCTCTCCTGTGCTTGCCTCTTCCATTCCTGCTGCTAGGCTGTTCTG	....((((.(((((((((.(((((((((((((.(((.(((((..(((((..(((..(((((.....)))))...)))..)))))))))).))).))))))))))))).)))))))))))))......
ogl-miR528-5p	3	+	-69	TGGAAGGGGCATGCAGAGGAG	891	974	1549994	1550120	1550014	1550035	127	TTTTGGCTGTAGCAGCAGCAGTGGAAGGGGCATGCAGAGGAGCAGGAGATTCAGTTTGAAGCTGGACTTCACTTTTGCCTCTCTCTCCTGTGCTTGCCTCTTCCATTCCTGCTGCTAGGCTGTTCTG	....((((.(((((((((.(((((((((((((.(((.(((((..(((((..(((..(((((.....)))))...)))..)))))))))).))).))))))))))))).)))))))))))))......
ogl-miR529a	2	+	-58.57	CTGTACCCTCTCTCTTCTTC	1	43	13768806	13768923	13768893	13768914	118	AGGCTAAAGGAAGAAGAGAGAGAGTACAGCCTTAGTTCAGATCACATATGACTATCTTTTGCGAGTCTGATCGATACTCTGATGAAGGCTGTACCCTCTCTCTTCTTCTCTTAGCTTC	(((((((..(((((((((((((.((((((((((...(((((........((((..(....)..))))..........)))))..)))))))))).)))))))))))))..))))))).
ogl-miR529b	2	+	-58.57	AGAAGAGAGAGAGTACAGCCT	5227	6143	13768806	13768923	13768816	13768837	118	AGGCTAAAGGAAGAAGAGAGAGAGTACAGCCTTAGTTCAGATCACATATGACTATCTTTTGCGAGTCTGATCGATACTCTGATGAAGGCTGTACCCTCTCTCTTCTTCTCTTAGCTTC	(((((((..(((((((((((((.((((((((((...(((((........((((..(....)..))))..........)))))..)))))))))).)))))))))))))..))))))).
ogl-miR530-3p	4	-	-79.4	AGGTGCAGAGGCAGATGCAAC	5	2	4923648	4923827	4923668	4923689	180	AAAGTGATGTGTGATAGAGCTGCATTTGCACCTGCACCTACAGAGAGGAAGATGGAGCAGCAAGCTAGCAATACGTGCTTGATCGCTATACGCTAGCTTCTTGCACACAATGTTGTTCCTGGTCCCTTCCTGATCCCTAGGTGCAGAGGCAGATGCAACTGTGTCATAGACTTCACATCC	...(((((.(((((((.((.(((((((((..(((((((((..((.((((((..(((((((((.(....).....((((..((..((((.....)))).))..))))....)))))))))......))))))..))..)))))))))..))))))))).)).))))))).)..))))....
ogl-miR530-5p	4	-	-79.4	TGCATTTGCACCTGCACCTAC	23	22	4923648	4923827	4923786	4923807	180	AAAGTGATGTGTGATAGAGCTGCATTTGCACCTGCACCTACAGAGAGGAAGATGGAGCAGCAAGCTAGCAATACGTGCTTGATCGCTATACGCTAGCTTCTTGCACACAATGTTGTTCCTGGTCCCTTCCTGATCCCTAGGTGCAGAGGCAGATGCAACTGTGTCATAGACTTCACATCC	...(((((.(((((((.((.(((((((((..(((((((((..((.((((((..(((((((((.(....).....((((..((..((((.....)))).))..))))....)))))))))......))))))..))..)))))))))..))))))))).)).))))))).)..))))....
ogl-miR535-3p	11	-	-70.8	GTGCTTTCTCCCGTTGTCACT	145	122	12188886	12189012	12188906	12188927	127	GTTTGCTCGCCGGCCGGCGGTGACAACGAGAGAGAGCACGCCGGTGCGGCGGTCACGGTGAGCCGGCCCGCGGCGGCGTACCTGCGTGCTTTCTCCCGTTGTCACTGCCATACACACATATATGCTC	....(((....))).(((((((((((((.((((((((((((.((((((((((.(.(((....)))).)))).....)))))).)))))))))))).)))))))))))))..................
ogl-miR535-5p	11	-	-70.8	TGACAACGAGAGAGAGCACGC	359	223	12188886	12189012	12188971	12188992	127	GTTTGCTCGCCGGCCGGCGGTGACAACGAGAGAGAGCACGCCGGTGCGGCGGTCACGGTGAGCCGGCCCGCGGCGGCGTACCTGCGTGCTTTCTCCCGTTGTCACTGCCATACACACATATATGCTC	....(((....))).(((((((((((((.((((((((((((.((((((((((.(.(((....)))).)))).....)))))).)))))))))))).)))))))))))))..................
ogl-miR5484	2	-	-84.7	AACCGAGCGCGCTGTTGATTA	8	9	7199114	7199407	7199124	7199145	294	CGGCGGCCAGCTGCGGCGACGGCGGCTTGGATGGGTCGCCTTCCTCCCTTGCTGCTCGGATGAACCCTCGCCGCATGCATCGCGATCTTGATATTCTTGGCATGGAATTAATAGCGTCTCTTTTTTATCCCCCTTACGGTTCTTGATCTCCAGCGCTTCTCTGAATTCTCTGGTTCTTCTTGCTCGCTCAATTTACTTGTTTTGTTTTCTCGATTGATTGGTTGCCTGATCAGCTGTGCTGTGGATGCATGCGATGTTGCAAAACCGAGCGCGCTGTTGATTAATCTTATCTCC	.((((((((((((((((((.((((((..((..(((......)))..))..)))))).((.....)).)))))))).))....(((((..((....(..((((..(((((...((((...............((....)).....((...((((.(.(((...)))..).)))).))........)))).)))))...))))..)...))..)))))..)))))))).(((((((((((((.(((.((((........))))...)))))))))..)))))))............
ogl-miR5493	2	+	-79.77	AGCCGGGCTCGGTCGCGCGTG	97	49	18590840	18591096	18591065	18591086	257	CAGAGGCGGGCTCCGTGCCGGCCTGCCCAGCTGCAGATCTCGGATGTTTCCCTGAGACAAAAACAGAGAAGGAAGAGGCCCATGTAAGATGGGCTTTCAAGTCAGCTCAAGCACCCACTTCTCACTACCGATCTCCTCTACAAGCACTATTCCCTCGATTAGTACCATACCGCTTGCCGAACGACGCCAACACCAGCTTAAATACGCGCTTCCCACCATCTCCACCAGCCGGGCTCGGTCGCGCGTGCCTGTTACTC	.((..((((((..(((((.((((.((((.((((..((..((((.((((((...))))))......((((((...(((((((((.....))))))))).......((....)).....))))))....))))..)).....(((((((((.((....)).))))........)))))..(((.(.(((..................))))))).............)))).))))..))))))))).))))))..)).
ogl-miR5504	10	-	-25.9	AGTGACGGGAGGACTGCAAGG	61	79	13889037	13889132	13889047	13889068	96	TTGCTGAATTTTGTTCGTTGGAGCTTGTTCTGTTATTTTATTTGCACTGCCGTAGGAAATACACAGTGACGGGAGGACTGCAAGGTTCTTCAGCTT	..((((((....(..(.(((.((.((.((((((((((.(((((.(((....)).).)))))...)))))))))).)))).))).)..)))))))..
ogl-miR5508	6	-	-69.7	TAGATGGCTGATCTGGTGTGG	27	15	441603	441755	441724	441745	153	GCTATTGAACTAGATGGCTGATCTGGTGTGGCTTGGCTTTGGGTAAGAAGGATTGGCCTCTGTCTAGTGCCTCACTTTCCTTCTGCGGTTCTGTCTACTGTCCTGGTTTGGAAGAAGTCAAACCAAGCCAGATCAGCCATCTAGTTGAGTCTC	...(((.((((((((((((((((((((.(((.(((((((((..(.(((((((..(((((......)).)))......)))))))...)..).........(((......))).)))))))).))).)))))))))))))))))))).)))...
ogl-miR5539b	1	+	-31.1	AAGAAAACGGATGCGCGTGCTA	9	11	1589	1666	1599	1621	78	TGATTCAAAGCAAGAAAACGGATGCGCGTGCTAACGCTTTCGTGCTAGTGCGTTCAATCCGTTGCTTGTTTGGAACAA	((.(((.(((((((..(((((((..(((..(((.(((....))).)))..)))...))))))).))))))).))))).
ogl-miR5788	1	+	-38.9	GGATGTGACATATTCTAGTA	22	23	17167229	17167329	17167239	17167259	101	GAATTTTGGTTGGATGTGACATATTCTAGTACTATAAATTTAGACAGGGAGTATGTATAGGTTCATAGTATTAGGATACATCCCATCCATCCAAAATATCT	(((((((((.((((((.((..((((((((((((((.((((((.(((.......))).)))))).))))))))))))))..)).)))))).))))))).)).
ogl-miR5809	3	-	-168.2	GCAGCTGTGGTCGCCGGCG	9	7	7188524	7188842	7188813	7188832	319	GAGCCGGACAGCAGCTGTGGTCGCCGGCGACGAGTGCGCGACGAGGGGAGGACTGCTCCGGCGAGCGGCTACGAGGGGAGGAGGACATGTGCATGCGCGCGCGCGACGCCAGTTAGCGGCAAGCGGCGGGCGCCTGTCGCTATCTTCCCCGTCGTCCATCATTGTCCTCGCCGCCCGCCCCTGCCCTTGCCCCCGCGACCACCGCCGGCGACCACAGCCGCCGTACGGCACCCCCCTCCCTTCCTCTCTCTCTCTCCACTGCCCCTCCCCCACCTTCCCGTGTACTCGCCGCCGGCAACTACGGCCGCCGTCCGGCTCC	(((((((((.((.((((((((.(((((((.((((((((((..(((((((((...((...((.(((.((....(((((((((.(((((.((((....))))..((((((..((.((((((((.(((.....))).)))))))).))....)))))).......)))))..((((..(((..(((...(((((...(((.....))).)))))...)))..).))..)))).....))))))))).....)).))).))...)).))))))).....)).)))))))))).))))))).)))))))).)).))))))))).
ogl-miR6249a	10	-	-202.2	CGTGAAGAGCTCGCCGGCGGC	106	112	8361052	8361405	8361374	8361395	354	CCATCCTGCGCGTGAAGAGCTCGCCGGCGGCCATGGCTAGCTCCCTCCCTGCCATGGCTAGCTCGCCGCGGGCTCCGGCGGAGGGCTACGCGGTGGCGGCAGGTGCGGGCATAGGCTCCGACGGAGGGCGGCACGGTGGCGACTGGCGCGGTCGACGGCAGCTGGCTACGCGGTGGCAACGAGGAGGCGGCGGCGGCCAGGAGTTGCGCCACCGGCCCACGCGCGCCGGCGGGATCCGCGCGTCGTCGCCCGAGTCCTTCCGCGACGACCTCAGCTGCACAGGCGCTGGCGGGGATGGCAGGGAGGGCAGCGCCCCAATCGCCGTCGGCAAGGCGGCATCGGCGCGGCGGTGGA	(((((((((((.(((.(.(((.(((((((((..(((...((((((((((((((((((..((((((...)))))))).((((((((((.((.(((((((((..((((((((....)).(((.(((.(.(((((.((((((((.(((((.((.(((.(.((..((.(((((...))))).....))..)).)))))))))))......)))))))))))...)).).))).)))...))))))))))))))))))).)))))))).....(((((((.((....))))))).))..))))))))))))).)))...)))...)))))))))..)))..).))))))))).))))).
ogl-miR810b	11	-	-65.8	TGAACACCGATATGCGTCATC	12	6	772628	772725	772638	772659	98	AGATCACTTGATGACGACGTATATCGGTGTTCGCTATATATACTTACCAGTCAATAGTATATATAGTGAACACCGATATGCGTCATCATCAAGTGATT	.(((((((((((((.(((((((((((((((((((((((((((((...........))))))))))))))))))))))))))))).)))))))))))))
ogl-miR812d	12	+	-42.7	GTCCAACGTTTGACCGTCCGTC	96	92	19015584	19015763	19015594	19015616	180	TGGGTTTCCGTGTCCAACGTTTGACCGTCCGTCTTGTTCGAAAAAATTATGAAAAAATTTAAAAAGATAAGTCACACATGAGGTATTAATCATGTTTTATCATCTAACAACAACAAAAGTACTAATTATAAAAAAAATTTCATATAAAACGAACAGTCAAACGTTAGACAAAAAACTCAG	(((((((...((((.((((((((((.((.(((.((((..((((...((((((.............((((((....((((((........))))))))))))...........((....)).....))))))......))))..)))).))).)).)))))))))).))))..))))))).
ogl-miR812o	1	+	-31.1	GACAGTCAAACGTTGGACACG	6	7	5119868	5120047	5120016	5120037	180	AGACAAACCCTGTGTTTCAATGTTCCGTCTGTCTTATTTAAAAAATGAAAAAAAAATTAAAAAGATAAGTCACGCATAAAGTATTAATCATGTTTTATCATTTAACAATAATAAAAATACTAATTATAAAAAAAATTTCTTATAAGACGGACAGTCAAACGTTGGACACGGAAACATACA	.........(((((((.((((((((.(((((((((((.....((((((.((((..(((((...((....))..((.....)).)))))....)))).))))))....(((((..........)))))..............))))))))))).)...)))))))))))))).........
ogl-miR814c	Oglab12_unplaced176	+	-39.6	AGATTCGTTGTACTATGAAGTG	11	19	10442	10522	10490	10512	81	TCGAGCAGGATATTTCATATTACAACGAATCCAGACATGTTTTCTGTCCAGATTCGTTGTACTATGAAGTGTCTTGTCTGG	.((..((((((((((((((.(((((((((((..((((.......))))..))))))))))).))))))))))))))..)).
ogl-miR818e	11	+	-108.6	AATCCCTTATATTATAGGACGG	5	5	16922100	16922343	16922311	16922333	244	ACTACTCCCTCCGTCCCATAATATAAGGGATTTTGAGTTTTTATCTACACTCTTTGATCACTCGTCTTATTAAAAAAATTTAGAATTATTATTTATTTTTTCTGTGACTTGCTTTATTATCCAAAATACTTTAAGCACAACTTTTCGTTTTTTATATTTGCACAAATTTTTTGAATAAGATGAGTGATCAAATAGTGCAAGTAAAAACTCAAAATCCCTTATATTATAGGACGGAGGGAGTATT	..((((((((((((((.(((((((((((((((((((((((((((...((((.(((((((((((((((((((.(((((((((.((((....))))........((((.((((...((((......))))...))))))))........................))))))))).))))))))))))))))))).))))...))))))))))))))))))))))))))).))))))))))))))..
ogl-miR820c	Oglab08_unplaced025	+	-140.4	TCGGCCTCGTGGATGGACCAG	315	548	106426	106673	106436	106457	248	TCGTACATGCGTCGGCCTCGTGGATGGACCAGGAGCTCGACATTCCTTAAGGTTGTTCTTTCCAACCCATACAAGAGCTCGACATTCCTTAAGGTTGTTCTTTCCAACCCATACAAGGTTCCACCGCCTGCATTGTTCCAAGAGTGTCTTGGACGAAAGCAGGAAGTGGAACCTTGTTAGGGTTGGAACGAACTGCCTTAAGGAAGTCGATGCTCCAGGTCCGTCCAGGAGGACGACTCAGCTAGGAG	((.((..((.((((.((((.((((((((((.((((((((((.(((((((((((.((((.(((((((((........................(((((.......)))))...((((((((((((..(((((.((((.(((((.....)))))))))..)))))..))))))))))))..))))))))).)))).)))))))))))))))).))))).)))))))))).)))).)))).))..)).)).
ogl-miR827	2	-	-62.8	TTAGATGACCATCAGCAAACA	12	36	19423806	19423948	19423816	19423837	143	ATCCATGAACCTGTTTTGTTGCTGGTCATCTAGCTACCCGTGCATGCCTGGAGATTGGAGAATAATTGTGACGATGCAGCAGTCGGCTTATTGGCTCTTGGGCACGCGTGGTTAGATGACCATCAGCAAACAAGTTCGTGAGA	.(((((((((.(((((.((((.(((((((((((((((.(((((...((.((((....(((....(((((.........)))))...))).....)))).))))))).))))))))))))))).))))))))).))))))).))

## Sheet: S4 Table
Table S4: List of Novel miRNAs in O. glaberrima in control library
miRNA Id	miRNA Sequence	Chromosome	Strand	MFE(kcal/mol)	Locotion	Mature miRNA length	Read Count-1	Read Count-2	Precursor Start	Precursor End	Mature Start	Mature End	Precursor Length	Precursor_Sequence	Hairpin Structure	Number of gaps in star sequence
ogl-miR01-5p.1	ACCCGGCGTCGAACACCTCCTC	1	-	-165.7	Exonic	22	12	14	3704508	3704806	3704775	3704796	299	GCCTACTCGTACCCGGCGTCGAACACCTCCTCCTCCTTGTGCTTCCCTCCTCTCATGGCGGACCACATCGTCGACGGCGGCGGCGGCGGCGGCTGTTCCTTTGGTGAATTCCTGGAGCTCGGCCATTCCGTGTACTCGCTGCCGCTTCCGCCGCCGCCGTCGCAGCCGGTGGTGGTCGCCGGCGGGAACAATGATCAGTATGGCGTGTCGTCGTCGGCGGCGGCGGCGGCGACGACGAGCAGGATCGGGTTCAGGACGAGGTCGGAGGTGGAGGTGCTGGACGACGGGTTCAAGTGGCG	(((.(((.(.(((((.((((.(.(((((((.(((((((((.((.(((...((((.(((((.(((((((((.(((((((((((((((.((((((.(((((...((......)).)))))...........(((....))).)))))).)))))))))))))))....)))).))))))))))..)))).....((((......((.(((((((((((.((....)).))))))))))).))..)))))))...)).))))....))))).))))))).).)))).))))).).)))))).	4
ogl-miR01-3p.1	GGAGGTGCTGGACGACGGGTTC	1	-	-165.7	Exonic	22	4	6	3704508	3704806	3704516	3704537	299	GCCTACTCGTACCCGGCGTCGAACACCTCCTCCTCCTTGTGCTTCCCTCCTCTCATGGCGGACCACATCGTCGACGGCGGCGGCGGCGGCGGCTGTTCCTTTGGTGAATTCCTGGAGCTCGGCCATTCCGTGTACTCGCTGCCGCTTCCGCCGCCGCCGTCGCAGCCGGTGGTGGTCGCCGGCGGGAACAATGATCAGTATGGCGTGTCGTCGTCGGCGGCGGCGGCGGCGACGACGAGCAGGATCGGGTTCAGGACGAGGTCGGAGGTGGAGGTGCTGGACGACGGGTTCAAGTGGCG	(((.(((.(.(((((.((((.(.(((((((.(((((((((.((.(((...((((.(((((.(((((((((.(((((((((((((((.((((((.(((((...((......)).)))))...........(((....))).)))))).)))))))))))))))....)))).))))))))))..)))).....((((......((.(((((((((((.((....)).))))))))))).))..)))))))...)).))))....))))).))))))).).)))).))))).).)))))).	4
ogl-miR01-5p.2	ACCCGGCGTCGAACACCTCCTCC	1	-	-165.7	Exonic	23	12	7	3704508	3704806	3704774	3704796	299	GCCTACTCGTACCCGGCGTCGAACACCTCCTCCTCCTTGTGCTTCCCTCCTCTCATGGCGGACCACATCGTCGACGGCGGCGGCGGCGGCGGCTGTTCCTTTGGTGAATTCCTGGAGCTCGGCCATTCCGTGTACTCGCTGCCGCTTCCGCCGCCGCCGTCGCAGCCGGTGGTGGTCGCCGGCGGGAACAATGATCAGTATGGCGTGTCGTCGTCGGCGGCGGCGGCGGCGACGACGAGCAGGATCGGGTTCAGGACGAGGTCGGAGGTGGAGGTGCTGGACGACGGGTTCAAGTGGCG	(((.(((.(.(((((.((((.(.(((((((.(((((((((.((.(((...((((.(((((.(((((((((.(((((((((((((((.((((((.(((((...((......)).)))))...........(((....))).)))))).)))))))))))))))....)))).))))))))))..)))).....((((......((.(((((((((((.((....)).))))))))))).))..)))))))...)).))))....))))).))))))).).)))).))))).).)))))).	4
ogl-miR01-3p.2	TGGAGGTGCTGGACGACGGGTTC	1	-	-165.7	Exonic	23	1	3	3704508	3704806	3704516	3704538	299	GCCTACTCGTACCCGGCGTCGAACACCTCCTCCTCCTTGTGCTTCCCTCCTCTCATGGCGGACCACATCGTCGACGGCGGCGGCGGCGGCGGCTGTTCCTTTGGTGAATTCCTGGAGCTCGGCCATTCCGTGTACTCGCTGCCGCTTCCGCCGCCGCCGTCGCAGCCGGTGGTGGTCGCCGGCGGGAACAATGATCAGTATGGCGTGTCGTCGTCGGCGGCGGCGGCGGCGACGACGAGCAGGATCGGGTTCAGGACGAGGTCGGAGGTGGAGGTGCTGGACGACGGGTTCAAGTGGCG	(((.(((.(.(((((.((((.(.(((((((.(((((((((.((.(((...((((.(((((.(((((((((.(((((((((((((((.((((((.(((((...((......)).)))))...........(((....))).)))))).)))))))))))))))....)))).))))))))))..)))).....((((......((.(((((((((((.((....)).))))))))))).))..)))))))...)).))))....))))).))))))).).)))).))))).).)))))).	5
ogl-miR02	GAGCTCCTTTCGATCCAATTC	1	-	-104.5	intergenic	21	13	17	4872461	4872656	4872626	4872646	196	GGAGGAAGAGGAGCTCCTTTCGATCCAATTCAGGAGAGGAGGTGGTAGGATGCAGCTGCCGGTTCATGGATACCTCTGGAGTGCATGGCAGCAATGCTGTAGGCCTGCACTTGCATGGGTTTGCATGACCCGGGAGATGAACCCACCATTGTCTTCCTCTATTGATTGGATTGAAGGGAGCTCCACATCTCTCTCA	.(((..(((((((((((((((((((((((.(((.((((((((((((.((...((.((.((((.(((((.(.((((.(((((((((.(((.(((....)))..)))))))))).)).)))).).))))).)))).)).))..)).))))....)))))))).)))))))))))))))))))))))...)))..))).	4
ogl-miR03	AAAATCAAGTACTCCCTCCGTTT	1	-	-92.5	intergenic	23	7	5	32428135	32428324	32428292	32428314	190	GAGTTAATAGAAAATCAAGTACTCCCTCCGTTTCACAATGTAAGACTTTCTAGCATTGCTCATATACATATAGACGTTAATGAAACTAAACACATACATATGTCTAGATTCATTAACATCTAAATGAATATGGGCAATGCTAAAAAGTCTTACATTGTGAAACGGAGGAAGTAGGAGATTATATATGCAG	..((..(((...((((...((((.(((((((((((((((((((((((((.(((((((((((((((.(((.((((.(((((((((.(((.(((........))).))).))))))))).)))).))).))))))))))))))).))))))))))))))))))))))))).))))...)))).)))..))..	5
ogl-miR04	AATTAATTCGCGAGACAAATC	1	+	-74.8	intergenic	21	7	11	6985729	6985872	6985739	6985759	144	CATAACCTTGAATTAATTCGCGAGACAAATCTATTGAGCCTAATTAATCCATGATTAGCCTATGTGATGCTACAGTACACATGTGCTAATTATGGATTAATTAGGCTTAAAAAAATTGTCTCGCGAATTAGCTCTCATTTATGC	(((((....((.((((((((((((((((.....((((((((((((((((((((((((((.((((((.(((....))))))))).)))))))))))))))))))))))))).....)))))))))))))))).))....))))).	4
ogl-miR05	CCGCGCCGCGGCCAGCCGCCA	1	+	-70.8	Exonic	21	5	2	26462356	26462470	26462366	26462386	115	TCCGCTTCCGCCGCGCCGCGGCCAGCCGCCACCGCGAGGTGTGCGCTGCTCGGCGGCGCCTGCAGGTACATGGTGGTGGTGGCCGGTGGCTGCGCCGTGGACTTGTCGTGCGGAC	(((((.(((((.((((.((.(((.(((((((((((...((((((.((((..(((...))).)))))))))).))))))))))).))).)).)))).)))))........))))).	5
ogl-miR06	GTTTTCGTGTCAACGTTTGACT	1	+	-64.9	intergenic	22	6	2	19428322	19428513	19428332	19428353	192	CAAACGCTGAGTTTTCGTGTCAACGTTTGACTGTCTGTTTTATATAAAATTTTTCTATAATCAGTATTTTTATTGTTGTTAGATAATAAAACATGATTATTAATTTATACGTGACTTATCTTTTTAATTTTTTTCATAATTTTTTTAAATAAGACGGACAGTCAAACATTAGACACGAAAATCAGGGTTTGT	(((((.((((.((((((((((((.(((((((((((((((((((.(((((.......(((((((....((((((((((....))))))))))..)))))))..........((((...................)))).....))))).))))))))))))))))))).)).)))))))))))))).))))).	3
ogl-miR07	GTTTGCATGACCCGGGAGATGA	1	+	-56.5	Intron	22	33	29	5005488	5005606	5005565	5005586	119	GGAGAGGAAGTGGTAGGATGCAGCTGCCGGTTCATGGATACCTCTGCAGTGCATGTCGTAGGCTTGCACTTGCATGGGTTTGCATGACCCGGGAGATGAACCCACCATTGTCTTCCTCT	..((((((((((((.((...((.((.((((.(((((.(.((((.(((((((((.((.....)).))))).)))).)))).).))))).)))).)).))..)).))))....))))))))	6
ogl-miR08	CAGCTGCCGGTTCATGGATACCT	1	+	-56.5	Intron	23	27	17	5005488	5005606	5005508	5005530	119	GGAGAGGAAGTGGTAGGATGCAGCTGCCGGTTCATGGATACCTCTGCAGTGCATGTCGTAGGCTTGCACTTGCATGGGTTTGCATGACCCGGGAGATGAACCCACCATTGTCTTCCTCT	..((((((((((((.((...((.((.((((.(((((.(.((((.(((((((((.((.....)).))))).)))).)))).).))))).)))).)).))..)).))))....))))))))	6
ogl-miR09-3p	ATAAACCATAAGCTCCACTCAA	1	-	-54.6	Intron	22	7	23	29706963	29707065	29706973	29706994	103	TCGTGAGCGTATCGAGCGGAGCTCAGGGTTTATCAAGTGGTATCAGGGTTTCATATTGCTTTTATCACTTGATAAACCATAAGCTCCACTCAATACACTCACG	.((((((.((((.(((.((((((...((((((((((((((((..(((((........)))))))))))))))))))))...)))))).))).)))).))))))	4
ogl-miR09-5p.1	TCGAGCGGAGCTCAGGGTTTAT	1	-	-54.6	Intron	22	5	11	29706963	29707065	29707031	29707052	103	TCGTGAGCGTATCGAGCGGAGCTCAGGGTTTATCAAGTGGTATCAGGGTTTCATATTGCTTTTATCACTTGATAAACCATAAGCTCCACTCAATACACTCACG	.((((((.((((.(((.((((((...((((((((((((((((..(((((........)))))))))))))))))))))...)))))).))).)))).))))))	3
ogl-miR09-5p.2	GAGCGGAGCTCAGGGTTTATCA	1	-	-54.6	Intron	22	5	8	29706963	29707065	29707031	29707052	103	TCGTGAGCGTATCGAGCGGAGCTCAGGGTTTATCAAGTGGTATCAGGGTTTCATATTGCTTTTATCACTTGATAAACCATAAGCTCCACTCAATACACTCACG	.((((((.((((.(((.((((((...((((((((((((((((..(((((........)))))))))))))))))))))...)))))).))).)))).))))))	3
ogl-miR10	ATCAATAGTAGATGGAGGGAGT	1	-	-94	intergenic	22	5	9	30341245	30341558	30341255	30341276	314	CTTGTCATGTACTCCCTCCATCTATTTTTGATAGTCATATTTCATCTTAACACATAGATCAAGGATAAGTAATTATACTTATCATTCATTTAAGTATGCTACTAGTCATTTCTCGTAAACAAGCGATTCATTAATATTTACATTTCTCAAAGCCCATGTAGCCAATCATATGTGGAAGAATGGAGAGTCACGCATTAAATTCGAGAAAATCATTAAGATGATAGGTTGTTGGATTGAAATATGCCTATTAAAAATAAAATTTTCAAATTTAGAAATATGACTATCAATAGTAGATGGAGGGAGTATTATCTTTT	........((((((((((((((((((.((((((((((((((((.((((((.............(((.((((..((((((((.........)))))))).)))).))).(((((((.......(((..................(((((.....(((((((........))))))).......)))))...)))........)))))))....))))))((((((((((((.......)))).)))))))).....................)))))))))))))))).))))))))))))))))))........	2
ogl-miR11	TTCATACACAACTTTGACCGTCC	1	+	-43.2	intergenic	23	5	7	19952641	19952822	19952651	19952673	182	CCATGATTTTTTCATACACAACTTTGACCGTCCATCTTATTTGAAATTTCTTTGAAAAATTTAAAAACATATTACGTATCAAGTACTATTCATATTTTATCATCTCATAACAATAAAAATACTAATTATAAAAAATTTTAAATAAGACGGACGATCAAAGTTGGACACAGAAAACTTATGGT	((((((.(((((......(((((((((.(((((.(((((((((((((((.((((..............(((.(((.......))).))).....((((((............))))))..........))))))))))))))))))).))))).)))))))))......))))).)))))).	6
ogl-miR12	TCGTCGCCGACGACGCCGAC	1	+	-38.1	Exonic	20	1	2	28436562	28436647	28436587	28436606	86	ATGGCCGACGCCAAGACCAACAAGGTCGTCGCCGACGACGCCGACGCCGACGCCGATGGCAAGTCGGCGGACGACAAGGTCGCCAG	.((((....)))).((((......((((((((((((...((((.(((....).)).))))..)))))).))))))..)))).....	6
ogl-miR13	TTGAGATTCTAGGACTAGATTA	1	-	-28.9	intergenic	22	174	154	165427	165543	165437	165458	117	GATGCCTAGGCTAATCTAATCTAGCAAGGCGATTTAGCCGATACCGGCAGAAACCCTAAAGCGAGAGACAGCCGATAGAGCTAAATTGAGATTCTAGGACTAGATTAACATAGACAT	.(((.(((.(.(((((((.(((((.((..(((((((((...((.((((.(.....)....((....).).)))).))..)))))))))...)))))))..))))))).).))).)))	6
ogl-miR14-5p	CAGCTGCCGGTTCATGGATACC	1	+	-57.8	Intron	22	11	16	5005488	5005607	5005508	5005529	120	GGAGAGGAAGTGGTAGGATGCAGCTGCCGGTTCATGGATACCTCTGCAGTGCATGTCGTAGGCTTGCACTTGCATGGGTTTGCATGACCCGGGAGATGAACCCACCATTGTCTTCCTCTT	.(((((((((((((.((...((.((.((((.(((((.(.((((.(((((((((.((.....)).))))).)))).)))).).))))).)))).)).))..)).))))....)))))))))	5
ogl-miR14-3p	ATGACCCGGGAGATGAACCCACC	1	+	-57.8	Intron	23	9	5	5005488	5005607	5005565	5005587	120	GGAGAGGAAGTGGTAGGATGCAGCTGCCGGTTCATGGATACCTCTGCAGTGCATGTCGTAGGCTTGCACTTGCATGGGTTTGCATGACCCGGGAGATGAACCCACCATTGTCTTCCTCTT	.(((((((((((((.((...((.((.((((.(((((.(.((((.(((((((((.((.....)).))))).)))).)))).).))))).)))).)).))..)).))))....)))))))))	6
ogl-miR15	GAACTAATTAGACTCAAAAGAT	1	+	-38.6	intergenic	22	10	17	23860684	23860792	23860761	23860782	109	ACGCAAGATGAATCTTTCGAGCCTAATTAAACCATCATTAGCACATACGGGTTATTGTAGCAATTATGGCTAATCCTGAACTAATTAGACTCAAAAGATTCATCTCGTG	.(((.((((((((((((.(((.(((((((...((..((((((.((((...((((...))))...))))))))))..))...))))))).))).)))))))))))).)))	5
ogl-miR16	TCGGTATGTGTAGGATAGATG	1	+	-34.7	intergenic	21	8	5	18332480	18332623	18332490	18332510	144	TGAGTTTGTATCGGTATGTGTAGGATAGATGAAAGCTAAACTTATTTTAGGATGAATAGAATATAAAGTAAAGGGATAAGATTCACTACAGATCCCTTCAATTGAGTTTCATTCACATCATTTTACGGATACAGAGCATCTCAT	((((..(((.((.((((.((((((((.((((....(((((.....)))))..(((((..(((.(((....(((((((..(........)..)))))))...))).)))..))))))))))))))))).)))).))))).)))).	6
ogl-miR17	TGAACAGCTTGTCGCCGGCCT	1	+	-27.9	Intron	21	8	9	18232567	18232630	18232577	18232597	64	TATAAGAGGATGAACAGCTTGTCGCCGGCCTGTTAGGCCGGGGCTGGCTGATCAGTTATATACG	..........(((.(((((.(((.((((((.....))))))))).))))).)))..........	5
ogl-miR18	GTTTTCGTGTCCAATGTTTGACT	1	+	-69.8	intergenic	23	7	5	15813827	15814013	15813837	15813859	187	CAAACCCTGGGTTTTCGTGTCCAATGTTTGACTCTCCGTCTTATATGAAATTTTTTTTATAATTAGTATTTTCATTGTTGTTAGATAATAAAACATAATTAATACTTGACTTGTCTTTTTAATTTTTTTATAATTTTTTAAAATAAGACGGACGGTCAAACGTTGGACACAAAAATCCAGGGGTTGT	(((.(((((((((((.(((((((((((((((((.((((((((((((((((....)))))))................(((..((((.((((((...((((((.....((....))...)))))).)))))).))))..)))..))))))))).))))))))))))))))).))))))))))).))).	4
ogl-miR19	GCGGAAAGGACCCGCGGAAT	1	-	-29.9	Intron	20	5	3	438	537	448	467	100	GGAGGGACCAGGTTGTAAACATGAAAAAATAGGAACTTAGCGGGTCCTTACCCCCTTTTATCTGATTAGAGCGGAAAGGACCCGCGGAATTCTTACTCTT	.(((((..((.((.....)).))......((((((.((.((((((((((.((...(((((......))))).)).)))))))))).)).)))))))))))	5
ogl-miR20	CGATCGGATCGCGGCGACTC	1	-	-129.04	intergenic	20	77	69	3954874	3955192	3954884	3954903	319	CGACGGCGGCGGAGTCGCCGGCGAGTCGTTGTCATCTTTGGTGGAATCGATGGTGCAGGATTGGCTTGTACATGCTGCTGCAGCTCTCTGCTTCTTCCACCGCACCGCTGCTTGGCCACAAAAAGACACGTCCTCCTTATTCGAGTATGTACATGTACTACTACCCGGTAGCGTAGCGTCCGCTTTGCCTTTTGCAGGCAGTGCGACTGTTTATCGCCCGTACACGTCGCCGGAGTTGGGGAAGACGACGATGACGCCGGCGGCGGCGGCACCCGAATCTGACCCGGATCGATCGGATCGCGGCGACTCCGTCTCGAGA	...(((.(((((((((((((.(((..((..(((((((..((((((.(((..(((((.(((..(((.......(((....))).......)))...)))......((((((((.(((..(.....)...((((.((((((....((((.(((....)))))))..((((..((((((((..(((.((((((.....)))))).)))..))))............))))..))))...)))))).))))........)))))))))))..)))))))).))).))).)))).)))))..)))))))))))))))))))...	2
ogl-miR21	CGAGTAGTACTAATAGTCTGC	1	-	-38.8	intergenic	21	31	42	20633908	20634041	20634011	20634031	134	CATGAATGTGCGAGTAGTACTAATAGTCTGCATTTCTGCTGCATTTCGTGCTTACGTACGTATACGTATACATACGCATGTTTATTGCGTAGATAAATGCAGGTCCTAGTGGTGTACCGTGGGCTACAATCTGG	((.((.((((((.(((.(((((.((((((((((((((((.(((...(((((.((.(((((....)))))...)).))))).....))))))))..))))))))..))).))))))))))).....))).)))).	2
ogl-miR22	GCGTGCCGGCGCTGACATGGCCG	1	-	-128.4	intergenic	23	25	32	3125310	3125536	3125504	3125526	227	ATCGCCCACGGCGTGCCGGCGCTGACATGGCCGACCATCCTAGACCAGTTCAGCAGCGAGCGGCTGCTCGTCGACGTGCTCGGCGTCGGCGTCCGGTCGGGCGTCACGGCGCCGCCCATGTACCTCCCCGCCGAGGCCGAGGGCGTGCAGGTCACCGCCGCCGGCGTGGAGAAGGCGGTGGCCGAGCTGATGGACGGCGGCGCCGACGGCGCGGCGAGGAGGGCGCG	..(((((...(((((.((((((((..(((.((((((...............((((((.....))))))(((((((((.....)))))))))...)))))).)))..))))))))..)))))...(((.(((((..((((..(((((...((((((((((.((.....))....))))))))))..((((.....)))).)))))..)))).))))).))))))))..	4
ogl-miR23	GTTTTCCGCGTCTAACTTTGATT	1	+	-54.3	intergenic	23	11	17	6292827	6293022	6292837	6292859	196	TGTAGCTATGGTTTTCCGCGTCTAACTTTGATTATCCGTCTTATTTAAAAAATTTTTGAAAAAACAATATAAAAACATAAGTCACGAGTATAGTACTATTCATGCTTTATCATCTCATAACAACAAAAATACTAATTATAAAAAAATTTCAAATAAGACGGACGATTAAAGTTAGGCATGGAAACTTATGGTTGTA	..(((((((((.((((((.(((((((((((((..((((((((((((...((((((((...................(((((.((.(((((......))))).)).)))))..................(((.....)))..)))))))).))))))))))))..))))))))))))).)))))).)))))))))..	6
ogl-miR24	GGTTTGATCCCGCTCAGCTCCAA	1	-	-20.5	Intron	23	9	11	17761491	17761568	17761501	17761523	78	CCCACTTGGTTAGAAGCCTCAGGCAGGAAGAGGCCAGATGTCCCTGGTTTGATCCCGCTCAGCTCCAAACTTTAACAA	.......((((.(.(((....(((.(((..(((((((......)))))))..))).)))..))).).)))).......	6
ogl-miR25	AAGTGTTGTCCGGAATTTCTGG	1	-	-41.2	intergenic	22	7	9	7405537	7405622	7405547	7405568	86	GTTCCGGTCCTATGGACCCGGAAGTTCCGGACCATTGAAGGGTGAAAATTTCCTAAGTGTTGTCCGGAATTTCTGGAGGACAGGAA	.((((.(((((......(((((((((((((((((((..((((........)))).))))..)))))))))))))))))))).))))	3
ogl-miR26	AGCCACGAGCCGAAGCTTCG	1	-	-64.9	intergenic	20	7	11	20033422	20033594	20033565	20033584	173	AGAGCCGCGAAGCCACGAGCCGAAGCTTCGCGTTGGAGGAGTTGGAGCCCCGCGCGTCACCTCGTCCGGTCCCCCCGTGCACCTACTCCAAATACGCATCTCGCCGTGGTTGTCGTCGCTGCTCCCCACCACCGCCGGTGCGGAGGCCGGACTCGCGCCGCTTCGCCGTCTTC	.((((.((((((((.(((((((...(((((((..((.((.((.(((((...(((((.((((..(..(((.....)))..)...............((.....))...)).)).)).))).)))))..))..)).))..)))))))..))).)))).)..))))))).).))).	4
ogl-miR27	CATCGGTGACGGCGCCCTTG	1	+	-51.1	Exonic	20	5	7	4726706	4726830	4726716	4726735	125	TGATCCTTGACATCGGTGACGGCGCCCTTGTACCTCCAGTCGATGCAGCACGGCAGCCAGATGGGATCCACCCCGCGGGGCGCGTCCTTGGGGCACGGCGGCTTGGCGCCGGTGTGGGTGGAGAC	...(((((.(((((((((.(((.(((.((((.((.((((..(((((.((...)).(((...((((......))))...)))))))).)))))).)))).)))))).))))))))).)).)))...	4
ogl-miR28	GGGAAGGGCTCGCTCGCGCG	1	-	-36.9	intergenic	20	5	9	27522082	27522177	27522148	27522167	96	CATCAAGGACGGGAAGGGCTCGCTCGCGCGCTGGGGAATCCGAGGTGGAGTGTGGAGATTGCGGGGGGGCGGAGCTGAGCTTGGCTTGGCTTGGAG	..(((((..((((..((((((((((((.(.((.(.((.((((..........))))..)).).)).).)).)))).))))))..)))).)))))..	1
ogl-miR29	TGATCAGAAATCTCGTGTGGAAT	1	+	-36.6	intergenic	23	208	178	68733	68915	68883	68905	183	GAATGGTCAGAAATCTCATGTGGAATTAGTGTATCATCGCAGCGGTCAGCTGGCTCACAACAGTTAATATTAACGTTTCATCACTCCATTCAAGCATCCAAAGCAGCACTCGGAATAATCAGAGGGAAAGAAAACAGGGGGGAAAAAGAATGATCAGAAATCTCGTGTGGAATTTGATGGTTA	.(((.((((((..((.((..((..(((..((.((((((.((((.....))))..........((((....)))).((((....((((......((.......))....(((.((....)).)))............)))).))))..).)))))))..)))..))..)))).)))))).))).	4
ogl-miR30	ACAGGTGTGAAAATTTCTGGGT	1	+	-36	intergenic	22	7	11	19821741	19821883	19821751	19821772	143	GAGAAGAGCTACAGGTGTGAAAATTTCTGGGTCAATTACACACATAGATGTCCTCGCATAATGAATTTACGCATGCAGCCGATTGGGAACTCTCGAGCCTGACGAGTAGTCCAACACCAGGCACTTGTTTGCTCGCACGTTCG	.....(.(((.((.(((((((.(((.(.(((.((.(((......))).)).))).)...)))...))))))).)).))))......((((...(((((..(((((((.(((........)))))))))).)))))...)))).	5
ogl-miR31	GTTTGCATGACCCGGGAGATGAA	1	+	-59.3	Intron	23	9	15	5005488	5005607	5005565	5005587	120	GGAGAGGAAGTGGTAGGATGCAGCTGCCGGTTCATGGATACCTCTGCAGTGCATGTCGTAGGCTTGCACTTGCATGGGTTTGCATGACCCGGGAGATGAACCCACCATTGTCTTCCTCTT	.(((((((((((((.((...((.((.((((.(((((.(.((((.(((((((((.((.....)).))))).)))).)))).).))))).)))).)).))..)).))))....)))))))))	4
ogl-miR32	CGCTCCGCGGCCCGCCGCATC	1	-	-82.51	Exonic	21	5	3	28404951	28405123	28405093	28405113	173	GTCCTCAGCCCGCTCCGCGGCCCGCCGCATCCTCTTCGCGAGCCCGCACACGAAGTCCCGGGCCCTCCGGCCCTCGCCGGAGAGCCCGGTCTCCAGGGTCTCCAGCTTCCACCGCTTGACGAGGAACTCGACGATGTCGGCGTAGTCGCGCGCGGTGTAGACGTTGAGGCGCT	(((((((((((((..((((((.(((((((((.(((((((((((........(((((.((((((.(((((((....))))))).))))))......((....)).)))))....))))).)))))).......)))).)))))..)))))).)))).......))))))).)).	6
ogl-miR33	TTCCCCCTAAATCTTTGCATCCA	1	+	-29.81	NA	23	6	4	74	172	140	162	99	AAGGTTTTTGGTACAAAGGTTTAGTGAAAGCTCCCCCTAAGAGTGTGCATAAAAGCAAGTGGAGAGTTCCCCCTAAATCTTTGCATCCACATTGAACCT	.((((((.(((..(((((((((((.(..(((((.((((.......(((......))))).)).)))))..).)))))))))))...)))....))))))	5
ogl-miR34-5p	ATCGGCGTCAGCCTGCATCACC	2	+	-137.8	Exonic	22	16	14	25112957	25113224	25112967	25112988	268	CGAGACCAGCATCGGCGTCAGCCTGCATCACCTCGAGCAGCTTCGCCGGGTCAAGGCCGTAGTCTGTCTCCACTCCAGTGGGATCGACTGGATGTTGGCTGGATCGAATATAACATGTTCGTGTGGCTCAAACCTCAAAGGTCAAGCACATGAAAAGGCAGCAAGCATATATAATAGTGATGTAGTGATGCTAAATGCTACTTCTACTCATAGAGCATTTTACGAAGCTGCTCGAGGTGATGCAGGCTGAAGCCGACGCCGGTCTCGT	(((((((.((.(((((.((((((((((((((((((((((((((((((.((((..((((((((((.(((.((((....))))))).))))).....))))).))))............((((((((.((...(((.....)))..))))))))))..)))....(((((.((((.......))))...)))))(((((((.((.........)))))))))...))))))))))))))))))))))))))).))))).)).))))))).	3
ogl-miR34-3p	TGATGCAGGCTGAAGCCGACGC	2	+	-137.8	Exonic	22	1	3	25112957	25113224	25113194	25113215	268	CGAGACCAGCATCGGCGTCAGCCTGCATCACCTCGAGCAGCTTCGCCGGGTCAAGGCCGTAGTCTGTCTCCACTCCAGTGGGATCGACTGGATGTTGGCTGGATCGAATATAACATGTTCGTGTGGCTCAAACCTCAAAGGTCAAGCACATGAAAAGGCAGCAAGCATATATAATAGTGATGTAGTGATGCTAAATGCTACTTCTACTCATAGAGCATTTTACGAAGCTGCTCGAGGTGATGCAGGCTGAAGCCGACGCCGGTCTCGT	(((((((.((.(((((.((((((((((((((((((((((((((((((.((((..((((((((((.(((.((((....))))))).))))).....))))).))))............((((((((.((...(((.....)))..))))))))))..)))....(((((.((((.......))))...)))))(((((((.((.........)))))))))...))))))))))))))))))))))))))).))))).)).))))))).	4
ogl-miR35	TTGCAGCTTCACTCTCTCACCAC	2	-	-106.7	intergenic	23	47	37	3428471	3428766	3428481	3428503	296	AGTTTTGCTGGTGTGAGAGAATGAAGCTGCCAGCATGATCTGGTTGTCAGGCATGAGCCAAATCTATCCATGGTGTTGGTGGTACTGAAATTACCGTGTTTTCGAGGTTTTTCGTCGTGTCAACTTGCGAAGGGAATTACGGGTTCTTGATGAGCATTGGTGATAGGAGGTGTGGGCTTGGTTAGTAGAGGTAGAATTATGATTGTTCTTGTGAGTTTCAGTAAGAGGTGGGAGTGATTGGAATTTGGCTCCATCAGATCATGTTGCAGCTTCACTCTCTCACCACCAACAAAAGA	..(((((.((((((((((((.(((((((((.(((((((((((((((.....)).((((((((((((..(((...........(((((((((((((.((((..(.((((((..(.((.(((((...(((...((((((.....)))))).....)))....))))).)).)...)))))).)..))))..))).((((.......)))).....))))))))))..........)))..))).))))))))).)))))))))))))))))))))).))))))).))))).)))))..	6
ogl-miR36	ACTTCCTCCTCCCGCCGCCTCC	2	-	-103.6	Exonic	22	5	8	8546371	8546535	8546504	8546525	165	TCCCGCGCGCACTTCCTCCTCCCGCCGCCTCCTCCGCCTCCGCCGCCGTCTCAGCCGTCGGCGCCGCCCGCGCGCGAGGGGAGGAACGGGTACGTGTTCGTGAAGGGGGTGAAGGGGGGAGGAGGAGGAGGAGGAGGCGGGGTGGGGGATGGTGTGGGCGTGGGC	.(((((((.(((.(((((((((((((.((((((((.(((((.((.((......(((...)))..(((((.(.((((((.......(((....))).))))))..).)))))...)).)).))))).)))))))).))))))).))))))....))).))))))).	3
ogl-miR37	ACCGACTGATACCTTTGGTACCT	2	-	-44.6	intergenic	23	10	15	23301437	23301529	23301447	23301469	93	TCCATCTTGATACCTGGTACCTTGGGTATCAGTTGATACCTGGTACTTGGTACCTTTGGTACCGACTGATACCTTTGGTACCTAATATCTGGT	.(((....((((...((((((..((((((((((((.((((.(((((...)))))...)))).))))))))))))..))))))...))))))).	3
ogl-miR38	TACCTCGTTAGATTTGTCTCGC	2	-	-77.3	intergenic	22	12	16	27455715	27455838	27455725	27455746	124	TGGGCTATTTTGCGAGGTGAATCTAACGAGGTATATTAATCCATGATTTGCTACAGTGATGCTACAGTATCATCCGCGATCATGAATTAATATACCTCGTTAGATTTGTCTCGCAAAATAGCCT	.((((((((((((((((..(((((((((((((((((((((.(((((((.((....(((((((....)))))))..))))))))).)))))))))))))))))))))..))))))))))))))))	5
ogl-miR39	TAAAAACCTAGGACTGGATGAGA	2	+	-55.3	Intron	23	9	15	3458247	3458352	3458257	3458279	106	TCCTAAAATATAAAAACCTAGGACTGGATGAGACATTTCCTAGTACTACGAATCTAGATAGCTTAGGAAATGTTCCATCCAATCCTAGGTTCTTATATTTTGGGAC	(((((((((((((.(((((((((.((((((..((((((((((((.(((......)))...)).))))))))))..)))))).))))))))).))))))))))))).	5
ogl-miR40	GCGGCGACGGCGGCGGCTCGCT	2	-	-53.6	Exonic	22	174	199	3603978	3604087	3603988	3604009	110	ACGGCGGCGCCGGCGGCGGCCACCTCGACCTGCAGCAGCAGCAGCCGCCGGCGTCGACGATGGAGAGCTTCTTCGCCTGCGGCGACGGCGGCGGCTCGCTGGGGAAGACG	..((.((((((...))).))).))....(((.(((((((....(((((((.(((((..(.(((((.....))))).)..))))).))))))).))).)))))))......	5
ogl-miR41	TGCATATGAACCGTGGCTTCCG	2	-	-96.2	intergenic	22	12	14	1913405	1913561	1913415	1913436	157	ACCAACATACACGGAAGCCACAGTTCATATGCACCCACCTCATATGGCTGACACGTATGCACATTGCACCAGGGATGAGTCTAGTCCATTATGTACTACCGTGGCTTCCGTTCATATGAGGTGGGTGCATATGAACCGTGGCTTCCGTGTATGTTGG	.((((((((((((((((((((.((((((((((((((((((((((((((.((((((..(((.....)))....((((.......))))............))))...)).).))))))))))))))))))))))))).))))))))))))))))))))	6
ogl-miR42	AACTGTAAGCTTATGTGGAGGA	2	-	-53.1	Intron	22	12	14	4879435	4879545	4879445	4879466	111	TTGTTCTTTCTCCTCCACATAGCCTTATAGTTGGCTTAGAGTCCACTATGGAGCAAGTTTAGTTAGTAGGCTATAACTCAACTGTAAGCTTATGTGGAGGAGAGATAACAA	.((((.((((((((((((((((.((((((((((..(((.((((.((((..(((....)))...)))).)))).)))..)))))))))).)))))))))))))))).)))).	3
ogl-miR43	TGGCACGAGCGCTTCGGGCA	2	+	-49.7	intergenic	20	6	9	14604115	14604207	14604125	14604144	93	GGCGTGGCAGTGGCACGAGCGCTTCGGGCACCTCCACTTCGAGGCCCTGAAGCAGCTCAGTGCCAAGGAGATGGTGCGAGGCATGCCGTGCCT	((((((((..((((((((((((((((((..((((......)))).)))))))).)))).))))))........((((...)))))))))))).	6
ogl-miR44	ATGACGTCGTCGAGTAGCCCCT	2	+	30.3	Exonic	22	9	11	23372016	23372080	23372026	23372047	65	GTCGTCGAGCATGACGTCGTCGAGTAGCCCCTGGCAGAGGCTCTCGACGGTGTCAAGGTGACCCT	...((((..(.((((..(((((((.((((.(.....).)))))))))))..)))).).))))...	3
ogl-miR45	CTTATGTGATTGACTGTCAGGT	2	-	-22.4	intergenic	22	108	267	13836818	13836904	13836873	13836894	87	CTCCAGTTTACTTATGTGATTGACTGTCAGGTGTAAGCTGAAGTCAGTCTCCTGAGATTTTTTTGTATGGTTTAATATATATTGGAC	.((((((...((((.(.((((((((.((((.......)))))))))))).).)))).......(((((......))))).)))))).	3
ogl-miR46	GCAGGGAGCTTCGAGGCGGCGA	2	-	-68.9	intergenic	22	27	78	21177185	21177275	21177244	21177265	91	CGACGGCGGCGCAGGGAGCTTCGAGGCGGCGACGGCGGCGCGCGGCCTGGAGGCACGTCGCTGCCTCGCTGGCTCCCTGGCGTCGCCTCGC	(((.((((((((((((((((.((((((((((((((((...))).(((....))).)))))))))))))..)))))))).))))))))))).	6
ogl-miR47	CCGGCGTCGGCTTCAGCCTGCA	2	-	-148.31	Exonic	22	22	31	25112952	25113228	25113197	25113218	277	CGGCACGAGACCGGCGTCGGCTTCAGCCTGCATCACCTCGAGCAGCTTCGTAAAATGCTCTATGAGTAGAAGTAGCATTTAGCATCACTACATCACTATTATATATGCTTGCTGCCTTTTCATGTGCTTGACCTTTGAGGTTTGAGCCACACGAACATGTTATATTCGATCCAGCCAACATCCAGTCGATCCCACTGGAGTGGAGACAGACTACGGCCTTGACCCGGCGAAGCTGCTCGAGGTGATGCAGGCTGACGCCGATGCTGGTCTCGTGCCC	.((((((((((((((((((((.(((((((((((((((((((((((((((((...........((((((...((((((...(((((...................)))))))))))...(((.((((((..(((.....)).)..)).)))).))).......)))))).....(((....((((((.......)))))).((....))......))).........))))))))))))))))))))))))))))).)))))))))))))))))))).	6
ogl-miR48	AAAAACCTAGGACTGGATGAGAC	2	+	-54	Intron	23	13	17	3458248	3458351	3458258	3458280	104	CCTAAAATATAAAAACCTAGGACTGGATGAGACATTTCCTAGTACTACGAATCTAGATAGCTTAGGAAATGTTCCATCCAATCCTAGGTTCTTATATTTTGGGA	((((((((((((.(((((((((.((((((..((((((((((((.(((......)))...)).))))))))))..)))))).))))))))).)))))))))))).	4
ogl-miR49	TTCCAAAACCGTCGAGGGAGTCA	2	-	-158.1	intergenic	23	5	3	18719667	18720006	18719974	18719996	340	CGAAACCACCTTCCAAAACCGTCGAGGGAGTCAAATTGCACCGGTTTTGAGAGTTTGGGGGTCGAAATATCTGGTTTTGTGGTTTAGGGTTACGGATTAGATTTCGATCACTTTTGAGGATCACAAAGTGAACTTATTCCTTTAATTAGCTGCGGGTGCATTGTGGTAGCCCACGGAAGGGGACTGAGTGCCATGTTTTGGAAAAAGTCCACTTTGACTCCCTTAAATGTATACCGAATCTAATTCGTACCCCTCAACCAAAAAACCGGTTAGGATGACTCCCCCAAGTACTAAAACCGGTACAAATAGACTCCCTCGACGGTTTCAAGGGCGGTTTTGC	(((((((.((((...(((((((((((((((((...(((.(((((((((.((..(((((((((((...((.((((((((.(((((.((((.(((((((((((((.((...((.(((((((....(((((((.((((.((((.......(((....((..(..(((((....)))))..((....))..)..))..)))..)))).)))).)))))))....))))))).))....))))))))))))))).)))).))))).)))))))).))...)))..))))))))..))))))))))).)))...)))))))))))))))))..)))).))))))).	6
ogl-miR50	TTTTTACTTGCAATGTTTGACTA	2	-	-64.1	intergenic	23	5	3	3303180	3303372	3303340	3303362	193	GGATTTTGAGTTTTTACTTGCAATGTTTGACTACTTGTCTTATTCAAATTTTTTTTACAAATATAAAAAACGAAAAGTTATGCTTAAAGTACTGTAGATAATAAAGTAAGTCACACATAAAATAAATAATAATTTTAAATTTTTTTGTAAAAAGATGAGTGGTCAAACGTTGCAAGCAAAAACTCAAAATCCC	(((((((((((((((.(((((((((((((((((((..((((.((((((..(((((((......))))))).......(((((.......((((.((.....)).)))).......))))).......................)))).)).))))..))))))))))))))))))).))))))))))))))).	3
ogl-miR51	ATTGGGTCCGGCCAGCCGGA	2	+	-56.6	Intron	20	5	2	2480871	2480979	2480950	2480969	109	TGGTGCAGCCGTTGTGCTCTCCGCGACCCGCGTCCGGCTGGCCGGACGCGCTCACCCTCTTTCTTAATATAAATTTGACATTGGGTCCGGCCAGCCGGACGCGCTCACC	.((((.(((.((((((.....))))))..((((((((((((((((((.((.(((.....................)))...)).)))))))))))))))))))))))))	4
ogl-miR52	GGCTGAAAGGCGTAGTCGATGG	2	+	-33.2	intergenic	22	10	15	8800157	8800322	8800167	8800188	166	CCTAAGATCAGGCTGAAAGGCGTAGTCGATGGACATCATGTCAATATTCCTGTACTACCCCTGAATGTTTTCTTGATAATGTGTTGCTGTTTCCTCCCAAGTTTGGCTAACTACTAGATTGCTCATACTGATTCCGTAATTGAATATGTGTTTTAGCGATCCTCCA	.....((((..(((((((.(((((.((((((((.((((.(..(((((((..(........).)))))))..).)))).(((.((..((((......(((....)))......)).))...)).)))......)))...))))).))))).))))))))))).....	1
ogl-miR53	GGCGGCGCGGTGGGGCGGAGCT	2	+	-56.3	Exonic	22	10	12	15201048	15201153	15201122	15201143	106	ACCGGAGCTCGGGCCGCCGCTCCCGCCGGCGGCTGAGGGCGGTGAGACGGGAGCCGTAGGGGAGCGTCGGCCGCGGCGGCGCGGTGGGGCGGAGCTGTTGCCATGG	...(((((((.(.(((((((..((((((.(((((((.(.(......((((...))))......)).))))))))))))).))))).)).).)))))....))....	2
ogl-miR54	TAATGAATCTAGACACGTGTGT	2	+	-43.7	intergenic	22	6	9	23882254	23882340	23882264	23882285	87	ATATAGATGTTAATGAATCTAGACACGTGTGTCTAGATTCATTAACATCTATATGAATGTGTGTCTAGATTCATTAACATCTATATG	(((((((((((((((((((((((((((..(...(((((........))))).....)..))))))))))))))))))))))))))).	5
ogl-miR55	GCTCACGTGCTCGCTGCGGTTCT	2	+	-162.5	Exonic	23	7	9	26056397	26056714	26056407	26056429	318	CGGCGCCGTCGCTCACGTGCTCGCTGCGGTTCTTGCGGCCGCGCACGAGCTCGAGGAGCACCATCCCGAAGCTGTACACGTCGGTGCGGTCGGTGATCGCCGTGTTGGTGAGCCACTCCGGCGCGAGGTACCCGCGGGTGCCGCGCATCGTCGTGAAGAGCCCCGACTGCTCCGGCGTGAGGAGCTTCGCGAGCCCGAAGTCGGCGATCTTCACCTGGCCGCCGTCGGCGAGGAGGATGTTCTCCGGCTTGACGTCACAGTGGATGATCCTCTGGTCGCAGCCGAAGTGGAGGTACGCGAGCCCCCTCGCCGCGCCGA	((((((.((.((((.((((((((((.((((...(((((((.....(((((.((..(((((((.((.(((((((.(.((((((((.((((((((...(((((.....)))))..(((..((..(((.((((((....)))))).)))..))..))).......)))))))).)))))))).).))))))).)).((((..(.(((((..(.......)..))))).)..)).)).)).)))))..))))))).((((......)))).......))))))))))).))))..)))))).))))......)).)))))).	6
ogl-miR56	TTCTTGAACTTCTCTTGTGCCTC	2	-	-55.3	intergenic	23	24	17	27760270	27760391	27760359	27760381	122	TTCCACAGCTTTCTTGAACTTCTCTTGTGCCTCACTCACTTTCATTACTGGAGAGATATGCATCATCAGTGGAAGCTTATAGGGAGAGGAGTGCAAGAAGAGGGTCAAGAAAGCTGTGGGAA	(((((((((((((((((.((((((((((.((((.(((.(((((...((((..((........))..)))))))))......))).))))...))))).))))).))))))))))))))))).	6
ogl-miR57	TCGTGGAGGTCGTTGGCGCT	2	-	-171.69	Exonic	20	5	7	27752695	27753037	27753008	27753027	343	GAGCGCGAGCTCGTGGAGGTCGTTGGCGCTCAGTGGCGCCTCGCTCCCCAGCGCGACGTAGATGACGGACTTGGGAGGCTGGCCGTCGAGCCATTGCAAGACCTCGGAGCGGTCGTCGTCGTCGGTGACGAGGTTGGTCGTCGGCGGCAGGATCCCCGCGGGGACGGTGGGCTTCCGGAAGAGGCCGGTGAGGAAGTCGAACAGCTGGGGGGGCTCGAGCTCGTGGCAGCTGCGGTTGATGATGAGGCGGCACCGCTCCTCGGTTCGCCAGAAGCGTTCGACGTCGGGCAGGCCGGACGCGTTGGGCTTGAAGGCGCCGGCGATCCACCCGAACTCGCGGCGG	...((((((.(((.((.(((((((((((((..(((.((((((.(((((((((.((((........(((.(((.(((((((.((((((..((....))....((.(((.(.((((.(.(((((((..(((.......)))..)))))))).)))))))).)).)))))).)))))))....))).)))........))))....)))))))))..(((((((......)))).)))........)))))).))).((((..((.(((....))).))..((.((((.((....)).))))))..)))).....))))))))))).)).))))).))))))....	3
ogl-miR58	TTTGGTCATCGCACTTGTTG	3	+	-111.6	Intron	20	53	67	30129285	30129614	30129585	30129604	330	ACAAGTTCACCTACAACTGCGACGGCCACACGTTCAACTACCTCGTGGAGGACGGCTTCAGTGAGTTCCCTTCCCCTCTCGCCCATCCCCCGTCCGATCCTTTTTGCTTCCTCCCGATCGATTCCCCGCGGAGTGCATCTGATCTGCGTGGATCTGATACCGCGCGTGCTCGATTTGGGATGGTGGGTGTAGATCTCGCTGATTTGTTGGAGAAGCGGTTAGGTCGTTTTCGTTTTGGTTAGCATCGGCGATCGGGATGTTGGTTGAGATCGTGATGCGCTGTGGAGTTCGTGCGAGAAGTTTGGTCATCGCACTTGTTGGTTAGATTAG	........(((.((((.(((((.(((((.((.((((((((.(((((((((.....))))).)))).((((......(((((((((((.((((...((((.....(((...((((((..........)).)))).)))...)))).((((((........))))))..........))))..)))))))).)))..(((((((..((((((.(((((((...........)))))))..)))))))))))))..))))...)))))))).((((.(((.(((....))).)))))))...)).))))).))))).)))).)))........	6
ogl-miR59	TTTTGAAGCGGATGGAGTACAT	3	-	-105.34	intergenic	22	10	16	27738620	27738882	27738630	27738651	263	AGGTAAATTTTGATACTCCCTCCGTTTCAAAATGTTTGACACCGTTGACTTTTTAGTACGTGTTTGACCATTCGTCTTATTAAAAAAATTAAGTAATTATTTATTCTTTTCATATCATTTGATTTATTGTTAAATATACTTTCATGTACACATATAGTTTTACATATTTCACAAATTTTTTTAATAAGACGAACGGTCAAACATATGTTAAAAAGTCAACGATGTTAAACATTTTGAAGCGGATGGAGTACATGTCATTACAC	..((((....((.((((((.(((((((((((((((((((((.((((((((((((((((..(((((((((.(((((((((((((((((((((((((..((((((......(((.......)))........)))))))))))..(((((.((.....))..)))))........)))))))))))))))))))).)))))))))..)))))))))))))))).))))))))))))))))))))).)))))))).....))))..	6
ogl-miR60	CATTGTGAAACGGAGGAAGTACC	3	+	-83.8	intergenic	23	5	4	28766705	28766883	28766851	28766873	179	CCTTTTGTTTTTTTTCTCTCTCCGTTTCACAATGTAAGACTTTCTAGCATTGTCCACATACATATAGATGTTAATAAATATAAACACATACATATGTCTAGATTCATTAACATCTAAATGAATATGTGCAATGCTAGAAAGTCTTACATTGTGAAACGGAGGAAGTACCAGACAACTAA	....((((((.....((..(((((((((((((((((((((((((((((((((..(((((((((.(((((((((((.(((.((.(((........))).)).))).))))))))))).)))..)))))))))))))))))))))))))))))))))))))))..))....))))))....	3
ogl-miR61	GGATGGCGGCGCCGGGGGCGGTC	3	+	-82.7	Exonic	23	10	9	5780671	5780811	5780779	5780801	141	AGCACGAGCCGGCCACGCCGCCGGCGCCGCGGATCCTCAACATGCCGAGGAGGCCGGCGGGTGGCGGGAGGCCGAGCCGGAGCGCCGGGCGCGCGCAGCAGCAGCAGCGGATGGCGGCGCCGGGGGCGGTCAACCTCGGCG	.((.((((((.(((((.((((((((.((.(((............))).))..))))))))))))).)).(((((..((((.((((((..(((((((....)).)).)))..)))).)).))))...)))))...)))))).	6
ogl-miR62	CATATCATGTGTGTGGCTGGAT	3	+	-78.9	intergenic	22	18	15	23623871	23623991	23623960	23623981	121	ATCGTTATTGATCTAGCCGCACACACGATATGACATTTCTACCCCTCATTGACATGTATTATACTTGTACTTGTGAGGGGTAGAAACGTCATATCATGTGTGTGGCTGGATCAATAACAAT	...((((((((((((((((((((((.((((((((.((((((((((((((..(((.(((...))).)))....)))))))))))))).)))))))).))))))))))))))))))))))...	2
ogl-miR63	TTCTTGCACTGTTTGATCACTCG	3	-	-55.8	intergenic	23	6	8	13441661	13441839	13441807	13441829	179	TGAGTTTTTTTTCTTGCACTGTTTGATCACTCGTCTTATTCAAAAAATTTTAGAATTATTATTTATTTATTTTGACTTACTTTATTATCAAAGTACTTTAAGCACAACTTTTCGTTGTTTATATTTGCACAAATTTTTTGAATAAGGCGAGTGGTCAAATAATACAAACAAAAACTCAA	(((((((((....(((...(((((((((((((((((((((((((((((((.....................((((..((((((......))))))..))))..(((((.....)))))............)))))))))))))))))))))))))))))))...)))..))))))))).	5
ogl-miR64	TACTTGTTTGAGTATCGTTA	3	-	-53.5	intergenic	20	12	9	20334469	20334602	20334573	20334592	134	TTAGGATAGATACTTGTTTGAGTATCGTTAGAGGACGACTATGGTGGTCTCAGGACGAATACTTATGAGTATCGTTTCGAGAGGACGACTATGGGTGGTCCCAGGATCGATACTTATTTAAGTATCATTTTGGG	(((((((.((((((((..(((((((((((...((((.((((((((.(((((..(((((.((((....)))))))))..))...))).))))).))).))))...)).)))))))))..))))))))))))))).	5
ogl-miR65-5p	ATAAGTCATTCTAGTATTTCTCA	3	+	-42.2	intergenic	23	23	17	3609822	3609935	3609832	3609854	114	GTTTCACAATATAAGTCATTCTAGTATTTCTCATATTATATTGATTATATCTATCTAGATTCATTAACATCAATATGAATGTGCAAAATGCTAGAATGACTTACATTTGAAACG	((((((.(((.((((((((((((((((((..((((((((((((((((.((((....))))....))..))))))))).)))))..)))))))))))))))))).))))))))).	3
ogl-miR65-3p	TGCAAAATGCTAGAATGACTT	3	+	-42.2	intergenic	23	15	17	3609822	3609935	3609832	3609853	114	GTTTCACAATATAAGTCATTCTAGTATTTCTCATATTATATTGATTATATCTATCTAGATTCATTAACATCAATATGAATGTGCAAAATGCTAGAATGACTTACATTTGAAACG	((((((.(((.((((((((((((((((((..((((((((((((((((.((((....))))....))..))))))))).)))))..)))))))))))))))))).))))))))).	2
ogl-miR87-5p	ATAAGTCATTCTAGTATTTCTC	3	+	-42.2	intergenic	22	15	21	3609822	3609935	3609832	3609853	114	GTTTCACAATATAAGTCATTCTAGTATTTCTCATATTATATTGATTATATCTATCTAGATTCATTAACATCAATATGAATGTGCAAAATGCTAGAATGACTTACATTTGAAACG	((((((.(((.((((((((((((((((((..((((((((((((((((.((((....))))....))..))))))))).)))))..)))))))))))))))))).))))))))).	4
ogl-miR66	ATCTCAGGGTTGCATTCTTGCTA	3	+	-39.1	intergenic	23	22	17	24212985	24213144	24213112	24213134	160	GGAGCGTTACAGATCCACCCCCCTTACAAGAATCTCGACCCCGAGATTCGAAGGTGGACCACACACACGAAACCAAAAAGGGATCTTCAGACATCTTCACCACTTTAGACTCTACTAGTCTATCTTTATCTCAGGGTTGCATTCTTGCTACAAAACGGTC	(((.(......).)))..........(((((((..((((((.(((((..((((((((((.........((..((.....))..))...(((..(((..........))).)))....))))))))))))))).)))))).))))))).............	5
ogl-miR67	ATACTTGTTTGAGTATCGTTA	3	-	-56.4	intergenic	21	138	189	20334468	20334603	20334573	20334593	136	CTTAGGATAGATACTTGTTTGAGTATCGTTAGAGGACGACTATGGTGGTCTCAGGACGAATACTTATGAGTATCGTTTCGAGAGGACGACTATGGGTGGTCCCAGGATCGATACTTATTTAAGTATCATTTTGGGA	((((((((.((((((((..(((((((((((...((((.((((((((.(((((..(((((.((((....)))))))))..))...))).))))).))).))))...)).)))))))))..)))))))))))))))).	6
ogl-miR68	CACATCGAATCTTTGAACGCAT	3	+	-93.6	intergenic	22	31	23	24321179	24321466	24321189	24321210	288	CCAAAAACATCACATCGAATCTTTGAACGCATGCATAAAGCATTAAATATAGATAAATAAAAAAACTAATTGCACAGTTAGAGAGAAAACAACGAGATGAATCTTTTGAGTCTAATTAGTCCATGATTAGCCATAAGTGCTACAGTAACCCACATGTGCTAATATCGGATTAATTAGGCTCAAAAGATTCGTCTCGCGGTTTCCAGATGAGTTATGAAATTATTTTTTTCATTCATGTCCGAAAAACCCTTCCGACATACGGTCAAACATCCGATGTGACATCCAAAT	.........((((((((.((.(((((.((....(((((..((((.....................((((((....))))))...(.((((..((((((((((((((((((((((((((((((...(((((((((...(((....)))......))).))))))...))))))))))))))))))))))))))))))..)))).).))))..)))))..................(((((.(((......))).))))).)).))))).)).)))))))).........	4
ogl-miR69	GATGGTCGTTCATGTGTCCGTCT	3	+	-76.9	intergenic	23	24	17	9730139	9730258	9730226	9730248	120	AGGGTGGAGAAGCAGGGCACGTGAGCGGCCATCCAGTGTAGCTTCGCTGCGCGTCCATGGCGGCGAACGCGCGTGATCTGGAGTTTGGATGGTCGTTCATGTGTCCGTCTTCTCCACCGA	..((((((((((..((((((((((((((((((((((((((((...))))))).(((((.(((((....)).))).)..))))...)))))))))))))))))))))..))))))))))..	5
ogl-miR70	GACGAGGCGGCGGGGGAGGTGC	3	+	-126.8	Exonic	22	12	32	31563192	31563400	31563369	31563390	209	GTCTCCTCCTCGCGCTCCTCCTCCGCCGCCACGTCGCCGTCCCGCTCGCCCTCGCCGCTCGTCCCGCGCGCCGCGGTCCTCGGGGCACCGCGCGTCGCGGCGCAGCTCTCGTCCACCGAGGACGACAACGGCGGCGGCGAGGATGAGGTGTTCGACGAATCCACGGACTACGGGGACGACGAGGCGGCGGGGGAGGTGCTGGATGAGTT	..(((.(((....((.((((((((((((((.(((((...(((((((((.(((((((((.((((..(((((((((((..(.(((....))).)..))))))))).))..((((((.....))))))....))))))))))))).))))..(((((.........)))))..))))).))))).)))))))))))))).)).))).)))..	6
ogl-miR71	CTGTTTCACCTAGGACGAGGAC	3	+	-43.5	intergenic	22	12	9	11533540	11533650	11533550	11533571	111	GATGATGTAACTGTTTCACCTAGGACGAGGACATAGCATCGTATTAACAGCCATCACACAAAATTAATAGGATGCCACGTCCTCATCCTATATGGAACAACCACGTTATCT	((((((((...(((((((..(((((.((((((...(((((.((((((................)))))).)))))...)))))).)))))..)))))))...)))))))).	3
ogl-miR72	TGCTGAGCACAAACTAGAGAAA	3	-	-64	Intron	22	7	8	6747626	6747728	6747636	6747657	103	TTTGACCCTTTTTCTCTAGTTTGTGTTCAGCATCTATGTCAACTATGATGCTGAACACAAACTGACACAGATGCTGAGCACAAACTAGAGAAAAAGGGTCATA	..(((((((((((((((((((((((((((((((((.(((((....((.((.....))))...))))).)))))))))))))))))))))))))))))))))..	6
ogl-miR73	GATAGACCGAGAGAGAAGGCAAG	3	-	-27.4	intergenic	23	28	22	10334451	10334586	10334461	10334483	136	TATACTAGAATTGCACAATCTCTTCGTATATTGCTAAACAAAATCAATTTTCTTTTAAACATCGAGAAAATAACATAGAAAGTGATCAATACAGCTCAGGAGGGATAGACCGAGAGAGAAGGCAAGAACTAGGAGA	....((((..((((....((((((.((.((((.((...(.......((((((((.........))))))))..(((.....)))..............).)).)))).)).))))))....))))...))))....	0
ogl-miR74	TAGACAGCTCTGTGAGGCCTGTT	3	-	-23.7	intergenic	23	20	26	24390657	24390732	24390700	24390722	76	CGTGGACATATAGACAGCTCTGTGAGGCCTGTTGTCGCCAGGCACCATCGTCCAACATGAGTGGTTGTGTGCTATT	.((((.(((((((...(((((((..(((.((.((((....)))).))..)))..))).))))..))))))))))).	0
ogl-miR75	GAGGAGGAGGCGCGGCGGCGGCC	3	+	-83.1	Exonic	23	6	7	26689567	26689724	26689577	26689599	158	GAAGGGGCTGGAGGAGGAGGCGCGGCGGCGGCCGGTGGAGGCGGCGGTGCTGGTGAAGAAGTCCCAGCTGTCCGCCGACGACGACGACGGCTCGTCCTGCGACGAGAACTTCGACGGCGGCGAGGCCACCGCCGGGCTGCCGGAGATCGAGGCCCGCG	...(((.((.((...((.(((.((((((.((((.((.(...((((((.(((((.((.....)))))))...))))))....((.(((...((((((....))))))....))).)).).))..)))).)))))).))).)).....)).)).)))...	0
ogl-miR76	GAGGTGAACTGGACCGCGCG	3	-	-51	intergenic	20	5	4	4754575	4754665	4754585	4754604	91	TGACGGTGCGCCGCGTGAGACCGGGTGCGCTGCGCTGGCCACTTGGCTCCGGTGGCGCGGTGAGGTGAACTGGACCGCGCGGTGTGTGTCC	.(((.(..(((((((((.(.((((...((((.(((((((((((.(....))))))).))))).))))..)))).))))))))))..)))).	5
ogl-miR77	CGCGGCGACGGGGGCGGCTGGA	3	-	-43.6	intergenic	22	825	756	5434388	5434468	5434437	5434458	81	CGGCTGGACGCGCGGCGACGGGGGCGGCTGGACGTGCGATGGCGGCGGGCGGCTGGATGCGCGACTGCGGCGGCCGGCTGG	(((((((.(((((((((.((.(..((((((..(((((....)).)))..))))))..).)))).)))).))).))))))).	5
ogl-miR78	CCGCTGTCTCCACCACCACCTCC	3	-	-31.4	intergenic	23	6	9	15591653	15591750	15591663	15591685	98	AGAAGGGGAAGGAAGGAAGGAAGGATGGGGACGGAGCTGGACCACTGCCGCCACATTGGATCCGACCGCTGTCTCCACCACCACCTCCATGCATCACT	..........(((.((..((..((.(((((((((...(((((((.((......)).))).))))....))))))))))).)).)))))..........	4
ogl-miR79	GATTGTAGTCTTGCTTGAGGGTC	3	+	-69.3	intergenic	23	5	6	17578337	17578600	17578347	17578369	264	ATCAAATCTTGATTGTAGTCTTGCTTGAGGGTCACAATTCGGTCAATGCCAACAGTCTTGAAGAGATCCTGCAAACTTTCAAACTCTGGAGTCTCATTGATGTCTCTCCAAGAAATCCACTTATGCTCTGCAAATGCTTTCCCTGCATAAACTTGCTCATACACAGACTTCTGGAAAGCGGTGTGAAAACGGGGATCCGGGGTGTCCCGAGGCCTCAAAAACTGATCATGATGCCTCAAGATGGTATACTGCGATGGATTCCTC	....(((((..((((((((((..(((((((((((....(((((............(((((.((((((....((((((((........)))))....)))..)))))).)))))..(((((...(((...)))...(((((((..(((......)))........((....))))))))).))).))....((((.((((((....)))).))))))....)))))...)))).)))))))..))...)))))))))))))....	6
ogl-miR80	GCGAGGTGAATCTAACGAGGT	4	-	-62.4	intergenic	22	9	8	9810092	9810195	9810102	9810123	104	CTAGACTATTTTGCGAGACGAATCTAATGAGGTATATTAATCCATGACATTGTAGCAAATCATGGATTAATATACCTCGTTAGATTTGTCTCGCAAATAGCCTA	.(((.((((((.(((((((((((((((((((((((((((((((((((..(((...))).))))))))))))))))))))))))))))))))))))))))).)))	6
ogl-miR81	TTTGGGCTAGGTATTTTCACCT	4	-	-100.6	Intron	22	7	8	21467247	21467464	21467433	21467454	218	ACACGCTTGAAGGCGGACTATGCGTCTATGCCCTACGCGGCTACGCCTCGATCACCGAGAGCGATCGATCGATCGCGGGAGCACCGCACCGGCGTTGCACGGCCTCGTGAGATGAGATCGTGCATGCAGGATTCACCCGTAGACCACACAAATCGGGCCCGCACCGACGAGCCAGCCCCCGCCGGCGTGGACCATTGTCCGCCACTCCACCCGA	...((((.(((((((((((((((((((...((((((((((.(((((((((((((((..(.(((((..(((.(((.....((.(((....)))...((((((((.......(((((........))))))))))))).))......))))))..))))).)..))))))))))))))).))))))))))...))))))))))))))))))).))))...	6
ogl-miR82	CGGCGTGGACCATTGTCCGCCA	4	+	-90.1	intergenic	22	142	156	20102426	20102639	20102608	20102629	214	ACGCTAGAAGAAGAGAGCTAGGTGTAGCCAAGGACAGACTTGCCGGCTAACTCCAAGGCGCTTCAGCAAAGCTGAGATTCCCCCAATACCAGGAGCCGGCAAGTCATCCTTGGCTGCATCCCGTTCTCCTCCTCACAGCGC	...........(((((((.(((.(((((((((....((((...(((((((.....)))).))).(((.(((...(((((.........((.((((.(((((..(((((...)))))..))))))))).)).....((((..............)))))))))..))))))........)))).)))))))))))).)))))))...........	7
ogl-miR83	CTTGGCTGCATCCCGTTCTCCTC	4	+	-71	intergenic	23	16	13	22010398	22010538	22010506	22010528	141	GCCATTATAATTTGCAAAGTTTGAGATTTGACATCGGTATCTCAATGACATATAGGACCCACATGAGTCAATGACATGTGGGTCAGGATGGCATATCTCAAATTTTGCAAAATTATAATGGCA	.((((.((.((.((((((..((((((((((((((..((((((((((((........((...((((((...))))))...)).((.......)))))))))))))).))))))))))))))..)))))).)).))..)))).	5
ogl-miR84	TTTGCAAAGTTTGAGATTTGAC	4	+	-58.7	intergenic	22	17	15	21917576	21917698	21917586	21917607	123	AGTGAGATAAGCGGCCCAGCCGGCCTGGCCTCCGGCGCTCGCGCGATCGTCTAACAAAGCCGAGCCGAGGTGGGCGCGCGCGATCGCG	(((((((((((((((((((((((((((.((.((((....((.....)).......((((((((((.........))))))))))..)))).)).)))))))))))))).))))))))))))).	4
ogl-miR85	GCGGCCCAGCCGGCCTGGCCT	4	+	-37.4	intergenic	21	13	19	14247281	14247368	14247291	14247311	88	CGGCAGGCAGGGGCGGCGTCGCGGTGGTCGGGCGACAGCAGTGGCGGCTCGCTCCCACCGTGGTCGCGGCGCCGCCGTC	.((((.....((((((((.(((((.((((....((((.((....)).)))).......)))).)))).).))))).)))....)))).	6
ogl-miR86	CGCTCCCACCGTGGTCGCGG	4	+	-47.5	intergenic	20	7	5	22014767	22014845	22014816	22014835	79	GGGGGAGCAGATCCTCTGACTTAACTGCACATGCAGTTGAGTCACTGACATGTGAGTCCCACTTTGCTATGGCCCACATGTCAGTGACTTAACTGCACGGCGGTTAAGTCAGAGGATCCCT	.(((.(((.((.((.((((((((((((..((((((..((....))...))))))))))))))).))).)).))))))))	5
ogl-miR87	AACTGCACGGCGGTTAAGTCA	4	-	-79.7	intergenic	21	19	14	4098435	4098555	4098445	4098465	121	TGGCGCGAGGTGACAGAAGAGAGTGAGCACACGGCCGGGCGTGACGGCACCGGCGGGCGTGCCGTCGCGGCCGCGTGCTCACTGCTCTTTCTGTCATCCGGTGCCGG	.(((((.....(((((((((((((((((.(.(((((((((((((((((((((((.(((............))).))))))))))))))))))))))).)))))))))))))))))))))))	5
ogl-miR88	TGACAGAAGAGAGTGAGCACA	4	-	-74.9	intergenic	21	16	12	17352434	17352540	17352510	17352530	107	GTATTTTTTACTTTGTTGCACTTTGGACCACCCCAACTCTCTTCCCTAGCCATGTCTGGCCTCTCCTCCAGCAAAGATATGAATCTGCAAAGAGGTGGAGGAGTTCACCGGTGGGCTGGAATTGATGTGCTGAAGAAGTGGTTTAGGGTAGTCCAAATTGCAACAAAGGTGAAAATACC	.(((((..((((((((((((((((((((((.(((((....(((((((((((.....).))))))))))))))).))))))))).))).))))))))))..)))))..	3
ogl-miR89	CTTTGTTGCACTTTGGACCACC	4	+	-74.2	Intron	22	8	6	21467267	21467445	21467277	21467298	179	TGAGGAAACTAGTGGAGGACTCCAAAGGGATCGCATTGATCTGGCTAGCTATCTCGATCGATCGCCTCATCGATCGACGACGACGTGCGAGATCGATCAGTGCAATCCCTTTGGAATTTTCCGCTTGCTTCCGCC	((((((((..((((((((((.(((((((.((((.((..(.((((..(((((((.((..((((((((((((.(..((((....)))).......).)))))))).........))))..))....))).))))..)))).)..)).)))).))))))).))))))))))..)))))))).	5
ogl-miR90	AGTGGAGGACTCCAAAGGGATC	4	-	-67.7	intergenic	22	8	6	25821542	25821676	25821645	25821666	135	TGTACGGTTACCTCTGCAGCCCTGGCCAGAAGAACAGTGAAACTGAAGACTGAAGAGATTCGCGGCCGGCCGGTCAAAAGACTGACCAAACCAAACCGGCAATGGCCGGTGGATGCAGAGGAACAGCGCT	...((((.(.(((((((((.(((((((((((.(((((((((...((.((..(((((.(((((((......)))))))))).))...)).))...))))))))).))))))))))).))))))))).).))))...	5
ogl-miR91	CCTCTGCAGCCCTGGCCAGA	4	-	-52.5	intergenic	20	8	4	22068741	22068870	22068841	22068860	130	TCTATGGGTATTTTCCAATTTATTGGAGAAATGCTATATAGGAAAAGGTCATAATTACTTTTTATTTTCCTTCAAAGATGATTGATAGAAGTTGTACTATCATTGGCAAGAGTAGTAAGATCTTTTAGAAGTGCATGCTCACATGCATATTGACATATCCAGTGCATATATAGCATATTATGTTTTTGTTCTATGGTGTGTGGCTCCAAAGTTTGATATGTTACCCAATGTATTCGTTCCATTGTAGGAGTAGTAATCATTTATTCTTCTATATGGTGGTGGCGGATACTGATATC	.(..(.(((.((((((((.(((((((((........(((((.((...........)).))))).(((((..(((((......)))))........)))))..))))))).)).))))))))))).)..).	5
ogl-miR92	TCTTCTATATGGTGGTGGCGGA	4	-	-80.9	intergenic	22	61	78	10369894	10370189	10369904	10369925	296	TTCTCTCGTGAATAGTTAGGGTTGGGGATTGATGCGCATGGAGTGACGAGTGTGCTATGTCCACGTAGGTTTGCATCAGGATTCAGACGTCCTAGCTAAGATGGGGGTT	....((((((...((.(((((..(((((..((((..(((((.((((((((...(((((((((((((((......))))))..((((((........)))))).....)))))))))..))))))))....(((((((....)))))))...((((((....((((.......))))..))))))......)))))..))))..)))))))))).)).....))))))..(((((((((((((((((((((.(((((....)))))))))))))..)))).))))))))).......	4
ogl-miR93	AATAGTTAGGGTTGGGGATT	4	+	-35.1	intergenic	20	25	32	4454922	4455030	4454932	4454951	109	TCGGCTTCTTGTGCTTCTTGCCGCCGCTCGCCGCGACATGACCGCCCTGAGCCGGCGCATCGAGGCGCTTCTTGAGGTGGGT	..(((((((...((((((((((((((..((((((((.((...((((((((....)).))).)))....)).))))))))..)))))...)))))))))..)))))))..	6
ogl-miR94	GTGCTTCTTGCCGCCGCTCG	4	+	-36	Exonic	20	10	17	18132945	18133026	18132955	18132974	82	AGCTAAGCTAGCGGCGCCTGGTGTGTGTCCCGGCCCTGGACCATCGGCCGGTGGGCGCGCACAGCGTCGTCTTCGT	((.(((((..(((((((.(((.((((((((..(((.......)))..)))).)))))))..))))))).....))))).)).	6
ogl-miR95	CGGCCGGTGGGCGCGCACAGCG	4	-	-37	intergenic	22	9	11	20299658	20299733	20299668	20299689	76	TGGTGGAGGGCGCGGTGACGGAGGCGGTCGCGGACCTCGAGCTCGGCGTCTTTGTCGTGTCGATGGCCGGGTTCGTCGCCGGCGCCATCGCCGG	.((.(((...(((((((...(((((((((((((((..........)))))..)))))))))).)))))))))).))	4
ogl-miR96	CGCGGTGACGGAGGCGGTCG	4	-	-49.9	Exonic	20	6	9	8230250	8230343	8230314	8230333	94	GAGGGGCCTTGCATGAGGGCTAGAGCCTGCCTCTGGTAGCCAAGGATGACTTGCCTATTGTGCTCTTCTGAATGATGCAGTGCCATGATCAGTGTGGCCTGGCTGGTTCAGATGAGCCGAGATAGGCAGTCTCCTTGGCTAGCCTGAGTGGCTCTTGTCTGTCATGGAAGGCTTCT	.(((((..((((((((((((((..((((((......((((.(.(((((....))))).)))))))))))..))))))))).))))).)))))..	4
ogl-miR97	CTGAGTGGCTCTTGTCTGTCATG	4	+	-103.3	intergenic	23	5	6	12127968	12128143	12128111	12128133	176	TTGGTGAGCAGGTCCGCAAGCTGGTCCTTGGTGTTGATGTAGCTCGCCTTGATGCTCCCTTCCTCCAAGTAGCTTCGGATGAAGTGGTACCTCACCCAGATGTGCTTGCCCCATTCGTGAAAAACGGGGTTCTTTGCCAGGGCCAGAGCGGACTTGCTATCCAC	.(((((((((.(((((((((.((((((...(((.((((((((((((.((((.(((((((..((((.(((((((.(.((((.(((((.......))))))).))).))))))).))))...)))))))))))))))))))).))).))).)))))).)))).))))).)))))))))	6
ogl-miR98	TTGCCAGGGCCAGAGCGGACT	4	+	-66.72	Intron	21	5	9	6958109	6958272	6958242	6958262	164	GAGGGGCCTTGCATGAGGGCTAGAGCCTGCCTCTGGTAGCCAAGGATGACTTGCCTATTGTGCTCTTCTGAATGATGCAGTGCCATGATCAGTGTGGCCTGGCTGGTTCAGATGAGCCGAGATAGGCAGTCTCCTTGGCTAGCCTGAGTGGCTCTTGTCTGTCATGGAAGGCTTCT	.(((..(((((((((((...((((((((.((((..((...(((.((.(((((.(..((((((.((((((...))).))).)))).))..).)))...)).)).))).(((((.............)))))))..)))))))))))).)))))))))))..))).	6
ogl-miR99	TGAGGGCTAGAGCCTGCCTCTGGT	4	+	-103.3	intergenic	24	4	3	12127968	12128143	12127981	12128004	176	GGTTGAGCATACTAGCTAGCCCCTATGCTGCAAGGCAGTAGATATAAAAGGTTTCCCACTGTTTACTACATATCGATCCTATCTACACATGTACCAGAAAAGTAATAACTTTATGGTTTTGGGTTGAGAGGTCTCATCAAGAACTCTAACCCTAGCTGCGTATTAGCTGCTTTGTACCAGTCTCATAT	.(((((((((.(((((((((.((((((...(((.((((((((((((.((((.(((((((..((((.(((((((.(.((((.(((((.......))))))).))).))))))).))))...)))))))))))))))))))).))).))).)))))).)))).))))).)))))))))	6
ogl-miR100	GCGTATTAGCTGCTTTGTACC	4	-	-47.8	intergenic	21	12	19	8488078	8488265	8488088	8488108	188	TTGAAAAACAGTTCAAATAAATCACTAGAGTAGTTTTTAATTGGTTTTGCTATGTAGATGATAACGTGGCAGCTGGTTATTGCTTGCATGGCCGACATGTTAGCCCATTTTACGTAAACCAACCCAACCACTCCCTTTCCCTGATAGGTGAACCCGGGAACTACTCATTAGTTGTGATGTGCTTCAATGCCAGGCTGTCTTGTTGAAATACATTTAACCAAATCCATTGCCATCTCACTGTCCTCATCATTATTCATGCGACCAAAAGTCCAAAACCACTCTAGGGAATTATTTGAACTGATTTTTGT	((((.(((......)))))))....((.(((((((((((.(((((...(((..((....(((.....)))....)).)))............((((..(((((....))))).))))...(((((.((((.(((.....))).))))))))).......))))).))))))))))).)).........	2
ogl-miR101	CACTCTAGGGAATTATTTGAAC	5	+	-81.4	intergenic	22	11	13	6445516	6445823	6445792	6445813	308	TCCAGCCACACACACGATATGACGTTTCTACCCCTCACAAGTACAAGTAGAATGTATGTCAATGAGGGGTAGAAACGTCATATTGTGTGCGTAGCTAGGT	..(((((.((((((((((((.((.(((((((.(((((...((((((..((.(((..(((((..(((((((((.(((.....(((.(((((.....))))).)))...........................((((.(((((.....)).)))...))))...........((((.((((((.(((((...((((....))))))))).)))))))))).....))))))))))......))..)))))......)))))))))))......))))).))))))).)).)))))))))))).)))))..	5
ogl-miR102	GTAGAAACGTCATATTGTGTGC	5	+	-59.5	Intron	22	6	4	10277046	10277145	10277114	10277135	100	GCAGTCATAAGTTTTCATGCCTAACGTTTGACCGTCCGTCTTATTTAAAAAGTTTATGAAAAAATTTTAAAAATTAAGTCACGCATAAAGTACTATTTATATTTTATCATTTAATAACAACAAAAATACTAATCATAAAAATATTTCGAATATGACGGATGGTCAAAGTTGGACACTAAAACCTACAACTGTG	.(((((.((.(((((((((((((((((((((((((((...(((((.......))))).....))))))))))))))))))))))))))).)).))).)).	4
ogl-miR103	GTTTTCATGCCTAACGTTTGACC	5	+	-49.8	intergenic	23	5	4	15857167	15857359	15857177	15857199	193	GCAGTCATAAGTTTTCATGCCTAACGTTTGACCGTCCGTCTTATTTAAAAAGTTTATGAAAAAATTTTAAAAATTAAGTCACGCATAAAGTACTATTTATATTTTATCATTTAATAACAACAAAAATACTAATCATAAAAATATTTCGAATATGACGGATGGTCAAAGTTGGACACTAAAACCTACAACTGTG	(((((..((.(((((..((.(((((.((((((((((((((.((((..(((..(((((((....(((((....(((((((...(.((((((((.......)))))))))))))))).......))))).....)))))))....)))..)))).))))))))))))))))))).))..))))).))..))))).	4
ogl-miR104	TCAAAGTTGGACACTAAAACCT	5	+	-49.8	intergenic	22	2	3	15857167	15857359	15857329	15857350	193	ATAAAAGATTTTAGCTGGATGTGACATATATTATAGTACAAAATCTGGACAAAGGGTTTATCCAGATTCACTACACTAGGATATGTCATATCTATCTAAAATCTCTTG	(((((..((.(((((..((.(((((.((((((((((((((.((((..(((..(((((((....(((((....(((((((...(.((((((((.......)))))))))))))))).......))))).....)))))))....)))..)))).))))))))))))))))))).))..))))).))..))))).	2
ogl-miR105	TAGGATATGTCATATCTATCTA	5	-	-38.6	intergenic	22	5	6	11984412	11984519	11984422	11984443	108	TCAGCGTGTACTTATGCCTCCCTACCTTGTGCCGTATGTTACTCTGTGGTGTACATATCTATTTTGGTACGGTACGAGGTAGAGTGGCTTAGTTGCTTC	.(((.(((((((((.((((((((((((((....((((....((((((((.((.....)).))))))))......))))..)))))))))))))).))))))))).)))	5
ogl-miR106	TACGGTACGAGGTAGAGTGGCT	5	+	-36.6	intergenic	22	7	5	12295339	12295437	12295406	12295427	99	GCTCGGCGGCGGCGGGGTGGAGCAGCACGGCGGCGCGGCAGAGCGGGCAGGTGGAGTGGAGCTGGAGCCACGCGCCGATGCAGTCGGCGTGGAACCGGTGGCCGCACCGCGGGAGGAGGCGCGCCCGGTCGCCGTCGCGGAACTCCACGATGCACACCGCGCACTCCGCCGCCGCCGCCGCCTTCC	..((((...(((...(((.(.((((((((((((((((.......((((.....)))).........)))))))))))))))).).)))..)))))))..	4
ogl-miR107	GGCGGGGTGGAGCAGCACGGC	5	-	-110.8	Exonic	21	67	78	12876592	12876777	12876747	12876767	186	ACCAACATAGTACCGGATGTGACATATTCTACTACAACGAATTTGGATGTTTATTGTAATAGAATATGTCACATCCAATACTAATACTAG	....((((((((((((((((((..((.(((.(((.((((.((.(((((..((((.((((.(((((..((..((((((((...))))))))))..)))))..)))).))))....(....)..))))).))))))(((.((....)).))).)).).))).)).))))))).)))))))))))....	4
ogl-miR108	TACCGGATGTGACATATTCTACT	5	-	-38.3	intergenic	23	12	9	12022707	12022796	12022764	12022786	90	AACTAGAGACTGCGAAGCTACCGTGTGCCAAAAACACTCGGCAACATCTTGAAAACACTCGGTAACACAAGTTGCCGAGAGCAAGCTCACGGGAACGCGCTCTCGGTGGCTTCACACCTTTACTG	.......(((((..(((((((((((((((((.(((((..(((......)))..))))).)))))))))))))))))..))))).......	3
ogl-miR109	TGCGAAGCTACCGTGTGCCA	5	+	-42.4	intergenic	20	7	5	4949065	4949189	4949075	4949094	125	CCTGTTTCTTTCAGCTTGGGATTATTATAATCTAGATTATTGGGAGTAAGCTGAAAAAAATAGATAACTTATTAAAGTAGCTTATTATAATCTGGAGCCCAGTTTATTATAATCTGATAAGCTCATTTAGGTGAGCTTTTTCCAGATTATTGGGTGAAAAATTACCCACCATGCCATCCCACTCCCTCTTTAGACTTGCAAACACAAAATCTAGGCTCTAATAATTTAGGAAAGAAACAACTAACTGCTTATTCTACTATAGATTATAACAATCTAGTTTATAGTAATCTGACTCAATAATCGAGATTATAATAATCCCAAGCTGAAAGAAATATG	...(((((..((.((((((((((.((((...........(....).(((((.......((((((((....))))))))(((....))).)))))..))))...)))))))))).)).)))))...	4
ogl-miR110	GATTATAATAATCCCAAGCTGA	5	+	-113.2	intergenic	22	6	4	19722238	19722573	19722542	19722563	336	TAATTTATTTATGATAGGGACAATAAGAGACCGGGAATCAATCCACTGGTCAAGAGGTGTGGAACTAATCACGGTCTCTTATTGTCCCTATCATAAATAAATTGG	..(((((((((((((((((((((((((((((((.(((((((((((((((((((.....(((((.....)))))....)))))))))......(((((((.((((((..((((((((..((((((((....))))))))....))))))))(((((((....)))))))......................))))))((......)).......)))))))..................................((((((((((((........))))))))))))......)))))))))).)))))))))))))))))))))))))))))))..	2
ogl-miR111	ATGATAGGGACAATAAGAGACC	5	+	-58.5	intergenic	22	5	3	4829639	4829743	4829649	4829670	105	ACGGATACACATTTAAAGTATTAAACGTAGACTAATAACAAAACAAATTACAGATTTCCGTCTGTAAACTGCGAAACGAATTTATTAAGCCTAATTAATCCATCATTAGCAAATGTTTACTATAGCACCACATTATCAAATCATGTAACAATTAAGCTTGAAAGATTCGTCTCGCAATTTACACGCAATCTATATAATTAGTTTTTTTTAGGTTTAGGGTTAATACTGTATGCATGTGTCGAA	(((((((((((((((((((((((((((((((((.((.....(((((............))))).....)).))))))))))))))))))))))))))))))))).	6
ogl-miR112	ATTTAAAGTATTAAACGTAGACT	5	+	-60.82	intergenic	23	16	23	4205010	4205252	4205020	4205042	243	GGAGGCCTTCCCTGATCGCGGCGACGTCGGCGGCCGTGAAGGTGAAGGTGCGTGTCACGAGGTCGCCGGGCGGCGGCGGCGGCGGCACGACGTCGAACTCGCGGTGAGGAAACGACGGCGCCG	...(((((((((....((((((((.(.((((((...((.(((((.(((((.(((((...((.((((((.(((((.((((((((.((((((.(((((....(((.(((.(..(((((.............)))))..).))).)))....))))).)))))).)))))))).))))).)))))).)))))))...))))).))))).))..)))))).).))))))))..)))..))))))...	6
ogl-miR113	CCTGATCGCGGCGACGTCGGC	5	+	-64.7	Exonic	21	8	12	1929448	1929570	1929458	1929478	123	TTCTGCATGCATCTTTCTTTACCTCACATATGTATGTCGTTTTATAGAGAGAAGCTAGGCTAAGGTAGTAGGTAGAGCAAAGCTAGCATTGTACAA	((..(((.(((((.(((((((((((((((((.(((((....((((.........))))...((((((....)))))).))))).)).))))))))...))))))).)))....)).))).)).	3
ogl-miR114	AGTAGGTAGAGCAAAGCTAG	5	-	-21.6	intergenic	20	7	9	2557233	2557328	2557243	2557262	96	CTCTAAAATATGAGGAGTTTTAGTTGGATAGGACATATCCTAGTACTATGAATCTGGACAAGCTATCTATCCAGATTTGTTCGTAGTATGTGTCCCATCAAATCAAAATTTCTTATATTCTGAA	...(((((((..((((((((((((.((.(((.(..((((((((.......)))))..)))..).))))))))))))).))))...))).))))...	5
ogl-miR115	GTCCCATCAAATCAAAATTTCTT	5	+	-40.8	Intron	23	6	8	3419975	3420098	3420066	3420088	124	AAAACCAGTTTTCGCGTGCGGGTGGGCGGCCCACACACACCCAGGGGTTTGCAAAAATCGCTATTTTTTCGTGCGTGTGGCGCACCCGCACGGAAAAACAAAAATC	.((...(((((((((((((((.(((.(((.((((((((.(((.....(..((((((((...........))))))))..)...))).)))))))).))).))).)))))))))))))))..)).	4
ogl-miR116	TTCGCGTGCGGGTGGGCGGCCCA	5	+	-42	intergenic	23	5	7	6985735	6985840	6985745	6985767	106	ACAAAGATGACCATAGCGCTCTTCAAAATGGGTATACCCTGAATGAGATAGATAATGATGTAGGGATTGCATGGGAGACAAGCTGCATTGAACCTATCCTGGATCAACTTGTCCAAGGAATTGGGGCGCGAGGAGGTGCATCAGTTGGCCAAAGACTTATGCAAGCTCTGATTGATGAAGACAAGGTTGATAATATTACCAACAACATTTACAGAAGTGAAACATATCCATTTGATACACATGAAATTCATTTCGAGGAAGGAGGATGGAAATCGCATT	.......(((((..((((((((((.((.((.(.(((..(((....)))..((.......)).........))).).)).)).))))))))))..))))).......	1
ogl-miR117	TTCATTTCGAGGAAGGAGGATGG	5	+	-65.4	Exonic	23	16	21	12289609	12289887	12289855	12289877	279	GCAGCCATGGTTTTCCGCGTCCAACTTTTATTGTCTGTCTTATTTGACTTTTTTTTTGAAAAAAATTAAAAACATAAGTCATGAATAAAATACTATTTATGTTTTATCATCTCATAACAACAAAAATACTAATTATAAAAATTTTTTAAATAAGACGAACGATCAAATTTGGGCGTGAAAACTTATGGTTGCA	.....(((..((((..(..(((((.((((((((......((.((.((((.((((.((...(((((.(((((((((.((((((.....((((.((......)).))))))))))...((.((((..((((......))))..))))...)).....))))))))).)))))...............((((..........))))..(((((....)))))...)))))).)))).)).))......)))))))).)))))..)...))))..))).....	6
ogl-miR118	TTTTCCGCGTCCAACTTTTATTG	5	-	-57.3	intergenic	23	8	11	17926924	17927116	17927084	17927106	193	AAAGTGCAAGTCTGATGATTCATGATACCGTCAGTTGGCAAGAACACCGGTTAACCTGAGTGCTTGTTTACAAATGGTCCTTTATGACAATCGTTGTTTCGCGCTAG	(((((((((((((((.((((((((.(((.(((((.((((((((((((.....(((((((......))))))).(((((.((((((((......)))))))).)))))......................................)))))))))))).))))).))).)))))))))))))).))))))))).	0
ogl-miR119	TCTGATGATTCATGATACCG	5	-	-30.2	intergenic	20	32	43	9783408	9783514	9783485	9783504	107	GCCGGCCACCGCGGCTGCTGCTCGCGCACGGGGCAAGACCACGGCGGCGCAGCACGTGGCAGCATGGCACCTGGACCACACCTTCGAGAAGCTCACGTCGGTGTATCTCCCGCTCGTGGCGGCGACGCCGCTGGTGGACGCGCT	..(((((.((...((((((((((((.(((((..((..(((((.((.(.((....)).).)).)))))..))..)))))...))))))..))))))..)).)))))..	5
ogl-miR120	GCGGCTGCTGCTCGCGCACGGG	5	+	-67.1	intergenic	22	8	11	12579229	12579372	12579239	12579260	144	TGAGTGGCATAGTTCTATTTTATTTTCATCTTTTTGACAACTTGATAACACTTATGTTTCCTTTCACTAAGATGAAGAGTTTGATTTTGCTGTTAA	((((.((((((((((((((((.((((..(((((...(.(((((((......)).))))))......(((((..(((.....(((....))).....))))))))...)))))..))))))))))..))))).))))).)).)).	4
ogl-miR121	CACTAAGATGAAGAGTTTGATT	5	+	-18.1	Intron	22	7	12	16670595	16670690	16670659	16670680	96	GGCTCGAGTGGCGCCGATACGACGAGGATCAACGGAGGTAGCATTGCTCGCCAACGCGCAGGATTGCAGATGCAGAGGTCGAGCGCCATCTCGGAAGGCGATGAGTGATCCAACTTATTAAATTGCTATATACAAGTTTGATCAAAGATTAGTTGCTAAATGCTAATTAGTTAATTAGATGCTCCCACATTTGTAGATAGAGGAGTCCATACTTGTATAGTATGTTCAGACAATTTTTATACTGATTCTTTGCAGCATGCCATATCGTCTTTTTTTTTAGATGAAATTGTTCATATCTCCGTTGATCCTCGTCGTATCGGCGCCACTCGAGC	..((..(((.((((..((((....((((((((..(((......((.((((....))))))...)))..))))))))))))..)))).)))..))..	5
ogl-miR122	GTTGATCCTCGTCGTATCGGCG	6	+	-142.2	intergenic	22	11	9	7621676	7622007	7621976	7621997	332	TTCTCGATCATTTACCGTCCGCCTTGATCGCTATTGACCCAGCCACGCACATGATATGACATTTCTACCCCTCACAAGTACAAGTAGAATGTATGGTAATGAGGGGTAGAAACGTCATATCGTGTGCGTGGCTGGGTGCGATCAAGACGAACGGAAAACGATCGAGAAT	.((((((((((((((((((((((((((((((((((((((((((..(((((((..(.....)..((((....)))).)).)))))..(((((.(((((((((((.........................(((((((((.((......((((((((((.....)).))))))))........(((((...(((....)))...))))).)).)))))))))(((((((((((.((((........)))).)))).)))))))..))))))))))).....)))))....)))...)))))))))))))))))))))))))))))))))))))))	6
ogl-miR123	TTTACCGTCCGCCTTGATCGCTA	6	+	-111.5	intergenic	23	7	5	16347449	16347617	16347459	16347481	169	CCCTCTCGGTTGCCGCCGGCCGCCTCGTTGCCGACGTCGACGCTGACGTCGTCACGACACGACGCCGCGCCACGACGCCGCGGCGGCACGACACGAGACGA	(((((((((.(((.((((.((.(((((((((.....((((((((((((((((((((((((.(((((((((((((...(((((.......))))).....))))))))))))).))))))))))))))))))))))))))))))))).)).)))).))).))))))))).	5
ogl-miR124	TGCCGCCGGCCGCCTCGTTGCC	6	-	-48.4	Intron	22	10	8	6732452	6732552	6732521	6732542	101	AGAGAGTGAGCACACGGCGCGGCGGCTAGCCATCGGCGGGATGCCTGCCCCCGCCGCGTGCTCGCTCCTCTT	.(.(((((((((((((((.(.((.((((.((((.(((((.((.((((...))))))...))))).)).)).)))).)).)))))))))..)).))))).).	1
ogl-miR125-5p	AAACATGTTTGACCGTTCATCT	6	-	-48	intergenic	22	11	7	10768431	10768605	10768574	10768595	175	TGACTTTTTTAAACATGTTTGACCGTTCATCTTATTTAAAAATTTTTGTGACATATGTAAAACTATATGTATATATATACATATATTTAACAATAAATCAAATGGTAGGAAAAGAATTAATAATTACTTAATTTTTTTAATAAGACGACATGTCAAACATGTTTTAAAAAGTCAA	(((((((((.(((((((((((((...((.(((((((.(((((((...((((....(((.(((.(((((((((....)))))))))))).)))....(((....))).................))))..)))))))..))))))).))...))))))))))))).))))))))).	4
ogl-miR125-3p	AGACGACATGTCAAACATGTTT	6	-	-48	intergenic	22	11	9	10768431	10768605	10768574	10768595	175	TGACTTTTTTAAACATGTTTGACCGTTCATCTTATTTAAAAATTTTTGTGACATATGTAAAACTATATGTATATATATACATATATTTAACAATAAATCAAATGGTAGGAAAAGAATTAATAATTACTTAATTTTTTTAATAAGACGACATGTCAAACATGTTTTAAAAAGTCAA	(((((((((.(((((((((((((...((.(((((((.(((((((...((((....(((.(((.(((((((((....)))))))))))).)))....(((....))).................))))..)))))))..))))))).))...))))))))))))).))))))))).	6
ogl-miR126-5p	CTGAGGGCTGGGCGGCAGGCC	6	-	-46.1	intergenic	21	19	16	7190054	7190134	7190104	7190124	81	GGAATGAGGGCTGAGGGCTGGGCGGCAGGCCTTTTATAGGCCGCGAGGCCTGCCGCTCGGCCAGAGGGCGGCAAGGGGCCG	((.......((((..((((((((((((((((((...........))))))))))))))))))......))))......)).	6
ogl-miR126-3p	GGCCTGCCGCTCGGCCAGAGG	6	-	-46.1	intergenic	21	8	7	7190054	7190134	7190104	7190124	81	GGAATGAGGGCTGAGGGCTGGGCGGCAGGCCTTTTATAGGCCGCGAGGCCTGCCGCTCGGCCAGAGGGCGGCAAGGGGCCG	((.......((((..((((((((((((((((((...........))))))))))))))))))......))))......)).	5
ogl-miR127	CACACGGCGCGGCGGCTAGCCA	6	+	-45.5	intergenic	22	11	9	19789467	19789538	19789477	19789498	72	CACCCCCCTTACAAGAATCTCGACCCCGAGATTCGAAGGTGGACCACACACACGAAACCAAAAAGGGATCTTCAGACATCTTCACCACTTTAGACTCTACTAGTCTATCTTTATCTCAGGGTTGCATTCTTGCTACAAAACGGT	(((((((((((((.(((((.((.(((.((.((((.....)))).)))))))))))).))))))))).)))).	5
ogl-miR128	TATCTCAGGGTTGCATTCTTGCT	6	+	-37.5	intergenic	23	36	45	794319	794462	794430	794452	144	ACCTCGAGCAGCCGCCGCCGCCGTCGCGAGGAGGAGGAGCGGGTTCGCCGGTCGTCGTGGCGACAGCGGCGGCGGTGGATCTATCC	.(((.......(((((((..((((((.(((((..((((((((((.........((..((.....))..))...(((..(((..........))).)))....))))))))))))))).)))))).))))))).........)))	6
ogl-miR129	GCCGCCGCCGCCGTCGCGAGGAG	6	-	-46.9	intergenic	23	31	24	5093123	5093208	5093176	5093198	86	TGCGGTCTTGTTAAGTTGACCGCATGGGAAAATATATCTTCGCATGCGGCTTCTTAGATGGACCGCATGCGAAGATATATTTTTCCATGCGGCCGTCTTAAGTGACCGCAT	.....((...(((((((((((.(((((.(.((.((...(((....)))...)).)).).))))).)))))))))))...)).....	4
ogl-miR130	TTAAGTTGACCGCATGGGAA	6	-	-73.6	intergenic	20	5	3	1012577	1012687	1012658	1012677	111	CAAGTCTATTTATTATGCGAACCAACTAACAAATATCGCCAAAACATTTTAAAAAATTATACGCATATTTTTTAAAATATTACTGCACCTATATAAAAAGTTTCAACTTGAAATTCATTATACATGGAGTAGCAAAAAAGAAAAAGACAAAATTCTAACAAGGTTATACTCTTAAACATGCCATTTTTTTGTTAAAACTAAAATATAAAGAATATATAGGTGTAATAATACTAGAAGTAAATGTGCATAACTTTCTTTGAATTTCTTTTGTGATATCTATTATTAGTTGGTGTGCACTATGGAGTATACCTGG	(((((((...(((((.((.((((((((((((((((((((((((((((((.(((......))))))))))))))))))))))))))))))))).)).)))))..))))))).	1
ogl-miR131	TATTATGCGAACCAACTAACAA	6	-	-67.7	intergenic	22	5	3	16322966	16323278	16323247	16323268	313	ATTCAATGGGATGGGTAAGGCTGGTCTGGAATATTTCTACCAGATGAGGTGTGACGGCTTCCAGCCTAATCCAGTTAGCTACATTGCTG	((.((.(((((....((((.(((((((((.(((((((((.(((....((((((.((...((.(((((((((((....(((((.((((((((((((....(((((.....)))))((.(((((..(((..(((((((((((....(((......))).....(((...............))).)))))))))))...)))...))))).)).)))))))))))).)))))....))).)))))))).))...)).))))))....))).)))))))...)).))))))))).)))).....))))).)).)).	2
ogl-miR132	ATGGGTAAGGCTGGTCTGGAATA	6	-	-33	Exonic	23	69	57	22324069	22324157	22324125	22324147	89	TGCGTGGTCATAATGCATGGCTCCCACAATTTTCAAACATTGTCTTGTACAATAATATTCCGAGATTGTGAAGTGGTCGTTGATTGTGT	...(((((((.(((((.(((((((.(((..(((((((........)))))))..)))...))))))).))))).....)).)))))...	6
ogl-miR133	CCGAGATTGTGAAGTGGTCG	6	-	-21	intergenic	20	36	42	19653999	19654087	19654009	19654028	89	TTTCATTTTGAGGGGAATGTTGTCTGGCTCGGGGCTACTTTTAATTTCTCTCTCTTTTGATATCTTCTTTCTCGATCTCCTAGCTTGATCTTTTTTATCTCTCAAATCGATCTCAAGAAAAAGATCAGTTAAAGAGATGAGAGTAGATGTCTGTAGATCTCGGACCAGGCTTCATTCCCCCCAAACAGAAG	.(((..((((..(((.((.(((..(((((((((..((.(((((........))))).))..))))))))).))).)))))))))..)))	4
ogl-miR134	TCGGACCAGGCTTCATTCCCCC	6	-	-70.7	intergenic	22	6	7	22744132	22744322	22744142	22744163	191	TCGTTGTTCAAGCTTGGACCTCAGTGTGGTCGCTTGAAAACTTGCTAAACCTTGGTGGTTGCTTATTGGAGACTAAACCTTTATTGTGGTTGATTGCTTGATGAGGCTT	.(((..((((.((((((((..((((((..(((((((((....................(((((((...(((((.(((((.(((((.((((((((((.....((.....))......)))))))))))))))..)))))))))).))))))).)))).)))))..))))))..)))))))).))))..))).	3
ogl-miR135	AGCTTGGACCTCAGTGTGGTC	6	+	-28.6	intergenic	21	5	9	14368776	14368884	14368786	14368806	109	GGTAGTATATTAATACCGGTAGAGAGCACCGGAATATCGCTCACCAAAACATAAAAATGAACAAATAAGTTAAGCAACATACTTTAACACAAATTGCCCGACAAGATATATGTACTATAGTTAGCGTGACAGCAACATAGTATATGGCACTGCGATGCTCTAACGCGGTCATTGGCTAGTACG	..(((..((((((.(.((((.(((((.(((..(((.((.....((..((((.....))))))...)).))).....)))..))))).)))).)..))))))...)))..	6
ogl-miR136	TAATACCGGTAGAGAGCACC	6	+	-38.9	Intron	20	8	11	16907891	16908073	16907901	16907920	183	GCGGCGGCTGGCGCCGGCGGCGAGGACGCAGGGAGACCTCAGGCTCAGGCTCAGGTGGCGGCGGTGGAGGTGCGGTCGTACTTCCCGTTCCCGTACGCCGCCGGCCCGTTCCGGCCCTCCGCGGGCGGCGGCGGCGGCGGCGGCGGCGGCGTGAGCTTAGGGACTCATCAGGCTGATCAGCCGCCGGCGCCGGAGGTGGTGGCGGCGCAGCAGCAGCTGCCGCA	.(((.((..(((((((((((..((((((........((((............................((((((........))))))......((((...........(((((((((.(((.((......))))))))))))))))))..)))))))))).)).)))).))))).)).))).	4
ogl-miR137	GCGCCGGCGGCGAGGACGCA	6	+	-138.1	Exonic	20	8	9	7470378	7470601	7470388	7470407	224	AGGCTCGCCATTGCTACCACCCGGTCATGTTGAGAGTGGGAGGAGGTGCAAGGATGGGAAAGGGGTGCAGTGATGATGACAGTGGAACTTGAGCTTGAGCAGTGGTGCTGTAGCCGTATCCTAGTTCCCATCCCGAGCTGCTTGCGCTGCCCGGTTTGCCCGCTTACTCATGCTTCGCTTCCAACAGTGGGGCGTACTCCACGTCATGTCAGCTGCAGCGGCCTAGCCTTGCACCTCTTTGCCGCTCCTCAATAGCTCAGTGGAGGCGGTGAGCTG	...((..((((((((((((((...(((((...(((.((..(((((((.(((.....((..((((..(((((((....)))))))))))..))...((((((((.(((((..(.((((.....)))).)..)))).).))))))))..))).)))))))..)).))).....)).).)).))))))))))))))..)).((((((((((....)).)))))))).	5
ogl-miR138	CTCCTCAATAGCTCAGTGGAGG	6	+	-131.43	intergenic	22	6	7	14706993	14707268	14707237	14707258	276	TGCCTGGCTCCCTGTATGCCACTCATGTAGCCCAATCCATGGTGTGTTTGGATGCTGTGGGTGGCGTGCAAGGAGCCAAGCAT	.((((((((...(((.((((..(((..((((((((((((((((((((((((((.((((.....(.(((((((((.(((((.(((((...((((..(((((.(..((((.(((((((.................)).)))))..))))..)..((....)).))))))))).((((((((......))))))))....)))))))))))))).))))).)..)))).)))))))))))))).))))).))))))))))..)))).))))))))))).	3
ogl-miR139	CCTGTATGCCACTCATGTAGCCC	6	+	-48.1	intergenic	23	5	6	21156134	21156216	21156144	21156166	83	GCGGCGAAGAAAGCGAGGAGCGCCGCCGCAGCGGGAGTTCGCCGCCGGCGACGCGCTCCTTGCCTCCTATACCGA	(((.(((((((.((((((((((((((..(((...(((((.........)))))))))))))))))))))).))))))).))).	5
ogl-miR140	CGCCGGCGACGCGCTCCTTGCCT	6	+	-40.6	intergenic	23	12124	11198	22785725	22785799	22785767	22785789	75	GGGCTCCCCGGCTGCTGCCATGTGCAACTGGACGGGCGTCAGATGTGACAATCGCTCCGGGCGCGTGACCGGGCTGCT	.(((...((...((((((((((((((((..(((((....).)))))))))..)))))))))))...))...))).	6
ogl-miR141	CAATCGCTCCGGGCGCGTGA	6	+	-33.2	intergenic	20	69	72	3709624	3709701	3709672	3709691	78	CGGCGAAGTCCCCCCCGGCGGCGAGGCGCTCCGGGTCGGGCCCCTCAATGAGGGGCGCGAGGGCCTCCCCTCCGGGCCGCAGGCTCCCCGACCGCGAGATGAGCGGCTCCGCGAAGTACTGCTGCAGCAGCTTCTCCGGCGGCGGCTGCTGCTGCTTCTCCTTGCGGCGGCGCGGGATCAGCATCCTCCCCGGCGACGCGCTCCTCGCCGGCGACTTCCC	.(((..(((((.......(((((((..((((((((..((((....))))..))).)))))))))))).)))))..)))	6
ogl-miR142	CCCCGGCGACGCGCTCCTCGCCG	7	+	-114.1	Exonic	23	62	45	17157330	17157549	17157517	17157539	220	TTTAGGACTGAATGTGACGCATTCTATTACAACGAATATGGACAGAGGTATGTCTAAATTTGTAGTACTAGGATGTGTCACATCCAGTACTAGG	.((.((((((....(((((((.(((((((.((((((((.(((((((...))))))).)))..((.((((....(((((...))))).(((.(((((((..(((((....)))........((.(((((((((.((.....)).))))))))).)).))..))))))))))...))))...))......))))).).))).))).))))))).))))))))	6
ogl-miR143	GTAGTACTAGGATGTGTCACATC	7	+	-45.5	intergenic	23	6	3	11444490	11444583	11444551	11444573	94	TCATCGCCGATGTCCAGGACGAGCTCGGCCACTCTGCGGCGGCCGAGCTCGGCCCGGACGCCTCGTACACGCACTGCGATGT	.((((.((((.(((((((((((((((.(((.((((((.((((((......)))))).)))))).))).))))))))))))))).)))).)))).	1
ogl-miR144	TGTCCAGGACGAGCTCGGCCA	7	+	-44.2	Exonic	21	16	11	20177945	20178026	20177955	20177975	82	CACCCCGCCCCCGCCCCCGACGACGCGTCCGACGGCGCTGGGGACGGCTCCCGGAACACGGCGGCGCGGGCGGTCACGGGGCGGGTGGCCGACGCGAGCGCGGACAGCTCGGCGTCCCTCGCCCTCCGCCTCTGCTCCTGCGGCGCGGGGGCCTCGGCGGACGCCGTGGCGGACGCGGCCGCCGCCGCCGCCGCCCACCGATCCAGTATCTGCCTCCGCCGCCTCGGCGTGGGCTCCGCCGCCGCCGCCGTCGCCGCGCCACCAGCAGCATCGTGGTGGTGGTGGTGGTGGTGGTGGTCGGGGCAGCGCGGGCGCGGCGACTGCGGCGGCGGGACGAGGATGTTGAAGAATCCCCTGGCGGGCTGC	.((((((((((((((.((.(((((((((((.((....)).))))))))))).)).)))))..)))..........)))))).	6
ogl-miR145	CCGCCCCCGACGACGCGTCC	7	-	-228.8	Exonic	20	38	17	14139521	14139886	14139857	14139876	366	ATTCAGCGTCAAATCGTATGACGCTAAATTTAGACACCTCAGCGCCAAATAGCACGGTGCTGAATACATGTTGGTACGTCGACTCAGCCTCCCATCCGCAGTGGCACGGCATTCAACGTCAGTTGACGTGACGCTGAGGTGTCTAAGTTCAGCGCCATATAATTTGGTGCTGAAC	((.((((((((((((.(((.((.(((((((..(((.((((....))))..)))......(((((((.((((((..((((((.(((((((.(((((((((.......)))).)))))....((((.((((..((((....)))).))))))))..((((((..((((((.....))))))..))))))..))))))).))...)).))..)))))).)))))))...((((..(((((((((((((((((..((((..(((((((.(......))))))))))))..))))))))))).)))))).))))))))))).))....))).))))))..(.((((........)))).).)))))).)).	4
ogl-miR146	AAATCGTATGACGCTAAATTT	7	-	-79.7	intergenic	21	28	18	2822131	2822305	2822275	2822295	175	GCAATTTTACTGCCCTTAAGGAGGTACCATGATGTACTATTTTTTCTATTGTAAATTTGGTACCTAGGTACTATGAGGTACCAAATTTTAGACTAAAATTTTGGTACCTCATGATACCTCCTCAAAGACCGTAGAATTG	.((((((..(((((..((((.((((.((((((((((((((((((.....((((.....))))....(((((..(.((((.((....(((..((((.....))))...)))..)).))))...)..))))).)))))))))))))))))).)))).))))..)))))..)))))).	4
ogl-miR147	CTCATGATACCTCCTCAAAGAC	7	+	-51	intergenic	22	23	28	7525765	7525903	7525872	7525893	139	GAAAAGTATCTCGAGTTACTGGTACCTCACGGTACTAAATTATTTCCGATCGTATCATGTCTAACTAGATTCAACGATCGGAAATGATTTGGTACTGTGAGGTACCGATACCTCGAGATATTTTT	.(((((((((.(.(.((.((((((((.(((((.((((((.((((((((....(((((((((((((..........)))))))))))))))))..))))...)))))).))))).)))))))).)).).).)))))))))	6
ogl-miR148	TACTGTGAGGTACCGATACCTCG	7	+	-77.6	intergenic	23	7	9	2243563	2243687	2243655	2243677	125	ACTTGCACGCCGCCGCGTGCCGGCCGGCGAGCGGGCTCGGCCTCACGAGGCGTAGTGGCTGGGACGCCATGGGAAAATCGGGCGGCGACGCCGATGAGGTGACCGTCTAAAGCTTTCGTTCTTGGCAGGCAGTGGCTCGCCGTGGCCGTGGTGGTGGTTGCCTTC	.((((((((((((((.((.((((((((((((((((((((((((((((((((((.....((((....))))...)))))))))))))))))))))))))))))))))).)).))))))))))))))	6
ogl-miR149	CGCCGCGTGCCGGCCGGCGAG	7	-	-79.3	intergenic	21	6	5	17771368	17771532	17771502	17771522	165	TTCGAGGTGCTAGCATCTCGTTGTTGGTAACAGATTAACAGTCAAGGGTCTGAAGAACTCTGAACATGTGCAAAGCATTGCGTTGCAGACTTTGCAGCCCATGTGCTGATGATTTGCATTTCATT	....(((((((((((((.((((..((((((((.((.(((.(((((...(((((.((.(((.((...((...))....)).))).)).)))))..)))))))))).......(((((((....))).))))....))))))))))))))))))))))..)))....	3
ogl-miR150	CAGCCCATGTGCTGATGATTT	7	+	-37.9	intergenic	21	33	42	19755515	19755639	19755609	19755629	125	CGCTGTGGCTGATCGCCGCTTTGAATTGGCTTTTTGGCTCGGCGCAGCTAGCCCGCGACCAAAACGTACACGAGCTAGCGAGCGGCGCCTTTTCCACTTAA	..(((((((....)))))))....(((...(((((((.((((((.(((.(((..(((.(((((((..((((...))))...))).)))).))).)))))).)).)))).)))))))....)))..	5
ogl-miR151	ACGAGCTAGCGAGCGGCGCCTT	7	+	-35.7	intergenic	22	7	11	13816925	13817025	13816994	13817015	101	ACACGTCCTCCGGCGCGCTCAGCATCCCTTCCCCAAGCTTCTCCAGATTCTGCCACATCGCAAACCATGAATCCACCAACGGCCGACATGAGCGCGGCATGGCGCGGCGAGCTAGAACGCAACGTACCGTACCTGGAGGAGGTTGTTGGGAGGGAAGCGAGCGGCGGCGGGTGGGCGTGC	....((((..((.((((((((....(((((((((((((.(((.((.....))))).).)))))........))))))).))))))))..))..))))....	6
ogl-miR152	AGGGAAGCGAGCGGCGGCGG	7	-	-86.6	Exonic	20	7	9	17975970	17976149	17975980	17975999	180	TAAAAATATACAATGGGGGTTGCTAGTTGGCGCGTGCACGCCAGTTCCGTAACTGGTGCACAAGCTAGCTGGCGGCGCATGTATTTTTTCG	.(((((((((((.(((((((.((.((((((((.(((.(((((((((.((((((....((((....((((...((......))....)))).((((......)))).)))))).))))....(((...)))..))))))))).)))..)))))))).)))))).))).)))).))))))).	5
ogl-miR153	ACAAGCTAGCTGGCGGCGCATG	7	+	-40.5	intergenic	22	6	8	20471359	20471449	20471418	20471439	91	GCAGGAGCAAGCCGGCATGCCGACACCGAGCTCTGGCTCACCATCGACCGCCACGGGGAACGCACCCACGCCACCGACGCCGGCAACGCCGGAAGCCGAGACAGGTGCGGCATCGCCCAAGTTCGTG	..((((.(((((....(.(((((((((((((..((((..(((((((....)))))))))))..))))))))))))).).))))).))))..	5
ogl-miR154	CGAGACAGGTGCGGCATCGCC	7	-	-52.4	Exonic	21	5	9	11655676	11655802	11655686	11655706	127	AGAGGCGAGGCGGCGGCGGCGGCGGAGAGGCGAGCGCGGCGGCGAGGCAGAGGCGAGCGCGGCGGAGAGGCGAGAGCAGCGGAGAGGCGAGCGCGGCGGCGGCGGAGAGGCGAGCGTAGCGGCAAGGCAGAGGCGAGCGCGGGTCGGGGCAGGGCGGCATAGGGGCGGGCTTGAGCGGCGGCGGCGGTGCGACTAGGTAGCAACTGGCAGCGCGAGGCGAGGCGACTGTGCGAGACAAGGAGGCGGCGCGAGATGAGAAGGCGGCAACGTCTTCCCCCCGCCAACCGCCTCGCCGCCGCTGCCGCCTCGCTTCCTTTGCCGCCGCTCGCCTTCTCCTCCTCCGCTGCCTCGCCTCG	.((.((((.....(((((((((.((((...(((.((((.....(((...((...(((.......)))..))...)))..(((((...))))).)))))))...)))))))))).)))...)))).))	3
ogl-miR155	TCGCCTTCTCCTCCTCCGCTG	8	-	-212.5	intergenic	21	7	5	3624368	3624723	3624378	3624398	356	GTCGTCGGCGGACCCGGACTCGCCGTCGACGCCGAGGAGGAGCCGCGTGCGCGAGCTGCTGCGGAGCCTGGACCGCCGGCTGTCCAGCCGGGGGCGGCACCACCGCCACGCGGCGGAGGGCGCGGCGGCGTCCCCCAGGGGCGGCGGCGGCGGGGAGCCCGGGTCCGAGGACAGCGACG	.(((((((((((((((.((....((((((((((((..((((((((((.....((..((.((.(.....).))...)).))...((((((((.(((((((((((((.((((((.((((..((.(........).)).)))).((.(((((((((.(.((......)).).))))....(((.((.(.((((..((((.......))))..))))...(((((....)).)))..........).)).))).......(((((((....))))))).)))))))...)))))).)))))))))))))))))))))))))))))))))))))).))))).)).))))))))))))))).	6
ogl-miR156	GACCCGGACTCGCCGTCGACGC	8	+	-118.4	Exonic	22	13	11	18510824	18511002	18510834	18510855	179	TCTATCAAGGGGTGCAAGTTGGCTGGCCCACTAACCCACTTATAGTAAGCAACTGGGTAACCTGGCGGGTTACCCACTTGTTTGTACTATTAGTGGGTTTGCGGGCCGGCCCACTTGCACCCTTAATTTCT	(((((.(.(((((((((.(((.((((((.(((((...(((..(((((.((....))...)))))..))).(.(((((((((.(((.((((.((((((.....))))).).))))))).))).)))))))..(((....)))))))).)))))).))).)))))))))....).))))).	6
ogl-miR157	GGTGCAAGTTGGCTGGCCCA	8	-	-82.9	Intron	20	6	5	9412986	9413116	9413087	9413106	131	TTCCAGTGTTTGGGATCAAGCCACCAAGTGGAGTTCTTTTGGATCATCTGTCTAACTGCTGTTGTTGTCTCAATTTGATCATTAATGGTAGTGAGACGGATGATCTTGAAATAATTCCACTCGCTGGAT	.......((((((((((((.(((((((((.(.((((((((.((((((.((((.(((((((((.....))))))))).))))...)))))).)))))))).).))))))))).)))))))))))).......	2
ogl-miR158	CGGATGATCTTGAAATAATTCCA	8	-	-55.6	intergenic	23	13	15	3534216	3534344	3534226	3534248	129	TTCCAGTGTTTGGGATCAAGCCACCAAGTGGAGTTCTTTTGGATCATCTGTCTAACTGCTGTTGTTGTCTCAATTTGATCATTAATGGTAGTGAGACGGATGATCTTGAAATAATTCCACTCGCTGGAT	.(((((((..(((.......)))...(((((((((.(((((((((((((((((.((((((((((.((((.......)).)).)))))))))).)))))))))))).))))).)))))))))))))))).	5
ogl-miR159	GAGTTCTTTTGGATCATCTGTC	8	-	-55.6	intergenic	22	1	2	3534216	3534344	3534293	3534314	129	CTCCCAATGCGCGCCGCGGCCGGCCGACGAGCTCTTCCTTGTGCCGTCGGCCGGTTGGCAAGCTCCTCCCCCGTGCGCCGTCGCCGACCCCGGTCTTGTCTGACGTGGTGGCTGAGTCAGCGTGGGACCCACGTGGGCCCCACATGTCAGGCTAACAACATCATTTCCCTTCCTCTCACTTTCCCCTCTTCTCTCCTTTCCTCTCTCTCTCTCTCTCACCTTTATCCTCTCTGTGCGAGCCGGCCGACGGGAGGGGAGGAAGCCGACAGGGTGAGGCGGCCGGTGGGGC	.(((((((..(((.......)))...(((((((((.(((((((((((((((((.((((((((((.((((.......)).)).)))))))))).)))))))))))).))))).)))))))))))))))).	5
ogl-miR160	GCGCCGCGGCCGGCCGACGAGC	8	-	-120.9	intergenic	22	55	87	18883188	18883476	18883445	18883466	289	TTTATTGTATCATCCCGGTCCAAAGCCGTGTTTGACCGTGGTCTTGCCTACGTGGCACGCCACGTGGACGATGACATGGATTTTTATTTTATTTTTTCTCCCCTTTTCCTTCTTTTTTTTCTCTTTCTTCCTTGTCGAAAAGATGAAAATGCCTCATACACGTCATCGTCCATGCCATCGTATTTTCATTAAAGAGAAAAGAGAAAGAAGAAGGGAGAAAAAATAAAAAAAAATCCATGTCATCATCCACATGGCGTGCCACGTAGGCAAGACCACGGTCAAACGCGACTTTGGACCGGGATGATACAATAA	........((..((((..(((((((((((.((.(......).)))))))))))))))))..)).....((((....(((((((((.((((..(((..((((((((((...((((...))))..(((.(((....))).))).))))))))))...................................((((.((((((((((.((...((..(((.(((.............))).)))..))..)).))))))))))))))..))).))))..))))).)))))))).	5
ogl-miR161	AAACGCGACTTTGGACCGGGAT	8	-	-205.3	Intron	22	10	17	17773147	17773458	17773157	17773178	312	CCTATATTTAATACTTCATGCAGGTGTTCAAACGTTCAATGTGACAAGGTGAAAAATTATAAGGTGGGATCTAAGGCATGGTTTAGTTCCTAATTTTTTTTTCCAAAAACATCACATCAAATCTTTGGAGACATGTATGGAGTATTAAATATAGA	.((((((((((((((((((((((((.((((((((((((((((((((((((((((((((((((.(((((.((((((((((((((((.((((((((((((((((.(((((.(((((((((((((.....(((......)))..(((((((((((..(((..(((....)))..))).....)))))))))))..))))))))))))).))))).)))))))))))))))))))))))))))))))).))))).)))))))))))))))))))))))))))))))))))).))))))))))))))))))))))))
ogl-miR162	TTTGGAGACATGTATGGAGTAT	8	-	-52.5	intergenic	22	9	7	15878694	15878848	15878704	15878725	155	GCCGGCTGGAACGGCGCACGGCGGCCGAGCAACGAGGAGGCCGGCTGGAGCGGGCGACGTCGTGGCGGCGCTGGGGGGTGGGGGTGGACGGAACGGGTGCCCCGGCGCATGGCGTAGAACACCTCTTGCTCGAACGCCGGGTCGCCGTCGGCGAGGA	.(((((((((((((((((((((.((.((((((.(((..((((((....(.((((((....(((.(((((.(((((......))))).))))).))).))))))).......))))))..))).)))))).)).))))))))))))))))))))).
ogl-miR163-3p	TTGCTCGAACGCCGGGTCGCCG	8	-	-84.8	Exonic	22	7	5	16086513	16086669	16086523	16086544	157	GCCGGCTGGAACGGCGCACGGCGGCCGAGCAACGAGGAGGCCGGCTGGAGCGGGCGACGTCGTGGCGGCGCTGGGGGGTGGGGGTGGACGGAACGGGTGCCCCGGCGCATGGCGTAGAACACCTCTTGCTCGAACGCCGGGTCGCCGTCGGCGAGGA	.((.((((..(((((((.(((((..(((((((.((((..(((.((....)).))).((((((((((..((((....))))((((((..((...))..)))))).)).))))))))......)))))))))))..))))).).))))))))))..)).
ogl-miR163-5p	CGAGCAACGAGGAGGCCGGCTG	8	-	-84.8	Exonic	22	9	7	16086513	16086669	16086523	16086544	157	CATGCAAGTTAAAATTCAACTTCTACAGATTGTAACAAAAATAACAAACAAAACTCAAATTACTATATGTATATTTACAGTTAAATTTATTATTTTTGTTACAACTTGTAGAAGTTGAATTTTAACTTGCATGA	.((.((((..(((((((.(((((..(((((((.((((..(((.((....)).))).((((((((((..((((....))))((((((..((...))..)))))).)).))))))))......)))))))))))..))))).).))))))))))..)).
ogl-miR164	AAAATTCAACTTCTACAGATTGT	8	+	-60.3	intergenic	23	7	4	14599829	14599962	14599839	14599861	134	AACCCTGGATTTTCATGTCTAACGTTTGACTGTCCGTCTTATATGAAATTTTTTTATAATTAGTATTTTTATTGTTGTTAGATGATAAAACATGATTAGTACTTTATGCGTGACTTATCTTTTTAATTTTTTTCATAATTTTTTTAAATAAGACGGACGGTCAAACGTTGGACACAGAAACCTAGGGTTT	((((((((((((((((((((((((((((.(((((((((((((((.(((...((((.(((((((.....))).))))..))))...))).))))))))))))))).)))))))))))))))))))))))))))).
ogl-miR165	TTTCATGTCTAACGTTTGACT	8	+	-70.4	intergenic	21	5	4	6806925	6807114	6806935	6806955	190	AACGGCTGAGATTCGTCTACGTCATCACGATTTAAAATTTAACTATAGTAAAATTTTAACTCCTGAAATTTTACTCCCAGTAAATTTTTTACTCCTACGAGTTAAATTTTAACTCGTGATGATGTGAACGAATCTCAACCGCT	((((((((.((((..(((((((((((((((((((((((((((.(((((.....((((...(((((....)))))..((((((.(((((..((((..(((....)))..))))..)))))..)))))).......))))...))))).)))))))))))))))))))))))))))..)))).)))))))).
ogl-miR166	ATTCGTCTACGTCATCACGATTT	8	-	-62.8	intergenic	23	5	5	6146409	6146551	6146519	6146541	143	GGGTGAGAAACATCATAGGACAATGTATGTAGATATGAGCATGTCTATATACATTACCTTAGGATGGGTCTAATC	..(((.((((((((((.(((((((((((((.(((((((((((((..((((((((((((.....))))))))))))...(((((.....)))))......))))))))))))).))))))))))))).)))))))))).)))..
ogl-miR167	TCTATATACATTACCTTAGGAT	8	+	-29.6	intergenic	22	5	3	7108254	7108328	7108297	7108318	75	GGCTGAGGCCGGCGGCGTGCGCGGCGGGGTCGGCGGCGTGCGAGCGCGCGACGGGGGCGCAGATGGGGGTGCTGTACCTGGCCCTCTACCTGACGGCGCTGGGCACCGGCGGCCTCAAGTCGAGCGTCTCCGGCTTCGGC	.(((.(((..((((..(((..(((((((((((((((....))))))))))))))).)))...))))..))).)))
ogl-miR168	CGGCCTCAAGTCGAGCGTCTC	8	-	-83.9	Exonic	21	22	34	2240269	2240408	2240279	2240299	140	AACCGTCTGCCGGAGGGTCATTGGGCTAAATTATTGATTTAAAATACAAGTAAAATGCATGAAGTAATTTTTCTGAATGGCCTATTAGCTCAGCTGGTTAGAGCGTCG	.(((((((((((.(((((...(((((((((((.((((((((....))))).(((.(.(((((.((((((.(((......))))))))).))).)).).)))....))).)))))))..)))).))))).)))))))))))
ogl-miR169	AATGGCCTATTAGCTCAGCTGGT	8	-	-24.13	intergenic	23	11	15	15645789	15645896	15645799	15645821	108	CGCTCGTCGGGATCCTCGGGTGCAAGCAGCCGGATGCGAGTCTGCGATGAGTACCAGGCCATGTATTGTTCGTAAGTGTTGTGGTCGTATGCCCTGGTCTCCTGGACGACA	(((((.((((..(.((((((((.((..((((((((...........................))))))))..)).)))))))).)..))..)).))))).........
ogl-miR170	GATCCTCGGGTGCAAGCAGCCG	8	+	-37.8	intergenic	22	7	9	11103447	11103557	11103457	11103478	111	CCTAAATGATAGCAATGTAGCAAGATGAGGCAAAAACTGAGTATGGAAAGGATAGGCCCGTACTCTAGAGGACACAAAGAATTTTCTCCTGGAAGTATCTATCGTCCGAGTTGTTCGCATGACACATGTCGTACTTGTTTCAAAATGTTAAATTGCCTAATTTTGTGTTTTGTGTGTCTAATCAA	.(.(((((((((..(.((((.(((.((.(((((((((.....(((((..(((((........)))))..))))).))))).)))).)).))))))))..)))).)))))).
ogl-miR171	AGCAATGTAGCAAGATGAGGCA	8	-	-45.8	intergenic	22	6	9	8659360	8659544	8659513	8659534	185	CCACTCCGACAGCCGCGCCGTCCGAATGGCCGCCGGCGAGGCTCTCGCCGTCACCATCGAGATGAAGCTCCTGACCCGGGACAGCAACGGCGCCCTCATCTCCGGCGTGGCGGCCAGAGCGTCCGAGCTCGCCAACGAAGCCGCCGGAGCGGGCGTCGGCAAGGCCAACTTTGTCGAGCAGAAGGAGCTCTTCAAGAGCATCACGACGTTCCTCGCCGGCGGCAAGGCACCGGCGAGCTCGGTGCGCGCGTCGTCGTCCCACCACGGGCGGCTGACGGCGTCGACATGGA	.......((((((((....(((((((.((((((...((((((((((...........)))))))).))..((.((((.((((...(((..(((.(.......).))))))..))))..(((((....)))))..)))).))...........)))))).)))))))...)))).)))).......
ogl-miR172	AGCCGCGCCGTCCGAATGGC	8	+	-148.7	Exonic	20	98	112	18181860	18182149	18181870	18181889	290	TATGGGTCTATGTGTCCCAGGTATTTGACTTGAAAAAAATAGGGGACACCATTATTTCTCAAGTGTCAAATGAAAGAAATAAGAATGAATATACCAGGGAGAATATAAACGGACGCCTTTGTGATCTATTAGAGGATAAGAATACTCTGATTGTTTTGGATGATCTATGGGAAACAAATGACTTTCATTTAAATGAGTTGAAGCTTATGCTAAATACAAAAGGCAAAATAAAAGTCTTGGTGACAACACGCAATGAAGACGTTGCAAAGAAAATTTGCACACATAAACCATATGTTGGACTCTGCCATGTGTTGGAATATAATTAAGCAACGCAGTAATTTTGAAGCTAGAGGTGATAAAGACCAAAT	(((...((((.(((((((((((((..(((..(.((((((.((.((.(((((((((...(((((((...(((((...)))))..((....))....)))))))..).)))))))).)).(((((((((((((((......((((((((.(.((((((((((((((....))))))).........((((((.....)))).))..)))).))).).))))))))..(....)))))))))))).)))))).)))))).)...))))))))))).).))))))))...))).
ogl-miR173	TTTTGAAGCTAGAGGTGATA	8	+	-84.52	intergenic	20	9	12	7158153	7158520	7158491	7158510	368	TGCTAGACAAGTGTCGATCGCGCCTGGCCCCCTGGCAAGGGAAAATGATGTCAGCGGCCGCAAGGATCTGTTTAACCAAAACAGTTCTCACAGCGCAGCCCATTTACCACTTAACCTCCCTGAAGCTTCCGGATGGAACCTTAGAGGACATTGATAAAATAAGAAGGAAATTTCTCTGGGCAGGAGGGGAAAACATTTCTGGGGGAGAAATGCAAGGTCAACTGGAAAAGAGTCTGCAGGCCCAAAGACCTGGGAGGACTAGGAGTAATGGACCTTCAGCG	....(((((..(((((((..((.(((........))).))..))))))).(((((((((..(((.(((((..........................((.(((............(((((((((....(((((((..........)))))))...(((((((((((....(....)....))...)))))))))........(((....)))...))).)))))).........(((((.((..(.....)..)).)))))..((((((.....))))))........(((.....)))..))).)).(((((((.............))))))).....))))).))))))))))))..)))))....
ogl-miR174	GTGTCGATCGCGCCTGGCCCCC	8	-	-81.99	intergenic	22	68	78	17347968	17348248	17348217	17348238	281	CCTCCGTTTTTTAACAGATGACGCCGTTGACTTTTTCTTACATGTTTGACCATTGCCTTATTTAAAAATTTTATGCAAATATATAAGATATAAATCACACTTAAAGTACTATACATGATAAAACAACTCATAACAAAATAAATTATAATTACGTAAATTTTTTGAATAAGACGAAGGGTCAAACATGTGAGAAAAAGTTAACGGCGTCATCTATTTAAAAAACGGAGGT	.(((.((..((.(((.((..(.((((((((((.(((..(((.....(((.((.(((.((....))..((((((.....)))))).........)))...(((.(((((......((((((((....((((....)))).(((((((((.(((................)))))))))))))))).))))....(((((((.....)))))))...))).)).)))....)))))......)))...).)).))).)).))))).)..)).)))))))))).
ogl-miR175	TTAACAGATGACGCCGTTGACTT	9	-	-99.3	intergenic	23	10	8	12894191	12894419	12894387	12894409	229	ACCAAATCTTAACTCCAAACTTAAGTTCGTTTATGAGAAACAAAAAAGACAAATTTCAGGTGAATAGTGTCATGTTACTATTCACCTGAAATTACCTGAAATTTGTCTTTTTTTTACTTCTAAACGAAGTTGAGTTTGAACTTGAGATTTGG	((((((((((((((.((((((((((((((((((((((((((((((((((((.(((.((((((((((((.((((((.((.((((...(((....)))..................((((.........))))............)))).)).)))))).)))))))))))).)))..))))))))))))))))))))))))))))))))))))..)))))))))))))).
ogl-miR176	TAAACGAAGTTGAGTTTGAACT	9	+	-67.3	Intron	22	26	18	11148160	11148311	11148280	11148301	152	CGTTTTTTAATAGATGATGCCGTTGACTTTTGGTCACAAGTTTGACCATTTGTCTTACTAAAAAAAATTACGTAATTATAATTTATGTTGTTGTGAATTGGTTAATCACTCAAAGTACTTAAAGCATGATCTATACATTTGCATTAAATTTTTGAATACATGTGTTGAAAAGTCAACGGCATCATCTATTAAAAGACA	.(((((((((((...(((((((((.((((((((.(((.((.((((((((((((((((((((((((((((......))))))))))))))..........)))))))))))))))).))).)))))))).)))))))))...)))))))))))
ogl-miR177	TAGATGATGCCGTTGACTTTTGG	9	+	-66.8	Intron	23	9	7	3678975	3679172	3678985	3679007	198	TTAGCTTAGTACTCCCTCGTCCCATTTTAAACGCAGCCATGAGTTTTCATATCTAACTTTAATTGTCCGTATTATTTGAAAATTTTTTTATGTTTAGTATTTTTATTTTTGTTAGATGAGAAAACACTAATAGTATTTTACGCGTGACTTATGTTTTTAAAATATTTTAAAGTATTTTTAAATAAGACGAACGATTAAAATTGTACACGAAAACTTATCGTTTCACTTAGAATATGGCAGAGGGAGCAGGAAGAAAA	.((((((((((((((((((((((((((((((.(.(((((((..(((.....)))..)))...(((((((..((((.((((..(((((((...(((..((((........))))..)))....)))))))..))))...))))....))))))).......)))).).)))))))))))))))))))))))))))))).
ogl-miR178-3p	TAGAATATGGCAGAGGGAGC	9	-	-62.3	intergenic	20	13	11	8690151	8690407	8690161	8690180	257	TTAGCTTAGTACTCCCTCGTCCCATTTTAAACGCAGCCATGAGTTTTCATATCTAACTTTAATTGTCCGTATTATTTGAAAATTTTTTTATGTTTAGTATTTTTATTTTTGTTAGATGAGAAAACACTAATAGTATTTTACGCGTGACTTATGTTTTTAAAATATTTTAAAGTATTTTTAAATAAGACGAACGATTAAAATTGTACACGAAAACTTATCGTTTCACTTAGAATATGGCAGAGGGAGCAGGAAGAAAA	....(((....((((((((((..(((((((..(.(((.((((((((((.....(((.(((((((((.(((.((((((((((((..(((((...(((((.(((((((((.....)))))))))...))))).(((((((((.(((((...)))))...))))))))).))))).)))))))))))).))).))))))))).))).....)))))))))).))).)..)))))))..))).)))))))....)))....
ogl-miR178-5p	ACTCCCTCGTCCCATTTTAA	9	-	-62.3	intergenic	20	20	17	8690151	8690407	8690161	8690180	257	TATTTTCCACTTTTAGATTTGGCATTTAACTATTTATCATCCATATCTCAATGACATGTGGGTCCACATGTATTTATGGCATGTGAGTCCAGTGGTAAATAGTTAATTGCCACATCTAGAAGTGGCGAAT	....(((....((((((((((..(((((((..(.(((.((((((((((.....(((.(((((((((.(((.((((((((((((..(((((...(((((.(((((((((.....)))))))))...))))).(((((((((.(((((...)))))...))))))))).))))).)))))))))))).))).))))))))).))).....)))))))))).))).)..)))))))..))).)))))))....)))....
ogl-miR179	ATAGTTAATTGCCACATCTAGA	9	-	-58.6	intergenic	22	9	6	14692986	14693115	14692996	14693017	130	ACCTCTACTTTTAATGGATGACGTTGTTAACCTTTAGAATAGTATTTGACTAATCATTTTATTAAAAAAAGTAGTGTAAATATTCGGAACTCTGAAGTACAGTAATGGACATCAGCTTATAGGTTTTCTACGAAATTTAGTTATAAAACATGTCTCAGCAAAATAAATAACATTATATACTTTTAAATAAATGAGATTAATATATTTTTATAGAAAGAATGGTGGAATGTCGTATCAAAAGTTAATAGAGTCAACTATTAAAAAAAACTGAGGG	.((((.((((((((((((.(((((.(((((((((((((((.(((.((.....)).))).(((..(((((((.......)))))))..))).))))))))))))))).))))).)))))))))))).))))
ogl-miR180	TTAATGGATGACGTTGTTAACCT	9	-	-55.5	intergenic	23	6	7	6141179	6141452	6141420	6141442	274	CCCTCTAACTTGTGTCACTGACGTGTGGGCCCTCTACCCAGTGGACCCCACATGTCAGTGACTCAAAGTCAGAGGGA	.((((...(((((((((.((((.((((((((.(((.((((..(((((.((((.((.((((((.(((((..(((((((.....(((((....))))).....((...((((((.......((((((((....))))))))..........))))))..))..........)))))))...(((..........))).........))))))))))).)).)))).)))))..)).)).))))))))))).)))).)))))))))......)))).
ogl-miR181	TGTGTCACTGACGTGTGGGCCC	9	-	-48.7	intergenic	22	13	9	1371122	1371198	1371167	1371188	77	AAAATTTAACTTCTACATCTCGCAACGAAAAAAACAAATTTGACTCTGAATATATGTTAACTAGCTGTGGTTTAATTTTTTTTTTTCGTTACGAGATGTAGAAGTTGAATTT	((((((.((((..((((((((((((((((...(((((...))))).))))))))))))))))...)))).)))))).
ogl-miR182	TTTTTTCGTTACGAGATGTAGA	9	+	-44	intergenic	22	11	8	8710192	8710303	8710272	8710293	112	GATTTCCCCAATTGAGGCCAGCGTCGAGCACCTGCACACACACGCACACGCTCGCTGCTGCGCCTCGATTCTCGTCCCAGATCC	.(((((((((((((((((((((.(((((((((((.(((((.((((......(((.(((....)))))))))).))))).))))))))))).)))))))))))))))))))))
ogl-miR183	ATTGAGGCCAGCGTCGAGCAC	9	-	-32.4	intergenic	21	5	4	15242039	15242122	15242092	15242112	84	CATGCAAGATGAGTTAATTTCTCCTTGGTCTTGGTGACAAAAGTAATAGGTGTAAATTTTGTGGATCGAGGGGGTATTTCTTTTGTCAACAAGACCAAGGAGAAATTAACTCATCCCACATA	(((((....((((((((((((((.(((((...(((........)))...))))).))))).)))))))))........))))).
ogl-miR184	AAGACCAAGGAGAAATTAACTC	9	+	-57.3	Intron	22	7	9	214529	214650	214619	214640	122	GAGGGGATACTAGGTTGAGATGAGATAAGCTTTGCATTAATTACCAATTACCATCGTGTGCAAGGAATAATAACCTTAACCAGTACAAATTAATTAGGTTTAGTTTTCACTGTTGATAGCTACCACTGGTTTTTACTAGTACTACTTATATTGATAGGCATCGATCGGTAATTCGATATAGTTTGTGCTTTCGGTGCAAAGTGATAGCGATAAGCAGAGAGGATAAAAAATCCTAATTTTACCAAAGCATACATATCCTCTCGATCGATCGTATTGACCGTGATGATGCAGCAGCTGCAGCTCATCAGCACCCCAT	.(((...((((((((((((((((((((((((((.(((((((((.((((........(((((.....)))))...)))).))))))))).))))))))))))))))))))))))))...))).
ogl-miR185	GATGCAGCAGCTGCAGCTCATC	9	+	-86.7	intergenic	22	6	5	15734127	15734442	15734411	15734432	316	GCTAGTTAGCAATTAGAGCAATTTTACGGTTTTTGAGAAAGTACCATGAGGTACCACTTTTGCTATTGTAAATTTAGTACCTCTAGGTATCAAGAGGTACCAAATTTTACACTAAATTTTTTTATAGCTTATGTTACCTTCTCAAGGACCGTAGAATTGCTTTAGCAATTAAC	..((((...(......).((((((...((((((((((((.((((..((((((((((.((((..((((....(((((...................)))))....)))).((((..(((......((((((....))))))........)))..)))))))))))).))))))(((((((.(((((((((.(((.(....).))).))).)))))).(((((((((............................)))))))))........)))))))..)))))))))))).))))....))))))....))))..
ogl-miR186	CTCAAGGACCGTAGAATTGCTTT	9	+	-65.4	intergenic	23	6	4	7625044	7625216	7625184	7625206	173	CCCCATGATGGCAGCCACGGCCACGGCCTTCGATGCCGCTGTTGTTGCCGCAGGCAGCAAGAAGATCCGGAGCCATGGTTGATTTTTTGGG	(((....)))..(((((((((((((((((((((((((((.(((.((((((.((.............(((((((((.((((((((........)))))))).))).)))))).............)).)))))).))).)))))))))))))))))))))))))))........
ogl-miR187	AAGAAGATCCGGAGCCATGGTTG	9	+	-40.1	intergenic	23	11	15	15456428	15456518	15456486	15456508	91	CCCCATGATGGCAGCCACGGCCACGGCCTTCGATGCCGCTGTTGTTGCCGCAGGCAGCAAGAAGATCCGGAGCCATGGTTGATTTTTTGGG	.((((.((...((((((.(((..(((.((((..((((((.((....)).)).))))....))))..)))..))).))))))...)).))))
ogl-miR188	GCCACGGCCACGGCCTTCGATG	9	+	-40.1	intergenic	22	10	15	15456428	15456518	15456441	15456462	91	TCATGCTAGACTTGAGGTCGTGGGTTCAATTGTTGAAGACTACAGGAAGCATGACTCGTGGCTTGCAACTGCGTGGG	.((((.((...((((((.(((..(((.((((..((((((.((....)).)).))))....))))..)))..))).))))))...)).))))
ogl-miR189	CTTGAGGTCGTGGGTTCAAT	9	-	-20.3	intergenic	20	6	8	8426379	8426455	8426426	8426445	77	TTTTATTTTGTAGTTTCACTTTGAACACCCCTACTCTGATCTTTTCACTTTAAAGTAGCTAACTTTACGTTTGTTGTACTTTTGGACTACTTCGACTCTCTTCACTAGCCATGTCCATCCTATACTCCGACAAAGGTATGGCATGTTCATAAGTGGATGATTTTGCCAGCGTGCCATAGCCAACGTCCTCAATGTTGTTGATGTGCTAAAGAAGTGGTTTTGGGTGATCCAAAGCAAACAAATATAAATTTAGCTAGTCCAAAGTAAAAAATGATTGGATTATAGGTGATTAAGGTGAAACTATAGCAATAAAAG	((((((.((..(((((((((((((((...((.(((.......))).))....)))))))))))).))))))))))).
ogl-miR190	TAGTTTCACTTTGAACACCCCT	10	-	-101	intergenic	22	5	3	11390545	11390859	11390828	11390849	315	TCTTGTTGAGAGGAATGTCGTCTGGCCTGAGATCGTGCCACAGTGGTGGGTACACGTGGACGGTCTCGGACCAGGCTTCATTCCCCTCAACAACT	((((((((((((((((((((((((.((((..((.((..(((((((.(((((..(.(((((((.((((..((((((....(((((((.((((..((..(.((((..((((..((((.............))))..(((((((((((((.....(..((....))..).)))))))))).))).(((((..((....))..)))))))))..)))).)..))..)))).)))))))..))))))..)))).))))))).)..))))).))))..)))..)).))..)))).))))))))))))))))).))))))).
ogl-miR191-3p	TCTCGGACCAGGCTTCATTCCC	10	-	-56.5	intergenic	22	18	17	11456209	11456303	11456219	11456240	95	TCTTGTTGAGAGGAATGTCGTCTGGCCTGAGATCGTGCCACAGTGGTGGGTACACGTGGACGGTCTCGGACCAGGCTTCATTCCCCTCAACAACT	..((((((((.((((((..((((((.((((((((((.((((.(((.......))))))))))))))))).))))))..)))))).))))))))..
ogl-miR191-5p	GAATGTCGTCTGGCCTGAGATC	10	-	-56.5	intergenic	22	17	11	11456209	11456303	11456270	11456291	95	AGGCTATTTTGCGAGACGAATCTAACGAGTTATATTAATCCATAGTTTATAGCAAATCATGGATTAATATACCTCGTTAGATTCGTCTCGCGGCAAAGCTC	..((((((((.((((((..((((((.((((((((((.((((.(((.......))))))))))))))))).))))))..)))))).))))))))..
ogl-miR192	TACCTCGTTAGATTCGTCTCGC	10	-	-56.5	intergenic	22	6	9	2320652	2320752	2320662	2320683	101	TTCCTTGACGGGCGCCAGTAGCTCAGTCGTTCGGAGGTCAGGGGGTGGCGGCAGCCGAACAATTGAGCTGCTAGCGCCCACCAGGGAAG	.((((.(.(((((((((((((((((((((.(((((((((((((.((((.....)))).))))))))))))).))))))))))))))))))))).).)))).
ogl-miR193	GGCGCCAGTAGCTCAGTCGT	10	+	-54.8	intergenic	20	15	17	8355177	8355265	8355187	8355206	89	TGACGCCGTTGACTTTTTATTAACGTTTGACCATTCGTCTTATTTAAAAAATTTATGTAATTATCATTTATTTTATCGTGACTTTATATTATTATCAAATATTCTTTAAGCATGACATAAATATTTTTATATTTACATAAAAATTTTGAATAAGATGAATAGTCAAATGTTGTTCGAAAAGTTAACGGCGTCAT	(((((((..((((((.(((((((((((.((((((..(((..........)))..)))))).))))))))))).))))))..))))))).
ogl-miR194	GACTTTTTATTAACGTTTGACC	10	+	-75.9	intergenic	22	6	11	2390697	2390890	2390707	2390728	194	CAAATCTTGGTTTCCGTGCCTAACGTTTGACCGTCCGTCTTATTTGAAAAGATTATAAAAAAAATTAAAAAGACAAGTCACGCATAAAATATTAATCATGTTTTATCGTCTAACAATAATAAAAATACGAATTATAAAAAAATTTCATATAAGACGGACAATCAAAGTTGGATACGGAAATTCATAGTTTGA	((((((((((((((((((..(((((((((((.(((((((((((((((((..(((((((((.(((....(((((..(((((.(((.....((((....))))......))))))))...))))).....))).)))))))))..))))))))))))))))).)))))))))))...)))))))))))))))))).
ogl-miR195	TTTCCGTGCCTAACGTTTGACCG	10	-	-53.9	intergenic	23	5	13	12224520	12224711	12224679	12224701	192	CACGACGGCTGCGCGCGGCGCTCGCCGGCGCGGCGAGGCCGGCATTGGATCGATCGATCGCTACGCCTTCCTCCTTGCGTCGCCGCCGCCGCCGCGTTCTCGGA	(((((..(((((((((((.(((((.(((((..(((((((((((.(((((...((((((.............((....)).((.(((((((((.....))))))))))).......................)))))).....))))).)))))))))))..)))))))))).)))))))).)))..))))).
ogl-miR196	CCTTGCGTCGCCGCCGCCGCCG	10	-	-52.7	Exonic	22	11	17	12312132	12312235	12312142	12312163	104	AACTCTTTCTTGAAGTCCATTTTTCACACTGAATTCGAAAACCAGATGTTGTAAACTCTCACCTTTCAAAACCAGGCAAATAGCACCCTGGGCCACATTCTATAGTGGTATTCATTGCTATGGCAGCGGCTTCCAGTAGTATAGACTTGTATTATGCCTGTTTTGGTGACATGACGCCACCCAGTTGGGTCTACCTAATAGGAATTTATATTAGTGAAAGCCATGTCAATGAAAAGCATTGTGGGGGAAGTTTGGGAGTGTTAATTGCTTGGTTTTGAAAATTGAGGGTGGGAAATAACTGTTTTTTGAGTTTAGGGTGAAAATTGGACTCCAACAAGAGTA	..(((..((.(((.((((((..((.((((((((.((((..(((...(((((....)))).)...)))..)))).)))))))).)).)))))))))))..)))..
ogl-miR197	GTTTAGGGTGAAAATTGGACTCC	10	+	-145	intergenic	23	7	32	10673227	10673568	10673536	10673558	342	TCCCAGAATGTAGCAACCTAAAATCAAATGTGATGTATCCGAATCTGTCTAGATTTCTTATTCGGATACATCACATCCGATCCTAGATTGTTATGTTCTAGG	.((((((..(((.((((((.(((((((.(((((((((((((.(((.((((....(((((((..((((((((((((((((.((((((((..(((....((((((((((.(.(((((.....(((((..(((((.((.(((((((((..................(((((......))))).((.((((((....)))))).))..))))))))).)).))))).)))))))))).).))))))))))...)))..)).)))))).))))))))))))))))..)))))))....)))).))).))))))))))))).))))))).)))))).))).)))))).
ogl-miR198	ATCACATCCGATCCTAGATTGTT	10	-	-42.6	intergenic	23	6	8	10821661	10821762	10821671	10821693	102	GCTTCTGTGTCAGTGAAAACTATGACCAGTTACTCCCTCCAGTTTCATTTTAATTGACGTTTTGGACAACGACACGGTCTACAAAATATATCTTTGACCTTATTTTTCTATTATAATATATATAATAAATAAATGCATGTTTACTTTTATTAGAGTGCTTTGAAAGATAAATCTATATATGTTGTTCTATTTCCTTTAAACTAAATATTTTTAAAGTTATTGATGGTCAAAGTTATAAAAGTTTGATCTCAACCTTGTCTAAAACGTCAATTAATGTGAAATCGGAGGGAGTACATAGGAG	.((.((((((((((((.(((..(((..(((((((((((((((((..(.........)..)))))))))))))))))..)))..))).)))))))))))).))
ogl-miR199	TAATGTGAAATCGGAGGGAG	10	+	-92.8	intergenic	20	5	1	4378996	4379296	4379267	4379286	301	TTGCTCTTTAATTGCTTCAGTTATCTGTTTTTTGTTGTTAATATTTGATCCAACATTTAAAGGTTCTTTTATTGTTGATACTCATATTTGCGACAGTGAGTA	.((((((((..(((....))).........((((((((((.(((((((.((((((((((((((((((((.(....((((.......((((.((((((((.........((..((((((((((((...........((....((((((....))))))...))...........))))))))))))..))....(((((((.........)))))))........)))))))).)))).......))))....).)))))))))))))))))))).))))))).))))))))))))))))))
ogl-miR200	TATTGTTGATACTCATATTTGCG	10	+	-19.2	Intron	23	12	17	7571595	7571696	7571664	7571686	102	CAAACCGGACCCGCCGCGACCAAGGGAGGTAGCGACGGTGGTGAGGAGACGGCCGCGCCGGCCATCGTCCGGAAGATCCGGTGAGATGAGGAGGAGAAGATCCGAGAAAGGGAGCTCGGCGATGTCCAATGCCGTCGCCAGAGCGGTCTCCGCCATGGACTGGAAATGGCAGACTTGGAAGATGCGAACCCTGCAGAATCCGGTGTGGCTATGGCCTTATCGGAGGTGAGAGATAAACGCACGCGCCGGCGAGACGGCGAGCCTTCCTTCTATGATTCTATCTCTCAGGCGGCGGCGGAATAGGAGGA	.(((((..((((((...))))))........(((((((.(((((..((((.((((..(((((....))))).))))))).)..))))).))))))).)))))
ogl-miR201	TATCTCTCAGGCGGCGGCGG	10	-	-129.7	intergenic	20	11	9	6222156	6222463	6222166	6222185	308	ACGCCGTTGATTTTTTAACCAACGTTTGACCACTCGTCTTATTTAAAATTTTTATACAAATATAAAAATACTTATGCCATACTTAAATAACATTTGATGATAAATCAAGTCACAATAAAAAAATTATAATTACATAAATTTTTTTTTGAATAAGACGAAAGATCAAACGTTTGTTAAAAAGTCAACGGCGTC	....((....(((((((..((..(((((((((.((..((((.((((((..(((..(((((....(((.((((....(((((((((.......(((((...(((......))).(((((((((((........))))))).))))..)))))(((((((((((((....((((..((.(......).))..))))....))))))....)))))))))))))))).(((.(.......).)))...)))))))..))))).)))))))))))))..))))))))))).))..)))))))....))....
ogl-miR202	TTTTTTAACCAACGTTTGACCAC	10	-	-63.6	Intron	23	7	9	6120803	6120994	6120962	6120984	192	TCTTTGCTTTCTTCCTCTCTAGCTGCCATCTTCCTCCTAGCAAGCAGCGAGCCGAGCTTGAGGTAGAGAGAGGAGAGACTAGGTAGAG	(((((((((((((((((((.(((((((((.(..(((((((((((((((((((((((....)))))))))..(((((...............(((((((.....)))))))....((((.....)))).....))))).......))))))))))))))..).))))))))).))))))))))))))))))).
ogl-miR203	CTTGAGGTAGAGAGAGGAGAGA	10	-	-31.9	intergenic	22	6	8	11080740	11080827	11080750	11080771	88	ACGGGAGCGGCGGCGGCGTCGCCAGCGCGAGCGGGAGGAGCTCGAATCCTGGCGCCGCCGCCCCCGCCCCCG	.(((((((((((((((((((..(((((.((...(((((.((.....)).))..)))...))))))))))))))).)))..))))))))
ogl-miR204	CTCGAATCCTGGCGCCGCCGCC	10	+	-53.6	Exonic	22	5	8	12978183	12978254	12978223	12978244	72	ATCATTTTTTTATGTTTGTCTAAGTTTATAGAAAAAAAATTAGCAACATCTACTATATCGAATTAGTTTTACTAAATGTAACATTAAATATATTTTGATAATGTGTTTGTTTGGTGTTTAAAATGTTAGTCTTTTTTTATAAATTTGATCAAACCAAAAAAGTTTGA	.((((.((((.(((((((.((((((..(((((.......)))))....)))))).))))))).)))).))))
ogl-miR205	TTATAAATTTGATCAAACCAA	10	-	-34.4	intergenic	21	5	6	2609793	2609959	2609803	2609823	167	GAGCAAGGGTCTCCGGGTCGCACTCGCATCGCGTCTGTGTGCGCGGTGACTGGTGCGTGCGTGCGTGGTGCGGTGCGGCCGCGCAGGCGCAGCAC	.(((..(((((..(((((..((((((((((((((((..(((((((......((((........))))..(((((((((..((((((............))))))...))))))))).......))))))).))))))))))))))))..)))))...)))))..)))
ogl-miR206	CGTGGTGCGGTGCGGCCGCGCA	10	-	-55.9	intergenic	22	14	19	15752693	15752787	15752703	15752724	95	GCAGGCGCCGCTTAGGTGGTCCGCCTACGAAAATCGCCGCTTAAGTGGTCCGAGCGAACTTCACCCCGATTTATATTTTTGTAGGCGGTCATTTAACTCCAAGGGTCATG	..((..(.((((.((((((((((.((((((((((.((..(((((........)))))..)).)))))))))))))))))).)).)))).).))..
ogl-miR207	GTAGGCGGTCATTTAACTCC	10	-	-36.7	intergenic	20	19	23	4562474	4562583	4562484	4562503	110	ATGCAGAGAGGATGACTTGCTGTCGATGAGGCGTTCGCTTTGATCAGGGCAAGAAAAGAGCTAGGAGTAGTAGTACCCCACAGGCAGCAGCAGCAGTTCGCTT	...(((.((..((((((((.((((((((((((((.(((((....)))))..(((.....)))............))))))))))))))))))))))......)))))...
ogl-miR208	GTACCCCACAGGCAGCAGCAG	10	-	-26.8	intergenic	21	6	9	16903079	16903181	16903089	16903109	103	CCTCCATCCCTAAATGTTTGACGCCGTTGATTTTTTTAAACATGTTTAACCGTTCGTTTTATTCAAAAACTTTTATGAAATATATAAACTATATGTATACATAAAAGTATATTTAACAATGAATCAAATGGTAGGAAAAGAATTAATAATTACTTAAATTTTTTGAATAAGACGAACAGTTAAATATGTTTAAAAAAGTCAACGGCGTCAAACATTTAAGGACGGAGGG	..((.(((..(.((.((.((((((..((.((.((..(((....((..(((.........)))..))..)))...))))))..)))))))))).)..)))))..
ogl-miR209	TAAATGTTTGACGCCGTTGATTT	11	-	-104.06	intergenic	23	9	7	18220298	18220526	18220494	18220516	229	CGTGTGGAGCTGAACTTAGACACCTCGGCGCCATATAGCGTGGCGCTGAATGTGTGTTGGCATGCTGACTTAGCCTCCCATCCACGGTGGCACGGCATTCAGTGCCAGTTGACATAGCGCTGAGGTGTCTAAGTTCAGCACCAGATGA	(((((.(((.((((((((((((((((((((((((((((((((((((((((.((((((((((((((((((((((((((..(((((((.....))))))).))))))))).....................(((((...............)))))......))))))))))))))))).)))))))))))))))))))))))))))))))))))))))).))).))))).
ogl-miR210	TGAACTTAGACACCTCGGCGCCA	11	-	-89.8	intergenic	23	18	19	9528340	9528487	9528455	9528477	148	CCAATAGCCGGAATAATCCTGCGACATCGGTGCACAGTACCACATTGGTCCTGCGGGCCAGTCACGCGGCACCGCATATGTGCGTATACTGCATGCATGTGTGTAACTTGGCTGCTCAGTCGTGCGCCCCGCGTCGCGGATTGTTCCGGACGTTG	(((.(((.(((((((((((((((((((((((....((((.(((((((((((((..((..(....)..))...(((.((.......)).)))...))))))))))))))))).....))))))))))))))))))))))).))).))).
ogl-miR211	CGCCCCGCGTCGCGGATTGTT	11	+	-74.4	intergenic	21	6	5	17753830	17753984	17753954	17753974	155	GAGCAATTTTACAGTCCTTGAGGAGGTACTATAAGGTACCACTTTTTCTATTGTAAATTTGGTACCTCTTGGTACCTAGGTACTATGAAGTACTAAATTTTACATTAAATTTTTGATACCTCATGATACCTCCTCAAGGACCGTAGAACTGCT	.((((..((((((((((((.(((((...(((((((........((((((((...))))))))...(((((...((((((((((((.......))))))))))))......)))))......)))))))....)))))))))))))))))..))))
ogl-miR212	TCATGATACCTCCTCAAGGACCG	11	-	-69.6	intergenic	23	39	25	6254042	6254194	6254052	6254074	153	AATGTCTGAAATTCGTCTACATCATCATGAGTAAAAATTTTACTTCCAATAAAATTTCTATTTATGAGTAAACCTATAAGAATATTTTTTTACTCGTGCTACGAGAAAATTTTTTACTCGTGATGACGTGGACGAATTTATGATGTC	.((((.((((((.(((((((((((((((.(((.(((((.((..........((((((((((((((.((.((((((....)))))).)).)))))))).)))))).........)).))))).))).))))))))))))))).)))))).))))
ogl-miR213	ATTCGTCTACATCATCATGAGT	11	-	-49.1	intergenic	22	7	9	12718284	12718430	12718399	12718420	147	AATCTTGCACGCGCTTGGGTCTGCCCCTCTTCCTCTTAGCAGATTCCACTGTACCTGCCACAGCTATTTGCAAATCAGGGATGGCCCCTGTGTTGTTTGCTGTACCGTTAGCAGGAGCAGCTCCATTCAAGTGAACAGCATATGGCTGCCTCTGGTTGGGGTCTGCAGGGGCAGCCGGTGATGCAAACATTGGTGGAATACTAGCAGGCATTGCCTGTTCAGTGCCCCCAGCATATGGTCCAAACGGGGTAATACAGACAATCGAAGATGAGTTTTCTTTAGCAGTGAAAGTGTGCAGACCAAGTGCCGCAGGGAA	.(((((..((((((((((((.((((((((((((((((.((((.......)))).(((((...((((((((((...(((....)))...)))))))))).....)))))..)))))))))))))))).))))))))))))..))))).
ogl-miR214	GCGCTTGGGTCTGCCCCTCTT	11	-	-116.1	Exonic	21	9	6	17394311	17394626	17394596	17394616	316	CGAGGTCGAGGTAGGCGGCCTCGAGGCGGTCGGCGACGGCCTCGACGGCGGCGACGAAGTCGGCCAGCGGGCGCGCCGCGCGGCGGAGGAGGTGGCGCAGGGCGCGGCGCTTGTGCGCCTCCATGGGGGCCAGCCCGGGGTCGCCGTGGTGGAAGGGGCCGAGCGACACCACCTGCGGCTGGTAGGCCTTCGGCTTGAGGTCCTTGATGCACGCCGGGACGCGGTAGATGCAGTGGCGCCGCCACCGCGACGCCTCCGCCGCCGCGTCGGGCGCGTCGTGCAGCGTCCTCTCCACCTCCACCACCCACGTCCGCCTCTCGCCGCCGTCGCCGGCGCCGCCGGCCACCGTGATGTC	..((((((..((((((((.((((((.((...(((.((((...((((((((((.(((((.(((((.....((((..(((((.....)))))..))))..))))).......))))).))...................((((.((((((((((((...........))))))))))))...)))).......)))))))).)))).)))((((((((((....((((((.................))))))..))))......(((((.......))))).))))))..)).).))))))))))))).))))))..
ogl-miR215	CCGTCGCCGGCGCCGCCGGCCA	11	-	-201	Exonic	22	6	3	15347174	15347528	15347184	15347205	355	ATAAATTTTTACAGGCGGTTTCTTAAGAAAGCCACAAATTGAAATAAATTGGTGTGCTACCTCATAAAGTCACCTAATTTTCATAGACGGTTTTCTTAAGGAATCATATGTGGAAATGTGT	((((((((.......)))))))).((.((((((((.((.((.((((((((((((((....))....(((((((((((....))))..((((((((.(.(((((((.((((...((((((..((((((((((((((..(((((((((((((((..(..((...))..).))))).))))).....)))))..))))...))))))).)))........((((((((....((.(.((((.(((....))).)))).).)).)))))))).))))))..)))).)))))))).))))))))........)))))))...))))))))))))..)))).)))))))).))........
ogl-miR216	ACAGGCGGTTTCTTAAGAAA	11	+	-37.8	intergenic	20	6	3	4857983	4858103	4857993	4858012	121	CCGGAACCAGAGCCCCGACCGGTCCGGTCCAGGTAAAAGACCGGTATGCAATCAACCCGGCACTGAACCGGTTAGACCGCTCTGTTTTGGA	....(((((((((...(((((((((((((((((......(((((......((((.(((.........)))))))....))))).....)))))))))))))))))...)))))))))....
ogl-miR217	AGCCCCGACCGGTCCGGTCCA	11	-	-35.45	intergenic	21	27	32	13472487	13472577	13472547	13472567	91	CAATCTGTGGTGACCAGAGCTAATCGGAAGTTGTCTTTTCATTTTTACGGGCCTTTTCAAATTTTGGCTCGCGTTGGCACAGTGGCTTATAAGTTAGCACTTCCTGAATCAAGTCTGATCCATCCGGTGGTTCATGTGTCGCAATTGAAGA	(((((((.(((((.(..((((((.((((((.(((....................))).)).)))).))))))..)...)))))))))))).
ogl-miR218	ATCCGGTGGTTCATGTGTCG	11	+	-37.4	intergenic	20	6	8	13845492	13845642	13845613	13845632	151	GAAACGATCAGTCGATCAGATTTTCTCTGGAGGTTTCAGAAATCAAGAAATCCGAGAGCTGATGATGATCTTGATCACGAT	...((....(((((((((((((.(((((.(..(((............((((((............))))))..((((..(((.((((........))).)...)))..))))....))).).))))))))))).)).)))))....))...
ogl-miR219	TCCGAGAGCTGATGATGATCT	11	+	-23.6	intergenic	21	6	9	4030814	4030894	4030864	4030884	81	GGACTGGTACTGACATCGCGGTTTCGTAGGAAGCGGTTCACGCCATTTTTCCTACGACACGCTCCTGTCAGGTGCAGTT	.....((((((..(((((.(((..((((.(.((((((.........))))))).))))..)))..))))))))))).....
ogl-miR220	TTTTCCTACGACACGCTCCTGTC	11	+	-33.6	intergenic	23	6	7	906899	906977	906945	906967	79	TTCGGTGTAAATTTAAGGGACCTCAGATGAACTTATTCCTTTAGTTTGCGTCTGATGAGGAATAAGTTCACTTTGGGTCCCTCTATTTGTCGCGCAG	.(((((...((((((..(((...((((((((((((.....))).....)))))))))..)))...))))))...)))))
ogl-miR221	ATTTAAGGGACCTCAGATGAACT	11	+	-40.5	intergenic	23	5	8	5229332	5229428	5229342	5229364	97	GTTAACATCATTGTCTAACCTAATCGGCTGCCTTCCATTAACAGATGTTAGCCGATTATAGGTTAGATGAAGATATTATCA	....((((((((...(((((((.(((((((((((((((((((((.......)))..)))))))))))))).)))))))))))..))))).)))....
ogl-miR222	TTGTCTAACCTAATCGGCTGCCT	11	+	-29.2	intergenic	23	5	6	20735883	20735963	20735893	20735915	81	CGGGTCCGGCCTGGCGGCGCCGCGCCCGCACGAGGGGGGACTCGTGGCGCCGGTGTACTCCATGGGCTGCCTGCTCCACCTCGCCGCGTGGGCGCTCGTCGCCGCCGTGCCGT	(.(((.(((.(..(((((((((((((((((.(.((........)).).))))))))..)))))))))..).))).))).).
ogl-miR223	CGCCGCGTGGGCGCTCGTCGCC	11	+	-69.1	Exonic	22	5	9	2586646	2586758	2586727	2586748	113	TCCTCCCCCATCCCCTCTCCGCCGTCTCAACCTCCAGCGATTCTTCCCACCCAGCAATGGCGATGGATTTGGACGAGCCGCTCGACGCGGAGAAGGGCGAGGCGGCGCTGCGGCGGCTGCGGGACGC	..((..((((..(((((((..((((((((.((.(((((((..((.((((((.(((.....))).))).))))).))).))))..)).)))))))).)))))))))))..))..
ogl-miR224	TCCCCTCTCCGCCGTCTCAACC	11	-	-50.7	intergenic	22	5	4	1398832	1398958	1398927	1398948	127	GAGGCGGGCGCCGGCGTCCATCGTGGAGAGGTGGGCCATCGTGGCGCCGGCCGGCAGCATCTTGAGGACGGCAGCGTGAGGCCGCAGCGGTGGTGGTCCAGGCAGAGCACGAGCGCAAGGAGGCGGAGCTCGCCCGGGTGACGGTCAGCTGAGGTAAAGCTCGCGGTGGCTGAGGTGGAGACGGACCGAGCGAGCGGCGACGGAGGCGGAGGCCGTTGCGCGACTGCCTCCTCGCGGACCTCGCCCGTGGCGGCGGTCGGCGCCACGACGGCCCACCTCTCCGCTAAGGCCGCCT	...((((.((.((((.(..(((((((((..((((((..(((((.(((((........))).)).)))))))).....((((.....))))...)))..)))))))))..).)).)).)).))))...
ogl-miR225	CACGACGGCCCACCTCTCCGCT	12	+	-177.3	intergenic	22	9	8	9567733	9568027	9567996	9568017	295	TGACGCTGTTAATTTTTTTAAATATGTTTGACCGTTCGTCTTATTTAAAAAATTTAAATAATTATTAATTCTTTTTCTATCATTTGATTCATTATTGTTAAATATACTTATATGTATATATATAGTTTTATATATATCACAAAAGTTTTTAAATAAAACGAACGGTCAAACATGTGCTTAAAAAGTCAACGGTGTCAA	.((((((.(...((...))...(((((((((((((((.(((((((((((((((.(.((.........((((....((((((((((.(((.(.(((.((......)).))).).))).(((((((((.((((((.(((....((((((.(((((......)))).).))))))...((....))..))).)))))).(((((((.........)))))))....))))))))).)))).)))))))))).))).))))))))))))))).)))))))))))))))...).))))))
ogl-miR226-5p	ATTTGGCTTGCAACGTTTGACCG	12	+	-70.3	intergenic	23	8	13	17346698	17346909	17346708	17346730	212	TTGGTTGGCTCAAAGGCTGATCCACTCCAGAGGAGGTTTCGTAGGACAGATCCCCTCGATTCATTGTCACTCGTTCATGGATCATCCTGATGAACATCCTCAGGAGTGGATTGGGCTTCAAGACAGCAAA	((((((((((.(((..((((((((((((((((((((((((((((((((...(((((((....)))))))....(((((((((((((...(((((....)))))...))))).................)))))))).......))))))))))))))))))))))))))))))))...))).)))))..((((.........))))))))).
ogl-miR226-3p	AATTTTTTTAAATATGTTTGACC	12	+	-70.3	intergenic	23	8	3	17346698	17346909	17346708	17346730	212	TTGGTTGGCTCAAAGGCTGATCCACTCCAGAGGAGGTTTCGTAGGACAGATCCCCTCGATTCATTGTCACTCGTTCATGGATCATCCTGATGAACATCCTCAGGAGTGGATTGGGCTTCAAGACAGCAAA	((((((((((.(((..((((((((((((((((((((((((((((((((...(((((((....)))))))....(((((((((((((...(((((....)))))...))))).................)))))))).......))))))))))))))))))))))))))))))))...))).)))))..((((.........))))))))).
ogl-miR227-5p	CTCAGGAGTGGATTGGGCTTCA	12	-	-55.4	Intron	22	27	22	13417416	13417545	13417426	13417447	130	CCGCCCCCCTTTTGCAGGACAGCGTGGTGGTAAAATTGTAGTTAGCCCCTTTCAGCCACAGTACCACCCTGAAACCCCCCAAAATCCCCAAATCCCTCCTCCCTCGCAGGAGCTAAAGGCAATTTTACCGCCACTCCGTGCTGTGGATGAGGCTG	...((((.((..(((.(..(((((((((.(((((.((((..(((((..(((((...(((...........))).....))))).)))))..)))).))))).)))))))))..).)))..)).))))...
ogl-miR227-3p	AAGGCTGATCCACTCCAGAGGA	12	-	-55.4	Intron	22	14	17	13417416	13417545	13417426	13417447	130	CCGCCCCCCTTTTGCAGGACAGCGTGGTGGTAAAATTGTAGTTAGCCCCTTTCAGCCACAGTACCACCCTGAAACCCCCCAAAATCCCCAAATCCCTCCTCCCTCGCAGGAGCTAAAGGCAATTTTACCGCCACTCCGTGCTGTGGATGAGGCTG	...((((.((..(((.(..(((((((((.(((((.((((..(((((..(((((...(((...........))).....))))).)))))..)))).))))).)))))))))..).)))..)).))))...
ogl-miR228	AACTGGCACCTATAATCCTC	12	-	-53.9	intergenic	20	5	6	5286642	5286710	5286652	5286671	69	CCCAACTTTAATCGTTCGTCTTATTTGAAAGTTTTTTATAATTAGTATTTTTATTGTTATGAGATGATAAAATATAAATAGTACTTTACTCGTGACTTATGTTTTTAAATTTTTTCAAAAAATTTTCAAATAAGACGGACTGTCAAAGTTGG	.(((((((.(((((((((((((((((((((((......))))))))))))))))))))))).)))))))
ogl-miR229	TTTACCGCCACTCCGTGCTGTG	12	+	-50.5	Intron	22	5	2	1164248	1164402	1164371	1164392	155	ACGCTGCCTCAAAGCAGCCGTGTCGCCGCCGCCGGCGCGTCGTGGCGGCACTCGACCGGGCTGGGCCTCGACGCTCGCACAAACACCTACAAGGTCGCTCGCTACGTCCACCTCTCCACCGCCGCCGCCGACGCCGCCGCCGCCGACGACGACGGCGCCGCTGTCATGGAGGTGTTCACGATCGGCCACGGCGACGCCGCCGCCGTCGTACCCGGTCTGCCACGTGCGAACCGCCATCCACTCCAGCGGAAACCTCTTCTGGAAACTCCAACTCCGACGATCGCCGGCGGCGGCGGCGGGCAGCTT	..(((.(...((..(((.((.(.((((((((((((((((..(((((...((((((.............))))))....................(((.(......).))).)))))..)))))))))))))))).).)).)))..)).).)))..
ogl-miR230	TTTTCAAATAAGACGGACTG	12	-	-45.6	intergenic	20	5	2	17763074	17763225	17763084	17763103	152	AGAGAGTGAAGTAGAATAAGTCGGAGGATTCCCAGAGTTATCGGTAATCCTCTCCTTATTCTTGTACTTTGATAATTACTCTGC	.((((((((.((.((((((((((((((((((((((((..((....((....(((.((((((((....((((.(((.....))).))))))))))))..)))....)).....))..)))))))))))))))))))))))).)).))))))))
ogl-miR231	GACGATCGCCGGCGGCGGCGG	12	-	-146.6	intergenic	21	5	4	16194616	16194921	16194626	16194646	306	TCCTCCTCTCGCTCCGGTCGATGCATCCGCCAACGAGGAGGCCGGGACCGTTGGATCCGGTGACCCCGGCCTCATTGTCGGTGGATCCGGCCGCCCGGAGGCGAGGGGAGAC	..(((((((............(((((((((((((((((((((.(((((...((((((((((((((...(((((...................(((((.(((....(..(((((((..((.((.((.((((.((.((.((....)).)).)).)))))).)).))...)))))))..).))).))))).(((((....))))).)))))..)))))))))....)).))).)))))......(((((.(((....))).)))))...........)))))..)))))))))))))))))))))))..
ogl-miR232	GTAGAATAAGTCGGAGGATTC	12	-	-27.3	intergenic	21	5	3	14178259	14178342	14178312	14178332	84	GGGCGTGGTCGACTGGAGTCCGATTCGCTGCCAATCGGGATGAACTGCGAACCGGAGCAGCCCGTCATTGGCGAATTAAGTCAATCTGATCATGTGCCCTGTTCCTCTTCTGTTGGCGTCCGCATCTGTTCTCTTTCATAACGAAGGTAGCGAGATCGTTTCCATTTGTTCTGTT	..((((((((((((((((((..((((((((.((.((....)))).)))))))).))))))))...))).......)))))))..
ogl-miR233	GCTCCGGTCGATGCATCCGCC	12	+	-73.3	Intron	21	7	9	5580527	5580638	5580537	5580557	112	GCGGAGCTCACCCCAGCACGTTCAACCTGCAGGACTACATCGGCGTTTTCAAGCCCTATCGATGTAATACTGTTTGTAGCCATTGAGCAGCTGGGCGAGGTTGTCGTAGTGGTCGGCGCCGCC	..(((((((((((((((.((.((.(((((((.((((.(((((((((..((..(....)..))..))))))))).)))).))))))).))..)).))))).))))))))))..
ogl-miR234	AAGGTAGCGAGATCGTTTCCAT	12	+	-54.3	intergenic	22	7	8	7293980	7294154	7294123	7294144	175	ACCGGAGCGGCGGCGCCATCGGCGGCGGCCGGAGCGCCATCGGCGGCAGCTGGAGGAGGTGGCGGCGCCGTCGCGGGGCCCCTCGCCGGC	.((((.(..(((.(((((..((((((((((((..(((..(((((..(.((((.(((((((..((((((((((.......)))))..)))).....)..)))))))..........((....))....)))).).)))))..))).)))))))).)))).))))).)))..)))))
ogl-miR235	CCCCAGCACGTTCAACCTGCA	12	+	-43.6	intergenic	21	5	6	8189500	8189622	8189510	8189530	123	AATGACCGCATTGTCGCGTCTGGGGATGTGCCGGAGCTCGAGTCCGTCGAAATGGCGCTCCAGGCGTCGCACTTCGCGGACAT	((((..(((..((((((..((((((.(((((((..(((((((((........))).....))))))......)))))))...)))))).)))))).)))...((((.......)))).)))).
ogl-miR236	GTGGCGGCGCCGTCGCGGGGCC	12	+	-53.8	intergenic	22	27	32	13365600	13365689	13365658	13365679	90	TCCACACTCGCGCGCACGGCATGCTTGACGACGCTCCACAAAACCCCCCCATCTTGGCCATTTGCCCCTTGCACACTGCACGGCTGCAGCGCCATGGATCACTCCAACTCGCCTCCCGTCCCTGACATTGGCAGCTTCTCCTACAGCTGGCCGACTAACAAGCCGCTCGCGCGCGCCGACGACGACACGCACGCGCGGGGATGCAGCTTCGACTTCTCGCCGCCGCCGTTCGAGTGCTCCAAGCAAGCCGCGGCGATGGC	.((((.(.((.(((.((..((((((((.(((..((.((..((((....))))..))..))..))))))))))).)).))))).).)))).
ogl-miR237	GGCGCTCCAGGCGTCGCACT	12	+	-35.2	intergenic	20	23	21	9279352	9279434	9279405	9279424	83	CCGAAACAAATCCAATGGCTGAGATTCGTCCACGTTATCATGAGTAAAAGTTTTACTCCTAGTTAAATTTTTACTCCTGAGTAAATCTGCGAGTAAAATGTTTTCTCGTGATGACGTGGATGAATGTCAGCCGTTGGATTTATTTCAT	.(((.((((..(((.(((((((((...((((((....((((.....))))..))))))))))))))).)))....)))).)))
ogl-miR238	CGAGTGCTCCAAGCAAGCCG	Oglab01_unplaced042	+	-86.7	Exonic	20	7	4	221353	221612	221583	221602	260	ATGGGAAAGGGAGCGACCGACGCCTCCTCTGATCCTCTCTCTCCCTCCTGACATCCTTCCTCGCTGGCCGGCGAGCGTGCACGGAGAGGGAAAAAGGCGTTGGCCGGCGAGGGGGGCGGAGACGGCCGTTGGCCGCCCGCCCTC	.(((...((((.(((..(((.((((((..(.(((((.((.......((((...(((((((.(((.....(((.....))).((((((.(((...((((....))))...))).....(((...)))....)))))).......))).)))))))..........((.((.(((.(.((....)).).))).)).))))))..((.((..(((....)))..)).)).))..))))))..)))))).))))))))))))).
ogl-miR239	GATGAATGTCAGCCGTTGGA	Oglab03_unplaced058	-	-79.7	intergenic	20	6	2	138113	138260	138123	138142	148	CGCCGTGTGGCCGCCGCGTGGGGCCCGGCCGTCAGCCGCTCGTGCCCTCAGGTGCGGCTGACGCGTGGGGCCCACGAGGCCGGC	..((((.(((((((((((((((.(((((((((((((((((((((.(((.(((((((((.(((.......((((((....)))))).))).))))))))).))).))))))))))))))))))))).))))))))))))))).))))..
ogl-miR240	GGGGGCGGAGACGGCCGTTGGCC	Oglab03_unplaced058	+	-69.6	intergenic	23	5	6	497312	497455	497423	497445	144	ACTCGACGCGGCTCTCCTTTAATATCGTCTCGCCCTTTTTGACGGCGCTGGAGACGCCGTTAAGGTGACGGCCTCCGGCGCCGTCAGTTCCACGTCAGCA	..(((....((.(((.((((((((..(((((..((((((..(((((((((.(((.....((((((....)))))).)))..))).))))))....(((....)))...))))))..)))))..)).)))))).))))).)))..
ogl-miR241	TGCGGCTGACGCGTGGGGCCCA	Oglab04_unplaced038	-	-55.4	intergenic	22	5	4	57365	57448	57375	57396	84	CCAACCTAGTACCGGATGTGATACATCCTATTACTATGAATCTGGACATACATCTGTCCATATTCGTAGAAATAGAATGTGTCACATCTGCTCCTAGATTTG	.(((....((((....((((((.(((.((((((((((((.(.((....)).).)))))))))).)).))))))))).)))))))
ogl-miR242	GCCTCCGGCGCCGTCAGTTC	Oglab05_unplaced057	-	-45.5	Intron	20	87	29	5626	5725	5636	5655	100	AATTATCATAAAACTACAGATTTAAGTCGCTATATAACAAAACTACAGATTTAACACAAGATTTATCACAAAAGTACATATTTAAGGCCAACTATCACAAAACTATATATTGAATACTAGAGTTATCACAAAACTACATATTCTAGAGCTTAAATCCCTACCACTACTGTTATGTTAGAGTGATAAATGTGTAGTTTTGTATTTAACATGATGCAAAACATGAACTGGTGTGATAATTTTATTACTAAATTTGTAGTTTGGTGATCTTCCACCTTAAATCTATAGTTTTTTTTTGATAAATTTGGTTCTAAATCTGTATTTTGTGATACACCTTCTTAAATATGTAGTTTTGTGATAGTTT	....((((.(((...................)))....(((((((((((((((..((((((.....))))))))))))))))))))).....))))....
ogl-miR243	AAATAGAATGTGTCACATCTGCT	Oglab06_unplaced167	+	-47.6	Intron	23	8	3	569986	570087	570055	570077	102	AAAGATGAAATCGTATTGTATTCTGCACGAGACATAAAGTTTATTAAAGAGAATTTTTTTCTCTTATAAACTCTTAGATTCGATGCAGTCCTAATGCGTTCATTTTC	.....((((...((((((((((((((.(((((.((((((((.((((((......)))))).)))))))).))))).))))))))))))))...)))).....
ogl-miR244	AAACTACAGATTTAAGTCGCTAT	Oglab06_unplaced183	-	-107.9	intergenic	23	11	44	163929	164289	164257	164279	361	ACGATTTTATTAAGCCTAATTAATCCATCTTTAGCACATGCGGGTTACCGTAGCACTTATATCTAATTATGGACTAATTAGGCTTAAAAGATTTG	((((((((((((((((((.(((((((......(((.((((((.((((((((((..((.((((((((((.(((((.((((((((((((......(((((.((((((((.(((...((.(((((((((((((....((((((((...((.......)).....((((.(((......)))))))...))))))))((((((((((......)))))))))).........))))))))))))).))...))).)))))))).)))))......)))))))..))).)).))))).)))))))))).))..)))))))))))))))).)))......))))))).)))))))))))))))))).
ogl-miR245	AGATTCGATGCAGTCCTAATGC	Oglab06_unplaced212	+	-33.3	intergenic	22	22	27	214	320	289	310	107	AGTGGTTAGAAGCTGTTCCATTGAAGAAAGTTGATTTAGGAGATGCTATACAATTTGTCAAGGAGCACATTATTTAACGAT	.((((((((..(((((((....(((((((((...((((((((((..(((((((.....)))))))))))))).)))..)))).)))))...))))))))))))))).
ogl-miR246	CTAATTATGGACTAATTAGGCTT	Oglab07_unplaced012	+	-32.3	intergenic	23	5	3	52620	52714	52682	52704	95	CTGACATTGGGATCGGAGGCCATGGTGCAGCCAAGGATGACTTGCCGATCGATCGATCTATCTATGAAGCTAAGCTAGCTGGCCATGGATCCATCCATCAATTGGCAAGTTGTTCTTGGCTACATCTTGGCCCCTGCTCCTCATGTAAGG	..((((((.(((((((((((((.(((((..((((....(((((....)))))..........))))..))))).)))))))))))))))))))..
ogl-miR247	TACAATTTGTCAAGGAGCACATT	Oglab07_unplaced017	+	-19.5	Intron	23	7	8	15138	15218	15186	15208	81	CGAGCCTCGTCGCAGCGGCGGCGGCGGCCGGGGAGGAGCACGAGCGCCACACCAGCGACCTCCTCCGCCGCCGCGCCATCCGCCTCCGCCGCGCCGAGCTGAGCAAGCTC	.((.((((((...((((((.((((...((((((...(((......)))..)))))).)))))))))).....)))))).))
ogl-miR248	GATCGGAGGCCATGGTGCAGCCA	Oglab07_unplaced079	+	-78.6	intergenic	23	1225	1589	83295	83444	83305	83327	150	CTTCAAAACTCAAGAAGATGGACTTGGTTCTCCCTGACGAGTTCCTAGTTCACCTCATTTTTGCCTCCTTGCCTTCAGAATTCGAGTCATTTGTTGTGAAC	((.((((.((((.(((.(((((.((((.(((((((((..((((((((((.(((.(((..(((((((.(((((...)))))...)))))))..))).))).))))))))))..))))))))).)))).))))).))).)))).)))).)).
ogl-miR249	TCCGCCTCCGCCGCGCCGAGCT	Oglab07_unplaced119	-	-56.7	Exonic	22	10	7	23670	23779	23680	23701	110	ATTTAGCATATAATGGTCCTGCTAACTTTGCTAAATTATTAATGTGGCTTCTAGCATAATTTACAATTCCTAAAAATCGTTGTAATTCCTTTTTATCATTCATAGCATCACGAAATTGTAAAATTTTCTTAGCAATATGTTCTTGTAGGTGTATTTTGCATTAT	.((((((((.(((.((((.(((((.((((((((.((((...((((((.......)))..))))))).)).))).)))..))))).)))).))).))))........))))
ogl-miR250	CAAGAAGATGGACTTGGTTCTCC	Oglab08_unplaced069	+	-18.4	NA	23	20	25	17749	17849	17759	17781	101	TTCATATTATAAAACTTTCTAGCATTGTCCATATTTATATAGGTGTTAATGAATCCAGACACACATATATGTCTAGAATCATTAACATATGTATGAATACGGACAATGCTAGAAAGTCTTATAATATGA	.((((.(((.((((((((((((((.((..(((......)))..)).))))))..)).))))))......((.(((........))).))...))).)))).
ogl-miR251	TAATGGTCCTGCTAACTTTGCTA	Oglab08_unplaced075	-	-27.7	Exonic	23	5	7	648	811	779	801	164	CTATAAAGCCATTTGAAACAAAGGATTGAATTCTATCCAATCCTTTGAAATTCCTATGGAATGGATAATCCTATATATATTTTGAAGGAAATTTAGCAAGAGCTCCAACCTCATGGTAACTTTCCTTTGAGTCTATCTCTCTCATCCAATTCCTGCGTTTTTCCTGCGGTTTAATCAAACGGCCATTCCTGTGTTTTTTCTGTGTTTGACAATCCTCTGTTTTACACTTGTATTCCTATCTAAATCCTATCTTTTTCCTATTCCTATATTTCCTCAATCCTTTGATTCAAAGGGACCCTAAT	.....(((...((((..(((((.(((.(((((((.......((((........))))..(((((((((........(((((((.....................)))..)))))))))))))......)))))))...)))...)))))..)))).))).....
ogl-miR252	ATACGGACAATGCTAGAAAGTCT	Oglab08_unplaced138	-	-67.9	intergenic	23	8	4	1146650	1146778	1146660	1146682	129	GGAATTCGCACAAAGAGTTCTTGAAAATGAGATGCATTCTGACAATTTACCTTGCCTTCAGGGTTTTCTTACTGGTGGTATCATTGGGGATAAGAGGTTCCTGCTTGTACTTGATGATGTGTGGGATGATCTGTATATGAACCATGAGAGCAAATGGCACAAGTTTATTAAACCATTACAGTCTTCTCAGCTGGGAAGTATGATTCTACTCACGACAAGATCCCAAATGGTCGCGGAAGAAGTGAACAAAAGGAGAAAATTTGCACTGGAAGGCTTACCCCCTGGTATTTTCAAGGAACTCTTCAATGACTGGGCGTTCG	.(((((((((((.(((((((((((((((((.((((((((((.((((((((((.((.(((((........))))).)).)))))))))).)))))))))).))))))))))))))))).)))))))))))
ogl-miR253	ATTTGAAACAAAGGATTGAATT	Oglab09_unplaced026	+	-63.6	Intron	22	5	3	176782	177083	176792	176813	302	CTAATTTAATACTCTATTCATGTGTCCAAACATTCGGGCCTGTTTAGTTCCTAAAAAGTTTTTCCAAAAACATCACATCGAATCTTTGAACACATGCATGGAGCATTAAATATA	........((.((((((.(((((((((((.................((((.......(((((((................((..(((((((.(((.((.(((.......))).)).))).)))))))..)).....................(((((.......))))).............))))))).......)))).((((..((((......))))..))))..............................................))))))))))).)))))).))........
ogl-miR254	CAAAGAGTTCTTGAAAATGA	Oglab09_unplaced039	-	-82.3	Intron	20	6	4	30689	31008	30979	30998	320		.((((.(.(((((((((((((((((((((.(((((.............((((((....)))))).............)))))...((((.((((...(((((((.....((((.((.((.(((((((.(((((((..((..((((........))))..)).(((.....)))...))))).((((((....)))))).)).))))))).)))).)))).((((...((.((((.......)))).))...)).))......)))..))))..)))).))))...))))))))).))))))))...))..)).).)))).
ogl-miR255	ATCTTTGAACACATGCATGGAGC	Oglab12_unplaced104	+	-31.9	intergenic	23	7	5	35388	35501	35469	35491	114		...(((((((.((((((.(((((((.((((.((((((.....(((((...)))))..(((((....)))))......)))))).)))).))))))).)))))).)))))))...

## Sheet: S5 Table
Table S5: List of Novel miRNAs in O. glaberrima in treated library.
miRNA Id	Original Id	miRNA Sequence	Chromosome	Strand	MFE(kcal/mol)	Locotion	Mature miRNA length	Read Count-1	Read Count-2	Precursor Start	Precursor End	Mature Start	Mature End	Precursor Length	Precursor_Sequence	Hairpin Structure	Number of gaps in star sequence
ogl-miR256	ogl-miR256	ACTTTAGAATTGGGCGGCAG	1	+	-53.1	Exonic	20	12	9	19580868	19581048	19580878	19580897	181	ATCCAACGACACTTTAGAATTGGGCGGCAGTAGCCTTTTCTTAGCATGTGGAACCGGAAAAGGAGGGGCAGAAACTCCCTTGTGTTATTTTCACAAGTTTCTTTCTATTATTACCACCATTCTATGCATAGAATTATATAGGTAATACTCCCTCCGTCTCATTCTAAGGTAGTCATTAGTT	.......(((((((((((((.((((((......((((((((...(.....)....)))))))).(((..(((((....((((((.......))))))....)))))..(((((((...((((((....))))))......)))))))..))).)))))).)))))))))).))).......	6
ogl-miR257	ogl-miR257	AATTAATTCGCGAGACAAATCT	1	+	-74.8	Exonic	22	11	15	6985729	6985872	6985739	6985760	144	CATAACCTTGAATTAATTCGCGAGACAAATCTATTGAGCCTAATTAATCCATGATTAGCCTATGTGATGCTACAGTACACATGTGCTAATTATGGATTAATTAGGCTTAAAAAAATTGTCTCGCGAATTAGCTCTCATTTATGC	(((((....((.((((((((((((((((.....((((((((((((((((((((((((((.((((((.(((....))))))))).)))))))))))))))))))))))))).....)))))))))))))))).))....))))).	4
ogl-miR258	ogl-miR258	TCAAGGACCGTAGAATTGCTTA	1	-	-101.4	intronic	22	7	5	6330	6515	6340	6361	186	CTATCCATTAAGAGCAATTTTACAGTCCTTGAGGAGGTACCATGAGGTACCACTTTTTCTATTATAAATTTGGTACCTCTTGATACCTAGGTACTATGAGGTACCATGAGGTACCAAATTTTACACTAAATTTTTGGTACCTCATGGTACCTCCTCAAGGACCGTAGAATTGCTTATCCATTAAGG	...........((((((((((((.((((((((((((((((((((((((((((.............((((((((((((((.((.(((((..........))))).)).)))))))))))))).............)))))))))))))))))))))))))))).))))))))))))...........	4
ogl-miR01-5p	ogl-miR01-5p	ACCCGGCGTCGAACACCTCCTC	1	-	-165.7	Exonic	22	9	5	3704508	3704806	3704775	3704796	299	GCCTACTCGTACCCGGCGTCGAACACCTCCTCCTCCTTGTGCTTCCCTCCTCTCATGGCGGACCACATCGTCGACGGCGGCGGCGGCGGCGGCTGTTCCTTTGGTGAATTCCTGGAGCTCGGCCATTCCGTGTACTCGCTGCCGCTTCCGCCGCCGCCGTCGCAGCCGGTGGTGGTCGCCGGCGGGAACAATGATCAGTATGGCGTGTCGTCGTCGGCGGCGGCGGCGGCGACGACGAGCAGGATCGGGTTCAGGACGAGGTCGGAGGTGGAGGTGCTGGACGACGGGTTCAAGTGGCG	(((.(((.(.(((((.((((.(.(((((((.(((((((((.((.(((...((((.(((((.(((((((((.(((((((((((((((.((((((.(((((...((......)).)))))...........(((....))).)))))).)))))))))))))))....)))).))))))))))..)))).....((((......((.(((((((((((.((....)).))))))))))).))..)))))))...)).))))....))))).))))))).).)))).))))).).)))))).	4
ogl-miR08	ogl-miR10-5p	CAGCTGCCGGTTCATGGATACCT	1	+	-47.9	intronic	23	11	9	5005495	5005597	5005508	5005530	103	AAGTGGTAGGATGCAGCTGCCGGTTCATGGATACCTCTGCAGTGCATGTCGTAGGCTTGCACTTGCATGGGTTTGCATGACCCGGGAGATGAACCCACCATTG	.((((((.((...((.((.((((.(((((.(.((((.(((((((((.((.....)).))))).)))).)))).).))))).)))).)).))..)).)))))).	6
ogl-miR259-5p	ogl-miR276-5p	CAGCTGCCGGTTCATGGATACC	1	+	-56.5	intronic	22	7	9	5005488	5005606	5005508	5005529	119	GGAGAGGAAGTGGTAGGATGCAGCTGCCGGTTCATGGATACCTCTGCAGTGCATGTCGTAGGCTTGCACTTGCATGGGTTTGCATGACCCGGGAGATGAACCCACCATTGTCTTCCTCT	..((((((((((((.((...((.((.((((.(((((.(.((((.(((((((((.((.....)).))))).)))).)))).).))))).)))).)).))..)).))))....))))))))	5
oglmiR-259-3p	oglmiR-277-3p	GTTTGCATGACCCGGGAGATGA	1	+	-56.5	intronic	22	6	5	5005488	5005606	5005565	5005586	119	GGAGAGGAAGTGGTAGGATGCAGCTGCCGGTTCATGGATACCTCTGCAGTGCATGTCGTAGGCTTGCACTTGCATGGGTTTGCATGACCCGGGAGATGAACCCACCATTGTCTTCCTCT	..((((((((((((.((...((.((.((((.(((((.(.((((.(((((((((.((.....)).))))).)))).)))).).))))).)))).)).))..)).))))....))))))))	6
ogl-miR260	ogl-miR278-3p	ATCAATAGTAGATGGAGGGAGTA	1	-	-94	Exonic	23	6	4	30341244	30341559	30341254	30341276	316	TCTTGTCATGTACTCCCTCCATCTATTTTTGATAGTCATATTTCATCTTAACACATAGATCAAGGATAAGTAATTATACTTATCATTCATTTAAGTATGCTACTAGTCATTTCTCGTAAACAAGCGATTCATTAATATTTACATTTCTCAAAGCCCATGTAGCCAATCATATGTGGAAGAATGGAGAGTCACGCATTAAATTCGAGAAAATCATTAAGATGATAGGTTGTTGGATTGAAATATGCCTATTAAAAATAAAATTTTCAAATTTAGAAATATGACTATCAATAGTAGATGGAGGGAGTATTATCTTTTT	.........((((((((((((((((((.((((((((((((((((.((((((.............(((.((((..((((((((.........)))))))).)))).))).(((((((.......(((..................(((((.....(((((((........))))))).......)))))...)))........)))))))....))))))((((((((((((.......)))).)))))))).....................)))))))))))))))).)))))))))))))))))).........	2
ogl-miR261	ogl-miR06-5p	CCGCGCCGCGGCCAGCCGCCA	1	+	-70.8	Exonic	21	6	3	26462356	26462470	26462366	26462386	115	TCCGCTTCCGCCGCGCCGCGGCCAGCCGCCACCGCGAGGTGTGCGCTGCTCGGCGGCGCCTGCAGGTACATGGTGGTGGTGGCCGGTGGCTGCGCCGTGGACTTGTCGTGCGGAC	(((((.(((((.((((.((.(((.(((((((((((...((((((.((((..(((...))).)))))))))).))))))))))).))).)).)))).)))))........))))).	5
ogl-miR262	ogl-miR279-5p	CGTGGGCGGAGCGGCCGGCC	1	-	-118.7	Exonic	20	5	7	27832878	27833067	27833038	27833057	190	GGCGGCGTGTCGTGGGCGGAGCGGCCGGCCGGACGGCGGGGGAGAAGTTGCGGCAGTGGCCGGAGGGGCGCGGGGCGCTGACCGGCGGGAGGAGAGGTGCCGCCCGCGGCCCGTCGCTGCTCCGCCCTCAGCTCCGCCAGTGGCCCGCCGCCGCCCGCTCCGCTCCTCCTGTCGGCTTCGCGCGCCGCCG	((((((((((((((((.(((((((..(((.((.(((((((((...(.(.((((.(((((.(((((.((((((((.(((.....(((((.(.......).))))).))).)))).)))).))))).))...))))))).).)..))).)))))))).)))))))))).)))).)))).....)))))))).	6
ogl-miR263	ogl-miR280-3p	AACGGTCAAACATGTCTAAAAA	1	+	-61	intronic	22	5	6	7431436	7431621	7431590	7431611	186	CGCCATTGACTTTTTTAAAAATGTTTGACCGTTCGTCTTATTCAAAAAATTTAAGTAACTATTAATTCTTTTCCTATCATTTGATTTATTGTTAAATATACTTTTATGTATACATATAGTTTTACACATTTCACAAAAGTTTTTAAATAAGACGAACGGTCAAACATGTCTAAAAAAGTCAACGGC	.(((.((((((((((((...((((((((((((((((((((((..((((((((..((......................(((((((.....)))))))..(((..((((....)))).)))............))..)))))))).))))))))))))))))))))))...)))))))))))).)))	2
ogl-miR264	ogl-miR281-3p	CTTTATGAGGCTGGTTTATTTTA	1	+	-41.3	Exonic	23	5	2	6324239	6324333	6324301	6324323	95	CTCTCCATTTCAAAATAAACCAACCTCGTATACATGCTAGTAGTGCTAGAATGTACCCCATTCTTTATGAGGCTGGTTTATTTTAGGATGGAGGA	.((((((((..(((((((((((.((((((((((((.((((.....)))).)))))..........))))))).)))))))))))..)))))))).	5
ogl-miR16	ogl-miR20-5p	TCGGTATGTGTAGGATAGATG	1	+	-34.7	Exonic	21	8	5	18332480	18332623	18332490	18332510	144	TGAGTTTGTATCGGTATGTGTAGGATAGATGAAAGCTAAACTTATTTTAGGATGAATAGAATATAAAGTAAAGGGATAAGATTCACTACAGATCCCTTCAATTGAGTTTCATTCACATCATTTTACGGATACAGAGCATCTCAT	((((..(((.((.((((.((((((((.((((....(((((.....)))))..(((((..(((.(((....(((((((..(........)..)))))))...))).)))..))))))))))))))))).)))).))))).)))).	6
ogl-miR17	ogl-miR21-5p	TGAACAGCTTGTCGCCGGCCT	1	+	-27.9	intronic	21	8	9	18232567	18232630	18232577	18232597	64	TATAAGAGGATGAACAGCTTGTCGCCGGCCTGTTAGGCCGGGGCTGGCTGATCAGTTATATACG	..........(((.(((((.(((.((((((.....))))))))).))))).)))..........	5
ogl-miR18	ogl-miR22-5p	GTTTTCGTGTCCAATGTTTGACT	1	+	-69.8	Exonic	23	7	5	15813827	15814013	15813837	15813859	187	CAAACCCTGGGTTTTCGTGTCCAATGTTTGACTCTCCGTCTTATATGAAATTTTTTTTATAATTAGTATTTTCATTGTTGTTAGATAATAAAACATAATTAATACTTGACTTGTCTTTTTAATTTTTTTATAATTTTTTAAAATAAGACGGACGGTCAAACGTTGGACACAAAAATCCAGGGGTTGT	(((.(((((((((((.(((((((((((((((((.((((((((((((((((....)))))))................(((..((((.((((((...((((((.....((....))...)))))).)))))).))))..)))..))))))))).))))))))))))))))).))))))))))).))).	4
ogl-miR23-3p	ogl-miR23-3p	TGGAGGTGCTGGACGACGGGTTC	1	-	-165.7	Exonic	23	1	3	3704508	3704806	3704516	3704538	299	GCCTACTCGTACCCGGCGTCGAACACCTCCTCCTCCTTGTGCTTCCCTCCTCTCATGGCGGACCACATCGTCGACGGCGGCGGCGGCGGCGGCTGTTCCTTTGGTGAATTCCTGGAGCTCGGCCATTCCGTGTACTCGCTGCCGCTTCCGCCGCCGCCGTCGCAGCCGGTGGTGGTCGCCGGCGGGAACAATGATCAGTATGGCGTGTCGTCGTCGGCGGCGGCGGCGGCGACGACGAGCAGGATCGGGTTCAGGACGAGGTCGGAGGTGGAGGTGCTGGACGACGGGTTCAAGTGGCG	(((.(((.(.(((((.((((.(.(((((((.(((((((((.((.(((...((((.(((((.(((((((((.(((((((((((((((.((((((.(((((...((......)).)))))...........(((....))).)))))).)))))))))))))))....)))).))))))))))..)))).....((((......((.(((((((((((.((....)).))))))))))).))..)))))))...)).))))....))))).))))))).).)))).))))).).)))))).	5
ogl-miR23-5p	ogl-miR08-5p	ACCCGGCGTCGAACACCTCCTCC	1	-	-165.7	Exonic	23	12	7	3704508	3704806	3704774	3704796	299	GCCTACTCGTACCCGGCGTCGAACACCTCCTCCTCCTTGTGCTTCCCTCCTCTCATGGCGGACCACATCGTCGACGGCGGCGGCGGCGGCGGCTGTTCCTTTGGTGAATTCCTGGAGCTCGGCCATTCCGTGTACTCGCTGCCGCTTCCGCCGCCGCCGTCGCAGCCGGTGGTGGTCGCCGGCGGGAACAATGATCAGTATGGCGTGTCGTCGTCGGCGGCGGCGGCGGCGACGACGAGCAGGATCGGGTTCAGGACGAGGTCGGAGGTGGAGGTGCTGGACGACGGGTTCAAGTGGCG	(((.(((.(.(((((.((((.(.(((((((.(((((((((.((.(((...((((.(((((.(((((((((.(((((((((((((((.((((((.(((((...((......)).)))))...........(((....))).)))))).)))))))))))))))....)))).))))))))))..)))).....((((......((.(((((((((((.((....)).))))))))))).))..)))))))...)).))))....))))).))))))).).)))).))))).).)))))).	4
ogl-miR19	ogl-miR24-3p	GCGGAAAGGACCCGCGGAAT	1	-	-29.9	intronic	20	5	3	438	537	448	467	100	GGAGGGACCAGGTTGTAAACATGAAAAAATAGGAACTTAGCGGGTCCTTACCCCCTTTTATCTGATTAGAGCGGAAAGGACCCGCGGAATTCTTACTCTT	.(((((..((.((.....)).))......((((((.((.((((((((((.((...(((((......))))).)).)))))))))).)).)))))))))))	5
ogl-miR02	ogl-miR03-5p	GAGCTCCTTTCGATCCAATTC	1	-	-104.5	Exonic	21	13	17	4872461	4872656	4872626	4872646	196	GGAGGAAGAGGAGCTCCTTTCGATCCAATTCAGGAGAGGAGGTGGTAGGATGCAGCTGCCGGTTCATGGATACCTCTGGAGTGCATGGCAGCAATGCTGTAGGCCTGCACTTGCATGGGTTTGCATGACCCGGGAGATGAACCCACCATTGTCTTCCTCTATTGATTGGATTGAAGGGAGCTCCACATCTCTCTCA	.(((..(((((((((((((((((((((((.(((.((((((((((((.((...((.((.((((.(((((.(.((((.(((((((((.(((.(((....)))..)))))))))).)).)))).).))))).)))).)).))..)).))))....)))))))).)))))))))))))))))))))))...)))..))).	4
ogl-miR03	ogl-miR04-5p	AAAATCAAGTACTCCCTCCGTTT	1	-	-92.5	Exonic	23	7	5	32428135	32428324	32428292	32428314	190	GAGTTAATAGAAAATCAAGTACTCCCTCCGTTTCACAATGTAAGACTTTCTAGCATTGCTCATATACATATAGACGTTAATGAAACTAAACACATACATATGTCTAGATTCATTAACATCTAAATGAATATGGGCAATGCTAAAAAGTCTTACATTGTGAAACGGAGGAAGTAGGAGATTATATATGCAG	..((..(((...((((...((((.(((((((((((((((((((((((((.(((((((((((((((.(((.((((.(((((((((.(((.(((........))).))).))))))))).)))).))).))))))))))))))).))))))))))))))))))))))))).))))...)))).)))..))..	5
ogl-miR04	ogl-miR05-5p	AATTAATTCGCGAGACAAATC	1	+	-74.8	Exonic	21	7	11	6985729	6985872	6985739	6985759	144	CATAACCTTGAATTAATTCGCGAGACAAATCTATTGAGCCTAATTAATCCATGATTAGCCTATGTGATGCTACAGTACACATGTGCTAATTATGGATTAATTAGGCTTAAAAAAATTGTCTCGCGAATTAGCTCTCATTTATGC	(((((....((.((((((((((((((((.....((((((((((((((((((((((((((.((((((.(((....))))))))).)))))))))))))))))))))))))).....)))))))))))))))).))....))))).	4
ogl-miR06	ogl-miR07-5p	GTTTTCGTGTCAACGTTTGACT	1	+	-64.9	Exonic	22	6	2	19428322	19428513	19428332	19428353	192	CAAACGCTGAGTTTTCGTGTCAACGTTTGACTGTCTGTTTTATATAAAATTTTTCTATAATCAGTATTTTTATTGTTGTTAGATAATAAAACATGATTATTAATTTATACGTGACTTATCTTTTTAATTTTTTTCATAATTTTTTTAAATAAGACGGACAGTCAAACATTAGACACGAAAATCAGGGTTTGT	(((((.((((.((((((((((((.(((((((((((((((((((.(((((.......(((((((....((((((((((....))))))))))..)))))))..........((((...................)))).....))))).))))))))))))))))))).)).)))))))))))))).))))).	3
ogl-miR09-3p	ogl-miR11-3p	ATAAACCATAAGCTCCACTCAA	1	-	-54.6	intronic	22	7	23	29706963	29707065	29706973	29706994	103	TCGTGAGCGTATCGAGCGGAGCTCAGGGTTTATCAAGTGGTATCAGGGTTTCATATTGCTTTTATCACTTGATAAACCATAAGCTCCACTCAATACACTCACG	.((((((.((((.(((.((((((...((((((((((((((((..(((((........)))))))))))))))))))))...)))))).))).)))).))))))	4
ogl-miR09-5p.1	ogl-miR282-5p	TCGAGCGGAGCTCAGGGTTTAT	1	-	-54.6	intronic	22	5	11	29706963	29707065	29707031	29707052	103	TCGTGAGCGTATCGAGCGGAGCTCAGGGTTTATCAAGTGGTATCAGGGTTTCATATTGCTTTTATCACTTGATAAACCATAAGCTCCACTCAATACACTCACG	.((((((.((((.(((.((((((...((((((((((((((((..(((((........)))))))))))))))))))))...)))))).))).)))).))))))	3
ogl-miR10	ogl-miR13-5p	ATCAATAGTAGATGGAGGGAGT	1	-	-94	Exonic	22	5	9	30341245	30341558	30341255	30341276	314	CTTGTCATGTACTCCCTCCATCTATTTTTGATAGTCATATTTCATCTTAACACATAGATCAAGGATAAGTAATTATACTTATCATTCATTTAAGTATGCTACTAGTCATTTCTCGTAAACAAGCGATTCATTAATATTTACATTTCTCAAAGCCCATGTAGCCAATCATATGTGGAAGAATGGAGAGTCACGCATTAAATTCGAGAAAATCATTAAGATGATAGGTTGTTGGATTGAAATATGCCTATTAAAAATAAAATTTTCAAATTTAGAAATATGACTATCAATAGTAGATGGAGGGAGTATTATCTTTT	........((((((((((((((((((.((((((((((((((((.((((((.............(((.((((..((((((((.........)))))))).)))).))).(((((((.......(((..................(((((.....(((((((........))))))).......)))))...)))........)))))))....))))))((((((((((((.......)))).)))))))).....................)))))))))))))))).))))))))))))))))))........	2
ogl-miR11	ogl-miR14-5p	TTCATACACAACTTTGACCGTCC	1	+	-43.2	Exonic	23	5	7	19952641	19952822	19952651	19952673	182	CCATGATTTTTTCATACACAACTTTGACCGTCCATCTTATTTGAAATTTCTTTGAAAAATTTAAAAACATATTACGTATCAAGTACTATTCATATTTTATCATCTCATAACAATAAAAATACTAATTATAAAAAATTTTAAATAAGACGGACGATCAAAGTTGGACACAGAAAACTTATGGT	((((((.(((((......(((((((((.(((((.(((((((((((((((.((((..............(((.(((.......))).))).....((((((............))))))..........))))))))))))))))))).))))).)))))))))......))))).)))))).	6
ogl-miR12	ogl-miR15-5p	TCGTCGCCGACGACGCCGAC	1	+	-38.1	Exonic	20	1	2	28436562	28436647	28436587	28436606	86	ATGGCCGACGCCAAGACCAACAAGGTCGTCGCCGACGACGCCGACGCCGACGCCGATGGCAAGTCGGCGGACGACAAGGTCGCCAG	.((((....)))).((((......((((((((((((...((((.(((....).)).))))..)))))).))))))..)))).....	6
ogl-miR14-3p	ogl-miR18-3p	ATGACCCGGGAGATGAACCCACC	1	+	-57.8	intronic	23	9	5	5005488	5005607	5005565	5005587	120	GGAGAGGAAGTGGTAGGATGCAGCTGCCGGTTCATGGATACCTCTGCAGTGCATGTCGTAGGCTTGCACTTGCATGGGTTTGCATGACCCGGGAGATGAACCCACCATTGTCTTCCTCTT	.(((((((((((((.((...((.((.((((.(((((.(.((((.(((((((((.((.....)).))))).)))).)))).).))))).)))).)).))..)).))))....)))))))))	6
ogl-miR31	ogl-miR37-3p	GTTTGCATGACCCGGGAGATGAA	1	+	-49.7	intronic	23	21	17	5005495	5005597	5005565	5005587	103	AAGTGGTAGGATGCAGCTGCCGGTTCATGGATACCTCTGCAGTGCATGTCGTAGGCTTGCACTTGCATGGGTTTGCATGACCCGGGAGATGAACCCACCATTG	.((((((.((...((.((.((((.(((((.(.((((.(((((((((.((.....)).))))).)))).)))).).))))).)))).)).))..)).)))))).	6
ogl-miR40	ogl-miR47-3p	GCGGCGACGGCGGCGGCTCGCT	2	-	-54.6	Exonic	22	75	67	3603978	3604087	3603988	3604009	110	ACGGCGGCGCCGGCGGCGGCCACCTCGACCTGCAGCAGCAGCAGCCGCCGGCGTCGACGATGGAGAGCTTCTTCGCCTGCGGCGACGGCGGCGGCTCGCTGGGGAAGACG	..((.((((((...))).))).))....(((.(((((((....(((((((.(((((..(.(((((.....))))).)..))))).))))))).))).)))))))......	6
ogl-miR265	ogl-miR283-3p	CCGGCCCGGCGCCTGTCGGCC	2	-	-41.3	Exonic	21	20	14	22172347	22172457	22172357	22172377	111	CGTGGCTCCTCCAGCCCCCTGGCCTGGGCCGGCCGTCGCCACCACCACCACGCCGCTCCGCCTCGTCCCTCGCGCCCGTCCCGGCCCGGCGCCTGTCGGCCACCTGCCGCC	.(((((.......(((..(.((((((((((((.((.(((..........(((..((...))..))).....)))..))..))))))))).))).)..))).....))))).	6
ogl-miR266-3p.1	ogl-miR50-3p	TTGCAGCTTCACTCTCTCACCA	2	-	-106.7	Exonic	22	18	8	3428472	3428765	3428482	3428503	294	GTTTTGCTGGTGTGAGAGAATGAAGCTGCCAGCATGATCTGGTTGTCAGGCATGAGCCAAATCTATCCATGGTGTTGGTGGTACTGAAATTACCGTGTTTTCGAGGTTTTTCGTCGTGTCAACTTGCGAAGGGAATTACGGGTTCTTGATGAGCATTGGTGATAGGAGGTGTGGGCTTGGTTAGTAGAGGTAGAATTATGATTGTTCTTGTGAGTTTCAGTAAGAGGTGGGAGTGATTGGAATTTGGCTCCATCAGATCATGTTGCAGCTTCACTCTCTCACCACCAACAAAAG	.(((((.((((((((((((.(((((((((.(((((((((((((((.....)).((((((((((((..(((...........(((((((((((((.((((..(.((((((..(.((.(((((...(((...((((((.....)))))).....)))....))))).)).)...)))))).)..))))..))).((((.......)))).....))))))))))..........)))..))).))))))))).)))))))))))))))))))))).))))))).))))).))))).	4
ogl-miR266-5p	ogl-miR291-5p	TGAGAGAATGAAGCTGCCAGCA	2	-	-106.7	Exonic	22	2	5	3428472	3428765	3428732	3428753	294	GTTTTGCTGGTGTGAGAGAATGAAGCTGCCAGCATGATCTGGTTGTCAGGCATGAGCCAAATCTATCCATGGTGTTGGTGGTACTGAAATTACCGTGTTTTCGAGGTTTTTCGTCGTGTCAACTTGCGAAGGGAATTACGGGTTCTTGATGAGCATTGGTGATAGGAGGTGTGGGCTTGGTTAGTAGAGGTAGAATTATGATTGTTCTTGTGAGTTTCAGTAAGAGGTGGGAGTGATTGGAATTTGGCTCCATCAGATCATGTTGCAGCTTCACTCTCTCACCACCAACAAAAG	.(((((.((((((((((((.(((((((((.(((((((((((((((.....)).((((((((((((..(((...........(((((((((((((.((((..(.((((((..(.((.(((((...(((...((((((.....)))))).....)))....))))).)).)...)))))).)..))))..))).((((.......)))).....))))))))))..........)))..))).))))))))).)))))))))))))))))))))).))))))).))))).))))).	3
ogl-miR266-3p.2	ogl-miR42-3p	TTGCAGCTTCACTCTCTCACCAC	2	-	-106.7	Exonic	23	47	37	3428471	3428766	3428481	3428503	296	AGTTTTGCTGGTGTGAGAGAATGAAGCTGCCAGCATGATCTGGTTGTCAGGCATGAGCCAAATCTATCCATGGTGTTGGTGGTACTGAAATTACCGTGTTTTCGAGGTTTTTCGTCGTGTCAACTTGCGAAGGGAATTACGGGTTCTTGATGAGCATTGGTGATAGGAGGTGTGGGCTTGGTTAGTAGAGGTAGAATTATGATTGTTCTTGTGAGTTTCAGTAAGAGGTGGGAGTGATTGGAATTTGGCTCCATCAGATCATGTTGCAGCTTCACTCTCTCACCACCAACAAAAGA	..(((((.((((((((((((.(((((((((.(((((((((((((((.....)).((((((((((((..(((...........(((((((((((((.((((..(.((((((..(.((.(((((...(((...((((((.....)))))).....)))....))))).)).)...)))))).)..))))..))).((((.......)))).....))))))))))..........)))..))).))))))))).)))))))))))))))))))))).))))))).))))).)))))..	4
ogl-miR267	ogl-miR284-3p	AACTGTAAGCTTATGTGGAGGA	2	-	-53.1	intronic	22	13	7	4879435	4879545	4879445	4879466	111	TTGTTCTTTCTCCTCCACATAGCCTTATAGTTGGCTTAGAGTCCACTATGGAGCAAGTTTAGTTAGTAGGCTATAACTCAACTGTAAGCTTATGTGGAGGAGAGATAACAA	.((((.((((((((((((((((.((((((((((..(((.((((.((((..(((....)))...)))).)))).)))..)))))))))).)))))))))))))))).)))).	3
ogl-miR268	ogl-miR45-3p	TACCTCGTTAGATTTGTCTCGC	2	-	-77.3	Exonic	22	11	34	27455715	27455838	27455725	27455746	124	TGGGCTATTTTGCGAGGTGAATCTAACGAGGTATATTAATCCATGATTTGCTACAGTGATGCTACAGTATCATCCGCGATCATGAATTAATATACCTCGTTAGATTTGTCTCGCAAAATAGCCT	.((((((((((((((((..(((((((((((((((((((((.(((((((.((....(((((((....)))))))..))))))))).)))))))))))))))))))))..))))))))))))))))	3
ogl-miR269	ogl-miR285-5p	CTAAAGGAAGAAGAGAGAGAGT	2	+	-64.7	Exonic	22	10	6	13768799	13768931	13768809	13768830	133	TACATCGAGGCTAAAGGAAGAAGAGAGAGAGTACAGCCTTAGTTCAGATCACATATGACTATCTTTTGCGAGTCTGATCGATACTCTGATGAAGGCTGTACCCTCTCTCTTCTTCTCTTAGCTTCTTGATGCT	..((((((((((((..(((((((((((((.((((((((((...(((((........((((..(....)..))))..........)))))..)))))))))).)))))))))))))..))))))))..))))..	3
ogl-miR270	ogl-miR286-5p	AATAAAAAGTATCTCGAGGTAC	2	+	-72	intronic	22	7	5	8831273	8831442	8831283	8831304	170	ACTCCGGTCCAATAAAAAGTATCTCGAGGTACCGATACCTCACGGCATCAAATTGTTTCCGATCATTGGATCTAACAATATCTATCCTATCCAACTAGATCTAACAATCAGAAACGATTTAGTATCGTGAGGTAACGATACCTCAAGTTACTTTTTTGTCAGACCGGAAC	..(((((((..((((((((((.((.((((((.((.(((((((((..((.((((((((((.(((..(((((((((.....................)))))))))..))).)))))))))).))..))))))))).)).)))))).)).))).)))))))..)))))))..	5
ogl-miR271	ogl-miR287-3p	GGCCTCAGCGACGGCCCGAC	2	-	-174	Exonic	20	6	5	2322847	2323171	2322857	2322876	325	GGGAGGAGGCCGTCGGGGCGAGGCGGAGGCCGGTCGCGAATGGCGTCGGTGACGCTGCGTCACCGCCGGCGGAGAAGCGGTCCCGCGCGGGCGGGTGCCACGGCCGTTGGGCGCGGAGGCCGACGAGGACGTGACGCGGCGACGACGCTTGGCGTGGCCGGCGGCTTACGGGGAAGAACTGACGGCGGCGGCGGGGGAGGAGCTTGGCGCGGCCGGCGGCCAACGGGGAAGAAACTGGGAGGCGGCGGTGGCGGAAGAACTGGGCGACGGTGTCGGGGAGGGCGCAGAGCTGGCCGGCCTCAGCGACGGCCCGACGCTTCCTTGG	..((((((((.((((((.((..((.((((((((((((.....(((((.....(((((((((((..((..((......(((((((((((.(((((.((...)).))))).).))))).))))).)).))..))))))))))).((((((....(((.((((.((.....(((.......))).)).)))).))).....(..(((..((((.((((.(.(((..(.((.......)).)..))).))))).)))......)..)))..).)))))).....)))))...)).)))))))))).))..)).))))))))))))))..	3
ogl-miR272	ogl-miR288-5p	TTTTTCGACCAACGTTTGACTGT	2	-	-63.7	Exonic	23	6	3	15118197	15118384	15118352	15118374	188	AGGCCGTTGATTTTTCGACCAACGTTTGACTGTTAGTTTTATTCAAAATTTTTGTGCAAATATAAAAATATTTTATGTCATGCTCAAAGAATATTTGATGACGAATCAAGTCATAATAAAATAAATGATAATTACATATTTTTTTAATAAGACGAATGGTCAAACGTTGGACAAAAAGTCAACGGCGT	..(((((((((((((.(.((((((((((((((((.((((((((.((((((((((.(((.(((((((.....)))))))..))).)))))).(((((.(((((.......)))))....))))).................)))).)))))))).)))))))))))))))).).)))))))))))))..	5
ogl-miR273	ogl-miR289-3p	CTAATGATGGATTAATTAGGCTC	2	+	-45.6	Exonic	23	6	3	7811171	7811262	7811230	7811252	92	ACGAATCTTTTGAGCCTTAGTCCATGATTAGCCATAAATACTATAGTAACCCATATGTGCTAATGATGGATTAATTAGGCTCAAAAGATTCG	.((((((((((((((((((((((((.((((((((((..(((....))).....)))).)))))).))))))))...))))))))))))))))	5
ogl-miR274	ogl-miR290-3p	TTTGAAACGAATGTAGTACTAGT	2	-	-78.3	Exonic	23	5	5	27144418	27144684	27144428	27144450	267	TTTCAGGAATTTATTACTCCCTTCGTTTCAAAATATTTGACACCATTGACTTTTTAGTATGTGTTTGACCATTTGTCTTATTTAAAAAATTTAATTAATTATTTATTCTTTTCATATCATTTGATTTATTGTTATATATACTTTCATGTACACGTATAGTTTTACATATTTCACAATTTTTTTAAATAAGACGAACGATCGAATATGTGCTAAAAAGTCAATAGTGTTAAACATTTTGAAACGAATGTAGTACTAGTTAATATGGCA	..(((..((((...((((.(.(((((((((((((.((((((((.((((((((((((((((((((((((.(.((((((((((((((((((......(((....)))................(((..(((.((....(((((............))))).....)))))..)))....)))))))))))))))))).).)))))))))))))))))))))))).)))))))).))))))))))))).).))))..))))....)))..	5
ogl-miR275-3p	ogl-miR292-3p	TGCTAGAAAGTCTTATAATCTGA	2	+	-73	Exonic	23	1	2	11355031	11355170	11355140	11355162	140	ATTATGTTTCATATTATAAGACTTTCTGGCATTGCCCACACATATATGTTAATGAATCTCGACATATATGTGTGCTTAGATTCATTAACATCTATATGAATGTGGGCAATGCTAGAAAGTCTTATAATCTGAAATGGAGG	.....((((((.(((((((((((((((((((((((((((((((((((((((((((((((...((((....))))...)))))))))))))..))))))..)))))))))))))))))))))))))))).)))))).....	2
ogl-miR275-5p	ogl-miR293-5p	ATATTATAAGACTTTCTGGCATT	2	+	-73.3	Exonic	23	9	6	11355031	11355170	11355041	11355063	140	ATTATGTTTCATATTATAAGACTTTCTGGCATTGCCCACACATATATGTTAATGAATCTCGACATATATGTGTGCTTAGATTCATTAACATCTATATGAATGTGGGCAATGCTAGAAAGTCTTATAATCTGAAATGGAGG	.....((((((.(((((((((((((((((((((((((((((((((((((((((((((((...((((....))))...)))))))))))))..))))))..)))))))))))))))))))))))))))).)))))).....	2
ogl-miR34-5p	ogl-miR40-5p	ATCGGCGTCAGCCTGCATCACC	2	+	-137.8	Exonic	22	16	14	25112957	25113224	25112967	25112988	268	CGAGACCAGCATCGGCGTCAGCCTGCATCACCTCGAGCAGCTTCGCCGGGTCAAGGCCGTAGTCTGTCTCCACTCCAGTGGGATCGACTGGATGTTGGCTGGATCGAATATAACATGTTCGTGTGGCTCAAACCTCAAAGGTCAAGCACATGAAAAGGCAGCAAGCATATATAATAGTGATGTAGTGATGCTAAATGCTACTTCTACTCATAGAGCATTTTACGAAGCTGCTCGAGGTGATGCAGGCTGAAGCCGACGCCGGTCTCGT	(((((((.((.(((((.((((((((((((((((((((((((((((((.((((..((((((((((.(((.((((....))))))).))))).....))))).))))............((((((((.((...(((.....)))..))))))))))..)))....(((((.((((.......))))...)))))(((((((.((.........)))))))))...))))))))))))))))))))))))))).))))).)).))))))).	2
ogl-miR34-3p	ogl-miR41-3p	TGATGCAGGCTGAAGCCGACGC	2	+	-137.8	Exonic	22	1	3	25112957	25113224	25113194	25113215	268	CGAGACCAGCATCGGCGTCAGCCTGCATCACCTCGAGCAGCTTCGCCGGGTCAAGGCCGTAGTCTGTCTCCACTCCAGTGGGATCGACTGGATGTTGGCTGGATCGAATATAACATGTTCGTGTGGCTCAAACCTCAAAGGTCAAGCACATGAAAAGGCAGCAAGCATATATAATAGTGATGTAGTGATGCTAAATGCTACTTCTACTCATAGAGCATTTTACGAAGCTGCTCGAGGTGATGCAGGCTGAAGCCGACGCCGGTCTCGT	(((((((.((.(((((.((((((((((((((((((((((((((((((.((((..((((((((((.(((.((((....))))))).))))).....))))).))))............((((((((.((...(((.....)))..))))))))))..)))....(((((.((((.......))))...)))))(((((((.((.........)))))))))...))))))))))))))))))))))))))).))))).)).))))))).	2
ogl-miR49	ogl-miR57-5p	TTCCAAAACCGTCGAGGGAGTCA	2	-	-158.1	Exonic	23	5	3	18719667	18720006	18719974	18719996	340	CGAAACCACCTTCCAAAACCGTCGAGGGAGTCAAATTGCACCGGTTTTGAGAGTTTGGGGGTCGAAATATCTGGTTTTGTGGTTTAGGGTTACGGATTAGATTTCGATCACTTTTGAGGATCACAAAGTGAACTTATTCCTTTAATTAGCTGCGGGTGCATTGTGGTAGCCCACGGAAGGGGACTGAGTGCCATGTTTTGGAAAAAGTCCACTTTGACTCCCTTAAATGTATACCGAATCTAATTCGTACCCCTCAACCAAAAAACCGGTTAGGATGACTCCCCCAAGTACTAAAACCGGTACAAATAGACTCCCTCGACGGTTTCAAGGGCGGTTTTGC	(((((((.((((...(((((((((((((((((...(((.(((((((((.((..(((((((((((...((.((((((((.(((((.((((.(((((((((((((.((...((.(((((((....(((((((.((((.((((.......(((....((..(..(((((....)))))..((....))..)..))..)))..)))).)))).)))))))....))))))).))....))))))))))))))).)))).))))).)))))))).))...)))..))))))))..))))))))))).)))...)))))))))))))))))..)))).))))))).	6
ogl-miR50	ogl-miR58-5p	TTTTTACTTGCAATGTTTGACTA	2	-	-64.1	Exonic	23	5	3	3303180	3303372	3303340	3303362	193	GGATTTTGAGTTTTTACTTGCAATGTTTGACTACTTGTCTTATTCAAATTTTTTTTACAAATATAAAAAACGAAAAGTTATGCTTAAAGTACTGTAGATAATAAAGTAAGTCACACATAAAATAAATAATAATTTTAAATTTTTTTGTAAAAAGATGAGTGGTCAAACGTTGCAAGCAAAAACTCAAAATCCC	(((((((((((((((.(((((((((((((((((((..((((.((((((..(((((((......))))))).......(((((.......((((.((.....)).)))).......))))).......................)))).)).))))..))))))))))))))))))).))))))))))))))).	3
ogl-miR51	ogl-miR59-3p	ATTGGGTCCGGCCAGCCGGA	2	+	-56.6	intronic	20	5	2	2480871	2480979	2480950	2480969	109	TGGTGCAGCCGTTGTGCTCTCCGCGACCCGCGTCCGGCTGGCCGGACGCGCTCACCCTCTTTCTTAATATAAATTTGACATTGGGTCCGGCCAGCCGGACGCGCTCACC	.((((.(((.((((((.....))))))..((((((((((((((((((.((.(((.....................)))...)).)))))))))))))))))))))))))	3
ogl-miR36	ogl-miR43-5p	ACTTCCTCCTCCCGCCGCCTCC	2	-	-103.6	Exonic	22	5	8	8546371	8546535	8546504	8546525	165	TCCCGCGCGCACTTCCTCCTCCCGCCGCCTCCTCCGCCTCCGCCGCCGTCTCAGCCGTCGGCGCCGCCCGCGCGCGAGGGGAGGAACGGGTACGTGTTCGTGAAGGGGGTGAAGGGGGGAGGAGGAGGAGGAGGAGGCGGGGTGGGGGATGGTGTGGGCGTGGGC	.(((((((.(((.(((((((((((((.((((((((.(((((.((.((......(((...)))..(((((.(.((((((.......(((....))).))))))..).)))))...)).)).))))).)))))))).))))))).))))))....))).))))))).	6
ogl-miR43	ogl-miR51-5p	TGGCACGAGCGCTTCGGGCA	2	+	-49.7	Exonic	20	6	9	14604115	14604207	14604125	14604144	93	GGCGTGGCAGTGGCACGAGCGCTTCGGGCACCTCCACTTCGAGGCCCTGAAGCAGCTCAGTGCCAAGGAGATGGTGCGAGGCATGCCGTGCCT	((((((((..((((((((((((((((((..((((......)))).)))))))).)))).))))))........((((...)))))))))))).	5
ogl-miR37	ogl-miR44-5p	ACCGACTGATACCTTTGGTACCT	2	-	-44.6	Exonic	23	10	15	23301437	23301529	23301447	23301469	93	TCCATCTTGATACCTGGTACCTTGGGTATCAGTTGATACCTGGTACTTGGTACCTTTGGTACCGACTGATACCTTTGGTACCTAATATCTGGT	.(((....((((...((((((..((((((((((((.((((.(((((...)))))...)))).))))))))))))..))))))...))))))).	6
ogl-miR39	ogl-miR46-5p	TAAAAACCTAGGACTGGATGAGA	2	+	-55.3	intronic	23	9	15	3458247	3458352	3458257	3458279	106	TCCTAAAATATAAAAACCTAGGACTGGATGAGACATTTCCTAGTACTACGAATCTAGATAGCTTAGGAAATGTTCCATCCAATCCTAGGTTCTTATATTTTGGGAC	(((((((((((((.(((((((((.((((((..((((((((((((.(((......)))...)).))))))))))..)))))).))))))))).))))))))))))).	4
ogl-miR41	ogl-miR48-3p	TGCATATGAACCGTGGCTTCCG	2	-	-96.2	Exonic	22	12	14	1913405	1913561	1913415	1913436	157	ACCAACATACACGGAAGCCACAGTTCATATGCACCCACCTCATATGGCTGACACGTATGCACATTGCACCAGGGATGAGTCTAGTCCATTATGTACTACCGTGGCTTCCGTTCATATGAGGTGGGTGCATATGAACCGTGGCTTCCGTGTATGTTGG	.((((((((((((((((((((.((((((((((((((((((((((((((.((((((..(((.....)))....((((.......))))............))))...)).).))))))))))))))))))))))))).))))))))))))))))))))	1
ogl-miR46	ogl-miR54-5p	GCAGGGAGCTTCGAGGCGGCGA	2	-	-68.9	Exonic	22	32	29	21177185	21177275	21177244	21177265	91	CGACGGCGGCGCAGGGAGCTTCGAGGCGGCGACGGCGGCGCGCGGCCTGGAGGCACGTCGCTGCCTCGCTGGCTCCCTGGCGTCGCCTCGC	(((.((((((((((((((((.((((((((((((((((...))).(((....))).)))))))))))))..)))))))).))))))))))).	4
ogl-miR276	ogl-miR294-3p	AACTGTAAGCTTATGTGGAGGAG	2	-	-55.7	intronic	23	17	13	4879434	4879547	4879444	4879466	114	TCTTGTTCTTTCTCCTCCACATAGCCTTATAGTTGGCTTAGAGTCCACTATGGAGCAAGTTTAGTTAGTAGGCTATAACTCAACTGTAAGCTTATGTGGAGGAGAGATAACAAG	.((((((.((((((((((((((((.((((((((((..(((.((((.((((..(((....)))...)))).)))).)))..)))))))))).)))))))))))))))).))))))	3
ogl-miR277	ogl-miR295-5p	CTCGCCGGCGGCCATGGCTAGCT	2	-	-237.7	Exonic	23	9	6	14258611	14258962	14258930	14258952	352	GTGTGAAGAGCTCGCCGGCGGCCATGGCTAGCTCCCTCCCTGCCATCCCCGCCGCACGGGCGGCGGCCGCGGGCTCCGGCGGAGGGCGGCGCGGTGGCGGCTGGCGCGGTCGACGGCGGTTGGCTACGCGGTGGCAACGAGGAGGCGGCGGCGGCCAGGAGCTGCGCCACCGGCCCCACGTGCACGCGCGCTGGTGGGATCCGCACGTCGTCGCCGGAGTCCTTCTGCGACGACCTCATATGCACAGGCGCTGGCGGGGATGGCAGGGAGGGCAGCGCCCCAATCGCCATCGGCAAGGCGGCATCGGCGCGGCGGTGGAGATGGCCATGGCCACCGGCGAGCTCTTCACGCG	((((((((((((((((((.(((((((((((.(((((((((((((((((((((((((((((.(((..((((.(....).))))..((.((((((((..((((((.(((.(((..(..((....(((((...)))))..)).)..))).))).))))).)..)))))))).)).))))).)))))..((((.(((((((...))))..((((((((.(((....))).))))))))..........))))))).)))))))))))))))))).((.(((((....(((((........)))))....))))).))...)))).))))))))))).)))))))))))))))))).	3
ogl-miR66	ogl-miR75-3p	ATCTCAGGGTTGCATTCTTGCTA	3	+	-39.1	Exonic	23	39	23	24212985	24213144	24213112	24213134	160	GGAGCGTTACAGATCCACCCCCCTTACAAGAATCTCGACCCCGAGATTCGAAGGTGGACCACACACACGAAACCAAAAAGGGATCTTCAGACATCTTCACCACTTTAGACTCTACTAGTCTATCTTTATCTCAGGGTTGCATTCTTGCTACAAAACGGTC	(((.(......).)))..........(((((((..((((((.(((((..((((((((((.........((..((.....))..))...(((..(((..........))).)))....))))))))))))))).)))))).))))))).............	6
ogl-miR276	ogl-miR296-3p	TCGGACCAGGCTTCATTCCCCA	3	-	-48.1	Exonic	22	38	27	27549057	27549148	27549067	27549088	92	TCCATGGCTGTTGAGAGGAATGACGTCCGGTCTGAAGATCGCCGTCCCCAGGCGGTGGCTTCGGACCAGGCTTCATTCCCCATGACTCATGG	.((((((..((((.(.(((((((.(((.(((((((((.((((((((....))))))))))))))))).))).))))))).).))))))))))	6
ogl-miR277	ogl-miR297-3p	TAGGGGCGCGGCGGCGGGCG	3	-	-128.2	Exonic	20	16	11	30103110	30103451	30103120	30103139	342	CAGGTACGGGTCGACGAGCGCCGCCAGCCGCCGCGCGTGCCGGTTCATGTGCCGCCCCACCAGCGTCTGCAGCTGCAGCCGCTGCAGATTCTGCCACACCACCGTCCACAGCACCGCGATCAGGCTCAGCACCACGCCGGAGTTCAGCCCGTTCAACAACGACGACGACGACGACGTCGCCTCCATTTGTCTCAAAACCAAATTAATTTCCCAATTCACGAACACGCAGAAGGATTGATCAGAGATGTGATATGGGTGGATATGGATATGGAAAGATGTGGAGGCTTTGGCACTTGGCGCGCCGTGGATTTATAGGGGCGCGGCGGCGGGCGGAATGTGCTT	.((((((.(.((...)).).(((((.((((((((((...((((((((((.((((((....(((.(((((((((.......))))))))).)))..........(((((.(((.((((.(((.((((.(((.((.....)).))).))))..((((....(((((.((....)).)))))..(((((..(((.((...(((.(((((((((.((((((..............))))))....))))).)))).))).))))))))))..))))..)))))))..))).))).))..)))).))))))))))....)).)))))))))).)))))...))))))	6
ogl-miR69	ogl-miR78-3p	GATGGTCGTTCATGTGTCCGTCT	3	+	-76.9	Exonic	23	15	9	9730139	9730258	9730226	9730248	120	AGGGTGGAGAAGCAGGGCACGTGAGCGGCCATCCAGTGTAGCTTCGCTGCGCGTCCATGGCGGCGAACGCGCGTGATCTGGAGTTTGGATGGTCGTTCATGTGTCCGTCTTCTCCACCGA	..((((((((((..((((((((((((((((((((((((((((...))))))).(((((.(((((....)).))).)..))))...)))))))))))))))))))))..))))))))))..	6
ogl-miR67	ogl-miR76-5p	ATACTTGTTTGAGTATCGTTA	3	-	-56.4	Exonic	21	16	11	20334468	20334603	20334573	20334593	136	CTTAGGATAGATACTTGTTTGAGTATCGTTAGAGGACGACTATGGTGGTCTCAGGACGAATACTTATGAGTATCGTTTCGAGAGGACGACTATGGGTGGTCCCAGGATCGATACTTATTTAAGTATCATTTTGGGA	((((((((.((((((((..(((((((((((...((((.((((((((.(((((..(((((.((((....)))))))))..))...))).))))).))).))))...)).)))))))))..)))))))))))))))).	6
ogl-miR278	ogl-miR298-3p	CGCCTCACGGCGAGCGCCGCCG	3	-	-171.6	Exonic	22	9	7	6287319	6287673	6287329	6287350	355	CCGGCAATGGGGCTCGCCGCGCGGCGGCGCGGAAGAGGAGGAAGCGGGGCGCCGTGCTGGCACGGAGGCAGCAACACGCCATCGCCAGATGCCAACCTCTCCCCCGTCGCCCCCACGAGGGTTAGGGTTCTGGAGCACGTGGATTGATTGGTGGGAGGGGATGGAGGCGAAGGCGTTCGACGAAATGCGCGAGTGGCGGCTGGCGGGGGAACCAGACGACTGGAGCAGAGACTGCTAGATGAGGAGGAGCCACTCTTCACCGCACTCCCCACGGCGAGCAAGCCGCACTTCACCGTGGACCACCGCGAGCGCGCCCCCTCCCGCGCCTCACGGCGAGCGCCGCCGCCCCTCCCTG	..(((..(((.((((((((....(.(((((((..((((.((..((...((.(((((....)))))..)).))...(((((.(((((.....(((.((((((((((((((...(((((.(..((((....))))..).)))))..))).))).)))))))).))).))))).)))))..........((((..(((((.(((.((.(((((.((((....)))).((((...))))..(.(((((((......))))))).)....)))))...)).)))..))))).......(((((....))))).))))..))))))))))))).).)))))))).)))..)))........	6
ogl-miR279	ogl-miR299-3p	GTAGAAACGTCATATCATGTGT	3	+	-65.9	Exonic	22	9	5	23623880	23623981	23623950	23623971	102	GATCTAGCCGCACACACGATATGACATTTCTACCCCTCATTGACATGTATTATACTTGTACTTGTGAGGGGTAGAAACGTCATATCATGTGTGTGGCTGGAT	.(((((((((((((((.((((((((.((((((((((((((..(((.(((...))).)))....)))))))))))))).)))))))).)))))))))))))))	2
ogl-miR280	ogl-miR300-5p	CTCAACGGGCGGCGCGCCGC	3	-	-140.8	Exonic	20	7	13	1777192	1777461	1777432	1777451	270	GGGTGCTCATCTCAACGGGCGGCGCGCCGCCGCCTCCGCAGGTGCTGGCCAAGATGGAGGAGCTCGGTTTCAACGTCCAGCACGGGTACGGCCTCACCGAGACGTACGGGCCGGCGACGCGGTGCGTGTGGAGACCCGAGTGGGACGCGCTGCCGCTCGCCGAGCGCGCGCGGATCAAGGCGCTCCAGGGGGTGCAGCACCAGATGTTGCAGGACGTCGACATCAAGGACCCGGTGACCATGGCGAGCGTGCCGTCCGACGGGCGCGCCG	.(((((....(((..((((((((((((((((((((((...((((((((((....(((((...((((((.....(((((......)).))).....)))))).((..((.((((((((.(((((((((((.....(((....))))))))).))))))))))).)).))..))..........)))))...))).))))))).((((((((.....).)))))))..)))...)))......)))).))))))))))))..))).))))).	6
ogl-miR281-5p	ogl-miR301-5p	CTCCTCCTCCGCCGCCACGTCGC	3	+	-126.8	Exonic	23	1	3	31563191	31563401	31563206	31563228	211	CGTCTCCTCCTCGCGCTCCTCCTCCGCCGCCACGTCGCCGTCCCGCTCGCCCTCGCCGCTCGTCCCGCGCGCCGCGGTCCTCGGGGCACCGCGCGTCGCGGCGCAGCTCTCGTCCACCGAGGACGACAACGGCGGCGGCGAGGATGAGGTGTTCGACGAATCCACGGACTACGGGGACGACGAGGCGGCGGGGGAGGTGCTGGATGAGTTG	...(((.(((....((.((((((((((((((.(((((...(((((((((.(((((((((.((((..(((((((((((..(.(((....))).)..))))))))).))..((((((.....))))))....))))))))))))).))))..(((((.........)))))..))))).))))).)))))))))))))).)).))).)))...	4
ogl-miR281-3p	ogl-miR302-3p	GACGAGGCGGCGGGGGAGGTGCT	3	+	-126.8	Exonic	23	11	8	31563191	31563401	31563369	31563391	211	CGTCTCCTCCTCGCGCTCCTCCTCCGCCGCCACGTCGCCGTCCCGCTCGCCCTCGCCGCTCGTCCCGCGCGCCGCGGTCCTCGGGGCACCGCGCGTCGCGGCGCAGCTCTCGTCCACCGAGGACGACAACGGCGGCGGCGAGGATGAGGTGTTCGACGAATCCACGGACTACGGGGACGACGAGGCGGCGGGGGAGGTGCTGGATGAGTTG	...(((.(((....((.((((((((((((((.(((((...(((((((((.(((((((((.((((..(((((((((((..(.(((....))).)..))))))))).))..((((((.....))))))....))))))))))))).))))..(((((.........)))))..))))).))))).)))))))))))))).)).))).)))...	4
ogl-miR282	ogl-miR303-5p	CGCGCGACGCGGTGGTCGACCG	3	+	-161.4	Exonic	22	9	7	7724896	7725154	7724906	7724927	259	GTCGTCATCGCGCGCGACGCGGTGGTCGACCGTGCCACGGGGGTGTGGGCGCGGCTGTACGCGCCTGCGGCGGCGGCGGCGGCGGGGAGGGTGCCCGTGGTGGTGTACTTCCACGGCGGCGGGTTCTGCGTCGGCTCCGCGGCGTGGAGCTGCTACCACGAGTTCCTCGCCAAGCTGGCCGCGCGGGCGGGGTGCGCCGTGATGTCGGTCGACTACCGCCTCGCGCCGGAGAACCGCCTCCCCGCGGCGTTCGACGACG	((((((.(((.((((((.((((((((((((((..(((((....))))).((((((.((((.((((((((.(((((((...((((((((....((.((((((((((...(((((((.(.(((((..(......)..))))).)))))))).)))))))))).))))))))))..))).))))))))))).).))))))))))....)))))))))))))).))))))))).((((.(((.......))))))))))))).	3
ogl-miR283	ogl-miR304-5p	AAGTTTCACTTTGGACCACCCTT	3	-	-133	intronic	23	7	9	29300514	29300840	29300808	29300830	327	TTTATTACCAAAGTTTCACTTTGGACCACCCTTTAACACATTTTTTCATTTTGGGCTAGGTTACTTTACCTTTCTTTCACTTTGGACCACCCCCATAAACTTTTTTAGGAATACATAAAAGACTGTTCCAACTTTAAACACATCAGCAACCCGTAACCCGGTAATCTTTTCCAACTTACGTAGGTAATTCTTTACAACATTTATAGAGTAAATACAGCTAAAGAAAATGACTTGGGGTGGTCCAAAGTGCACCAAAGGTAATCTTACCTGGTCCAAAGTGAAAATATGAGCTAGAGGATAGTCCAAAGTGAAACTTTGGTAATAAAA	((((((((((((((((((((((((((...((((((.(.(((.(((((((((((((((((((....((((((((....((((((((((((((((..............((((((..........)))))).............(((...((((((((...((.........))...)))))..)))..((((((((...((((((...))))))...).)))))))..)))...))))))))))))))))....))))))))....))))))))))))))))))).))).).))))))...)))))))))))))))))))))))))).	3
ogl-miR284	ogl-miR305-3p	TTTAATAGATGATACCGTTGACT	3	+	-64	Exonic	23	5	9	2591460	2591601	2591569	2591591	142	CATGTGAGAAAAAGTCAACAGCGTCATCTATTAAAAAATGGAGGGAGTATATATCTCGTGGTCTTGTTCATATTGGTCAATGAAGGACTATAATATACTCTCTTCATTTTTTAATAGATGATACCGTTGACTTTTTTAACAT	.((((..((((((((((((.(..(((((((((((((((((((((((((((((.....(((((((..(((((........)))))))))))).)))))))))))))))))))))))))))))..).)))))))))))).))))	3
ogl-miR72	ogl-miR81-3p	TGCTGAGCACAAACTAGAGAAA	3	-	-64	intronic	22	5	4	6747626	6747728	6747636	6747657	103	TTTGACCCTTTTTCTCTAGTTTGTGTTCAGCATCTATGTCAACTATGATGCTGAACACAAACTGACACAGATGCTGAGCACAAACTAGAGAAAAAGGGTCATA	..(((((((((((((((((((((((((((((((((.(((((....((.((.....))))...))))).)))))))))))))))))))))))))))))))))..	1
ogl-miR285	ogl-miR306-3p	AGGAATGATGAATCAATTAG	3	-	-30	intronic	20	5	3	6545983	6546125	6545993	6546012	143	TGCAGTGCCTATTTGCTTTGTTCATTCTTGTTATTTTTGGTTATTGATTATCGGTGTGTGAATTTGGTTTTCTTTATTTGTTTGTATGGACAGTTGGTCCTTTTTTAATTGGCAGGAATGATGAATCAATTAGATGTACGAGG	....(((((((.(((.((..(.(((((((((((.((..((..((..(((.((.(((.(..(((..((....))..)))..)...))).)).)))..))))......)).))))))))))))..)).))).)))..))))....	6
ogl-miR58	ogl-miR66-3p	TTTGGTCATCGCACTTGTTG	3	+	-111.6	intronic	20	53	67	30129285	30129614	30129585	30129604	330	ACAAGTTCACCTACAACTGCGACGGCCACACGTTCAACTACCTCGTGGAGGACGGCTTCAGTGAGTTCCCTTCCCCTCTCGCCCATCCCCCGTCCGATCCTTTTTGCTTCCTCCCGATCGATTCCCCGCGGAGTGCATCTGATCTGCGTGGATCTGATACCGCGCGTGCTCGATTTGGGATGGTGGGTGTAGATCTCGCTGATTTGTTGGAGAAGCGGTTAGGTCGTTTTCGTTTTGGTTAGCATCGGCGATCGGGATGTTGGTTGAGATCGTGATGCGCTGTGGAGTTCGTGCGAGAAGTTTGGTCATCGCACTTGTTGGTTAGATTAG	........(((.((((.(((((.(((((.((.((((((((.(((((((((.....))))).)))).((((......(((((((((((.((((...((((.....(((...((((((..........)).)))).)))...)))).((((((........))))))..........))))..)))))))).)))..(((((((..((((((.(((((((...........)))))))..)))))))))))))..))))...)))))))).((((.(((.(((....))).)))))))...)).))))).))))).)))).)))........	5
ogl-miR59	ogl-miR67-5p	TTTTGAAGCGGATGGAGTACAT	3	-	-105.34	Exonic	22	10	16	27738620	27738882	27738630	27738651	263	AGGTAAATTTTGATACTCCCTCCGTTTCAAAATGTTTGACACCGTTGACTTTTTAGTACGTGTTTGACCATTCGTCTTATTAAAAAAATTAAGTAATTATTTATTCTTTTCATATCATTTGATTTATTGTTAAATATACTTTCATGTACACATATAGTTTTACATATTTCACAAATTTTTTTAATAAGACGAACGGTCAAACATATGTTAAAAAGTCAACGATGTTAAACATTTTGAAGCGGATGGAGTACATGTCATTACAC	..((((....((.((((((.(((((((((((((((((((((.((((((((((((((((..(((((((((.(((((((((((((((((((((((((..((((((......(((.......)))........)))))))))))..(((((.((.....))..)))))........)))))))))))))))))))).)))))))))..)))))))))))))))).))))))))))))))))))))).)))))))).....))))..	5
ogl-miR60	ogl-miR68-3p	CATTGTGAAACGGAGGAAGTACC	3	+	-83.8	Exonic	23	5	4	28766705	28766883	28766851	28766873	179	CCTTTTGTTTTTTTTCTCTCTCCGTTTCACAATGTAAGACTTTCTAGCATTGTCCACATACATATAGATGTTAATAAATATAAACACATACATATGTCTAGATTCATTAACATCTAAATGAATATGTGCAATGCTAGAAAGTCTTACATTGTGAAACGGAGGAAGTACCAGACAACTAA	....((((((.....((..(((((((((((((((((((((((((((((((((..(((((((((.(((((((((((.(((.((.(((........))).)).))).))))))))))).)))..)))))))))))))))))))))))))))))))))))))))..))....))))))....	5
ogl-miR61	ogl-miR69-3p	GGATGGCGGCGCCGGGGGCGGTC	3	+	-82.7	Exonic	23	10	9	5780671	5780811	5780779	5780801	141	AGCACGAGCCGGCCACGCCGCCGGCGCCGCGGATCCTCAACATGCCGAGGAGGCCGGCGGGTGGCGGGAGGCCGAGCCGGAGCGCCGGGCGCGCGCAGCAGCAGCAGCGGATGGCGGCGCCGGGGGCGGTCAACCTCGGCG	.((.((((((.(((((.((((((((.((.(((............))).))..))))))))))))).)).(((((..((((.((((((..(((((((....)).)).)))..)))).)).))))...)))))...)))))).	6
ogl-miR62	ogl-miR70-5p	CATATCATGTGTGTGGCTGGAT	3	+	-78.9	Exonic	22	18	15	23623871	23623991	23623960	23623981	121	ATCGTTATTGATCTAGCCGCACACACGATATGACATTTCTACCCCTCATTGACATGTATTATACTTGTACTTGTGAGGGGTAGAAACGTCATATCATGTGTGTGGCTGGATCAATAACAAT	...((((((((((((((((((((((.((((((((.((((((((((((((..(((.(((...))).)))....)))))))))))))).)))))))).))))))))))))))))))))))...	3
ogl-miR63	ogl-miR71-5p	TTCTTGCACTGTTTGATCACTCG	3	-	-55.8	Exonic	23	6	8	13441661	13441839	13441807	13441829	179	TGAGTTTTTTTTCTTGCACTGTTTGATCACTCGTCTTATTCAAAAAATTTTAGAATTATTATTTATTTATTTTGACTTACTTTATTATCAAAGTACTTTAAGCACAACTTTTCGTTGTTTATATTTGCACAAATTTTTTGAATAAGGCGAGTGGTCAAATAATACAAACAAAAACTCAA	(((((((((....(((...(((((((((((((((((((((((((((((((.....................((((..((((((......))))))..))))..(((((.....)))))............)))))))))))))))))))))))))))))))...)))..))))))))).	6
ogl-miR64	ogl-miR72-5p	TACTTGTTTGAGTATCGTTA	3	-	-53.5	Exonic	20	12	9	20334469	20334602	20334573	20334592	134	TTAGGATAGATACTTGTTTGAGTATCGTTAGAGGACGACTATGGTGGTCTCAGGACGAATACTTATGAGTATCGTTTCGAGAGGACGACTATGGGTGGTCCCAGGATCGATACTTATTTAAGTATCATTTTGGG	(((((((.((((((((..(((((((((((...((((.((((((((.(((((..(((((.((((....)))))))))..))...))).))))).))).))))...)).)))))))))..))))))))))))))).	6
ogl-miR65-5p	ogl-miR73-5p	ATAAGTCATTCTAGTATTTCTCA	3	+	-42.2	Exonic	23	23	17	3609822	3609935	3609832	3609854	114	GTTTCACAATATAAGTCATTCTAGTATTTCTCATATTATATTGATTATATCTATCTAGATTCATTAACATCAATATGAATGTGCAAAATGCTAGAATGACTTACATTTGAAACG	((((((.(((.((((((((((((((((((..((((((((((((((((.((((....))))....))..))))))))).)))))..)))))))))))))))))).))))))))).	3
ogl-miR70	ogl-miR79-3p	GACGAGGCGGCGGGGGAGGTGC	3	+	-126.8	Exonic	22	12	32	31563192	31563400	31563369	31563390	209	GTCTCCTCCTCGCGCTCCTCCTCCGCCGCCACGTCGCCGTCCCGCTCGCCCTCGCCGCTCGTCCCGCGCGCCGCGGTCCTCGGGGCACCGCGCGTCGCGGCGCAGCTCTCGTCCACCGAGGACGACAACGGCGGCGGCGAGGATGAGGTGTTCGACGAATCCACGGACTACGGGGACGACGAGGCGGCGGGGGAGGTGCTGGATGAGTT	..(((.(((....((.((((((((((((((.(((((...(((((((((.(((((((((.((((..(((((((((((..(.(((....))).)..))))))))).))..((((((.....))))))....))))))))))))).))))..(((((.........)))))..))))).))))).)))))))))))))).)).))).)))..	3
ogl-miR71	ogl-miR80-5p	CTGTTTCACCTAGGACGAGGAC	3	+	-43.5	Exonic	22	12	9	11533540	11533650	11533550	11533571	111	GATGATGTAACTGTTTCACCTAGGACGAGGACATAGCATCGTATTAACAGCCATCACACAAAATTAATAGGATGCCACGTCCTCATCCTATATGGAACAACCACGTTATCT	((((((((...(((((((..(((((.((((((...(((((.((((((................)))))).)))))...)))))).)))))..)))))))...)))))))).	4
ogl-miR65-3p	ogl-miR74-3p	TGCAAAATGCTAGAATGACTT	3	+	-42.2	Exonic	23	15	17	3609822	3609935	3609832	3609853	114	GTTTCACAATATAAGTCATTCTAGTATTTCTCATATTATATTGATTATATCTATCTAGATTCATTAACATCAATATGAATGTGCAAAATGCTAGAATGACTTACATTTGAAACG	((((((.(((.((((((((((((((((((..((((((((((((((((.((((....))))....))..))))))))).)))))..)))))))))))))))))).))))))))).	3
ogl-miR68	ogl-miR77-5p	CACATCGAATCTTTGAACGCAT	3	+	-93.6	Exonic	22	31	23	24321179	24321466	24321189	24321210	288	CCAAAAACATCACATCGAATCTTTGAACGCATGCATAAAGCATTAAATATAGATAAATAAAAAAACTAATTGCACAGTTAGAGAGAAAACAACGAGATGAATCTTTTGAGTCTAATTAGTCCATGATTAGCCATAAGTGCTACAGTAACCCACATGTGCTAATATCGGATTAATTAGGCTCAAAAGATTCGTCTCGCGGTTTCCAGATGAGTTATGAAATTATTTTTTTCATTCATGTCCGAAAAACCCTTCCGACATACGGTCAAACATCCGATGTGACATCCAAAT	.........((((((((.((.(((((.((....(((((..((((.....................((((((....))))))...(.((((..((((((((((((((((((((((((((((((...(((((((((...(((....)))......))).))))))...))))))))))))))))))))))))))))))..)))).).))))..)))))..................(((((.(((......))).))))).)).))))).)).)))))))).........	4
ogl-miR286	ogl-miR307-5p	ATAAGTCATTCTAGTATTTCTC	3	+	-42.2	Exonic	22	18	15	3609822	3609935	3609832	3609853	114	GTTTCACAATATAAGTCATTCTAGTATTTCTCATATTATATTGATTATATCTATCTAGATTCATTAACATCAATATGAATGTGCAAAATGCTAGAATGACTTACATTTGAAACG	((((((.(((.((((((((((((((((((..((((((((((((((((.((((....))))....))..))))))))).)))))..)))))))))))))))))).))))))))).	4
ogl-miR287	ogl-miR308-3p	CTCCCCTCGTCGCGCACTCGTC	3	+	-189	Exonic	22	15	10	7188462	7188824	7188793	7188814	363	TGGTCGCTAGCGGCGAGTGCGCGGGGAGGGGGAGGGACGGTGGAGAGAGAGGAAAGGAGAGGGGAGCCGGACGGCGGCCGTAGTTGCCGGCGGCGAGTACACGGGAAGGTGGGGGAGGGGCAGTGGAGAGAGAGAGAGGAAGGGAGGGGGGTGCCGTACGGCGGCTGTGGTCGCCGGCGGTGGTCGCGGGGGCAAGGGCAGGGGCGGGCGGCGAGGACAATGATGGACGACGGGGAAGATAGCGACAGGCGCCCGCCGCTTGCCGCTAACTGGCGTCGCGCGCGCGCATGCACATGTCCTCCTCCCCTCGTAGCCGCTCGCCGGAGCAGTCCTCCCCTCGTCGCGCACTCGTCGCCGGCGACC	.((((((..(((((((((((((((.((((((..(((((.((((.(((...((......((((((((..(((((((((((((((((((((((((((....(((......)))..(......)..............................)))))).))))))))))))))))).(((((((((((((.(.((((((((((((((((((.(..(..((....))..)..((..........))...).)))))))).)))))).))...)).).))))).)).))).)))....))))..))))))))....)).))).))...)).))))))))))).)))))))))))))))..))))))	6
ogl-miR288	ogl-miR309-5p	CTTAGGATAAGGACGTGGCATCC	4	-	-58.8	Exonic	23	13	5	9346579	9346673	9346641	9346663	95	GGCTGTTCCACTTAGGATAAGGACGTGGCATCCTATTACCAGCCATCGCACGAATTTAATAGGATGCCTCGTCCTCATCCTAGGTGGAACAACCA	((.(((((((((((((((.((((((.((((((((((((...((....)).......)))))))))))).)))))).))))))))))))))).)).	3
ogl-miR85	ogl-miR95-5p	GCGGCCCAGCCGGCCTGGCCT	4	+	-37.4	Exonic	21	12	7	14247281	14247368	14247291	14247311	88	AGTGAGATAAGCGGCCCAGCCGGCCTGGCCTCCGGCGCTCGCGCGATCGTCTAACAAAGCCGAGCCGAGGTGGGCGCGCGCGATCGCG	.((((.....((((((((.(((((.((((....((((.((....)).)))).......)))).)))).).))))).)))....)))).	6
ogl-miR91	ogl-miR101-5p	CCTCTGCAGCCCTGGCCAGA	4	-	-52.5	Exonic	20	5	2	22068741	22068870	22068841	22068860	130	TGTACGGTTACCTCTGCAGCCCTGGCCAGAAGAACAGTGAAACTGAAGACTGAAGAGATTCGCGGCCGGCCGGTCAAAAGACTGACCAAACCAAACCGGCAATGGCCGGTGGATGCAGAGGAACAGCGCT	.(..(.(((.((((((((.(((((((((........(((((.((...........)).))))).(((((..(((((......)))))........)))))..))))))).)).))))))))))).)..).	5
ogl-miR93-3p	ogl-miR93-3p	CTTGGCTGCATCCCGTTCTCCTC	4	+	-71	Exonic	23	9	8	22010398	22010538	22010506	22010528	141	ACGCTAGAAGAAGAGAGCTAGGTGTAGCCAAGGACAGACTTGCCGGCTAACTCCAAGGCGCTTCAGCAAAGCTGAGATTCCCCCAATACCAGGAGCCGGCAAGTCATCCTTGGCTGCATCCCGTTCTCCTCCTCACAGCGC	.((((.((.((.((((((..((((((((((((((..((((((((((((........((...((((((...))))))...)).((.......)))))))))))))).))))))))))))))..)))))).)).))..)))).	6
ogl-miR289	ogl-miR310-5p	AGAGAGCTAGGTGTAGCCAAGGA	4	+	-71	Exonic	23	3	5	22010398	22010538	22010409	22010431	141	ACGCTAGAAGAAGAGAGCTAGGTGTAGCCAAGGACAGACTTGCCGGCTAACTCCAAGGCGCTTCAGCAAAGCTGAGATTCCCCCAATACCAGGAGCCGGCAAGTCATCCTTGGCTGCATCCCGTTCTCCTCCTCACAGCGC	.((((.((.((.((((((..((((((((((((((..((((((((((((........((...((((((...))))))...)).((.......)))))))))))))).))))))))))))))..)))))).)).))..)))).	6
ogl-miR290	ogl-miR311-3p	GACGCCGGCGGGGGCCTCGGC	4	+	-58.5	Exonic	21	9	7	22115246	22115334	22115304	22115324	89	GCCGCGGTCGTCGTCGGCGGGCGGGCCCCCGAGGGCGGCGCCGGCCCCGGGGTTCGACGACGCCGGCGGGGGCCTCGGCGGGATGCGGA	((((.((((.(((((((((..((((((((.(.((.((....)).))).))))))))....))))))))).)))).))))..........	6
ogl-miR291	ogl-miR312-5p	GATTTGGCAATTAACTATTTGC	4	+	-49	Exonic	22	5	7	6742567	6742688	6742577	6742598	122	GCCACATTTAGATTTGGCAATTAACTATTTGCCACATCTATCTCAATGAAACGTGGGTTCACATGTGTCTATGACATGTGGGTCCAGTGACAAATAGTTTATTGATACATCTAAAAGTGGCA	(((((.(((((((.((.((((.(((((((((.(((.....((.....))....((((..(((((((.......)))))))..))))))).))))))))).)))).)).))))))).))))).	5
ogl-miR88	ogl-miR98-5p	TGACAGAAGAGAGTGAGCACA	4	-	-74.9	Exonic	21	7	5	17352434	17352540	17352510	17352530	107	TGGCGCGAGGTGACAGAAGAGAGTGAGCACACGGCCGGGCGTGACGGCACCGGCGGGCGTGCCGTCGCGGCCGCGTGCTCACTGCTCTTTCTGTCATCCGGTGCCGG	.(((((..((((((((((((((((((((((.(((((....(((((((((((.....).))))))))))))))).))))))))).))).))))))))))..)))))..	6
ogl-miR292	ogl-miR313-5p	GATGCAAAGATTTAGGGGGAGCT	4	+	-35.1	Exonic	23	7	6	47146	47242	47156	47178	97	CTTCAATGTGGATGCAAAGATTTAGGGGGAGCTCTCCACTTTCTTTTATGCACACTTTTAGGGGGAGCTTTCACTAAACCTTTGCACCAAAATCTTC	........(((.(((((((.(((((.(..((((((((.((...................))))))))))..).))))).))))))))))........	5
ogl-miR293	ogl-miR314-3p	TATCAGCGCCACATAGGATTCT	4	-	-127.9	intronic	22	51	6	7226425	7226716	7226435	7226456	292	CAGCCCCTATAGGATCCTACGTGGCACTGATGTGGCATCCCACACGGACAAGACGTGGCATCATTTTGACTAACAAATGAAACCCATTTATCTTTTTCTTCTTTTCTTTTCTTATCTTTTCCTCCTCCTCCTCTTTTTTTCTTTCTTCTCCTTTTTTTTCTTTTCCCGAGTAGAAGAAAAAAAAAGAAGAATGAGAAGAAAACGAAGAAAAAAGAAGGGAAAAAGAAGAAAAGGACATATCACGTCCATATGGCATGCCATATCAGCGCCACATAGGATTCTATAGGGGCTA	.((((((((((((((((((.(((((.((((((((((((.(((...((((.....((((..((((((........))))))...))))...(((((((((((((((((((((((...(((((.((.......(((((((....(((((((..(((((((((((((.......)))))))))))))))))))).)))))))....)).))))))))))))).)))))))))))))))........))))...))).)))))))))))).))))).)))))))))))))))))).	4
ogl-miR294	ogl-miR315-5p	CTTTTTACTTGCACTGTTTGACT	4	+	-79.6	intronic	23	5	9	15114278	15114470	15114288	15114310	193	GGGATTTTGACTTTTTACTTGCACTGTTTGACTACTCGTCTTATTCAAAAAATTTGTGCAAATATAAAAAACGAAAGTTGTGCTTAAAGTACTTTGGATAATAAAGTAGTCATAAATAAAATAAATAATAATTCCAAAATTTTTTGAATAAGACGAATGGTCAAACAGTGCCAGCAAAAAAGTCAAAATCCCT	((((((((((((((((.((.((((((((((((((.((((((((((((((((((((..(((.........(((....))).)))......(((((((.....)))))))............................)))))))))))))))))))).)))))))))))))).))..)))))))))))))))).	4
ogl-miR82	ogl-miR92-3p	CGGCGTGGACCATTGTCCGCCA	4	+	-90.1	Exonic	22	142	156	20102426	20102639	20102608	20102629	214	ACACGCTTGAAGGCGGACTATGCGTCTATGCCCTACGCGGCTACGCCTCGATCACCGAGAGCGATCGATCGATCGCGGGAGCACCGCACCGGCGTTGCACGGCCTCGTGAGATGAGATCGTGCATGCAGGATTCACCCGTAGACCACACAAATCGGGCCCGCACCGACGAGCCAGCCCCCGCCGGCGTGGACCATTGTCCGCCACTCCACCCGA	...........(((((((.(((.(((((((((....((((...(((((((.....)))).))).(((.(((...(((((.........((.((((.(((((..(((((...)))))..))))))))).)).....((((..............)))))))))..))))))........)))).)))))))))))).)))))))...........	6
ogl-miR86	ogl-miR96-3p	CGCTCCCACCGTGGTCGCGG	4	+	-47.5	Exonic	20	7	5	22014767	22014845	22014816	22014835	79	CGGCAGGCAGGGGCGGCGTCGCGGTGGTCGGGCGACAGCAGTGGCGGCTCGCTCCCACCGTGGTCGCGGCGCCGCCGTC	.(((.(((.((.((.((((((((((((..((((((..((....))...))))))))))))))).))).)).))))))))	6
ogl-miR89	ogl-miR99-5p	CTTTGTTGCACTTTGGACCACC	4	+	-74.2	intronic	22	8	6	21467267	21467445	21467277	21467298	179	GTATTTTTTACTTTGTTGCACTTTGGACCACCCCAACTCTCTTCCCTAGCCATGTCTGGCCTCTCCTCCAGCAAAGATATGAATCTGCAAAGAGGTGGAGGAGTTCACCGGTGGGCTGGAATTGATGTGCTGAAGAAGTGGTTTAGGGTAGTCCAAATTGCAACAAAGGTGAAAATACC	((((((((..((((((((((.(((((((.((((.((..(.((((..(((((((.((..((((((((((((.(..((((....)))).......).)))))))).........))))..))....))).))))..)))).)..)).)))).))))))).))))))))))..)))))))).	2
ogl-miR90	ogl-miR100-5p	AGTGGAGGACTCCAAAGGGATC	4	-	-67.7	Exonic	22	8	6	25821542	25821676	25821645	25821666	135	TGAGGAAACTAGTGGAGGACTCCAAAGGGATCGCATTGATCTGGCTAGCTATCTCGATCGATCGCCTCATCGATCGACGACGACGTGCGAGATCGATCAGTGCAATCCCTTTGGAATTTTCCGCTTGCTTCCGCC	...((((.(.(((((((((.(((((((((((.(((((((((...((.((..(((((.(((((((......)))))))))).))...)).))...))))))))).))))))))))).))))))))).).))))...	5
ogl-miR87	ogl-miR97-3p	AACTGCACGGCGGTTAAGTCA	4	-	-79.7	Exonic	21	19	14	4098435	4098555	4098445	4098465	121	GGGGGAGCAGATCCTCTGACTTAACTGCACATGCAGTTGAGTCACTGACATGTGAGTCCCACTTTGCTATGGCCCACATGTCAGTGACTTAACTGCACGGCGGTTAAGTCAGAGGATCCCT	.(((((.....(((((((((((((((((.(.(((((((((((((((((((((((.(((............))).))))))))))))))))))))))).)))))))))))))))))))))))	3
ogl-miR80	ogl-miR90-5p	GCGAGGTGAATCTAACGAGGT	4	-	-62.4	Exonic	22	9	8	9810092	9810195	9810102	9810123	104	CTAGACTATTTTGCGAGACGAATCTAATGAGGTATATTAATCCATGACATTGTAGCAAATCATGGATTAATATACCTCGTTAGATTTGTCTCGCAAATAGCCTA	.(((.((((((.(((((((((((((((((((((((((((((((((((..(((...))).))))))))))))))))))))))))))))))))))))))))).)))	2
ogl-miR295	ogl-miR316-5p	CACCATGGTGACCGTAGAAACTA	4	+	-76.5	Exonic	23	27	23	4957624	4957766	4957634	4957656	143	GATGGCTGCCCACCATGGTGACCGTAGAAACTAACATAGAAAAAGAGGTAGATATCTCAAGTGACTTTGTTCATTTACGTTGGGATAGACAAGTAACTACCTTTTCTATTTTAGTTTCTATGGTCACTATGGTGGCAGCCATG	.(((((((((.(((((((((((((((((((((((.((((((...(((((((.((((((((((((..........)))).)))))))).........))))))))))))).)))))))))))))))))))))))))))))))).	2
ogl-miR85	ogl-miR94-5p	TTTGCAAAGTTTGAGATTTGAC	4	+	-58.7	Exonic	22	22	13	21917576	21917698	21917586	21917607	123	GCCATTATAATTTGCAAAGTTTGAGATTTGACATCGGTATCTCAATGACATATAGGACCCACATGAGTCAATGACATGTGGGTCAGGATGGCATATCTCAAATTTTGCAAAATTATAATGGCA	(((((((((((((((((((((((((((.((.((((....((.....)).......((((((((((.........))))))))))..)))).)).)))))))))))))).))))))))))))).	3
ogl-miR295	ogl-miR317-5p	ATGATAGGGACAATAAGAGACC	4	+	-58.4	Exonic	22	17	9	26097919	26098023	26097929	26097950	105	CAATTTACTTATGATAGGGACAATAAGAGACCGGGAATCAATCCACTAGTCAAGAGGTATGGAACTAATTCTGGTCTCTTATTGTCCTTATCATAAGTAAATTGG	((((((((((((((((((((((((((((((((((((.....((((((........)))..))).....)))))))))))))))))))))))))))))))))))).	1
ogl-miR107	ogl-miR117-5p	GGCGGGGTGGAGCAGCACGGC	5	-	-110.8	Exonic	21	51	78	12876592	12876777	12876747	12876767	186	GCTCGGCGGCGGCGGGGTGGAGCAGCACGGCGGCGCGGCAGAGCGGGCAGGTGGAGTGGAGCTGGAGCCACGCGCCGATGCAGTCGGCGTGGAACCGGTGGCCGCACCGCGGGAGGAGGCGCGCCCGGTCGCCGTCGCGGAACTCCACGATGCACACCGCGCACTCCGCCGCCGCCGCCGCCTTCC	....((((((((((((((((((..((.(((.(((.((((.((.(((((..((((.((((.(((((..((..((((((((...))))))))))..)))))..)))).))))....(....)..))))).))))))(((.((....)).))).)).).))).)).))))))).)))))))))))....	6
ogl-miR296-5p	ogl-miR318-5p	CCAAGAACTTCTGCCAGATG	5	+	-37.4	Exonic	20	20	56	15283545	15283648	15283574	15283593	104	ATGGGATACAAGACACTGTCAAAGTACTGCCAAGAACTTCTGCCAGATGGTTCTGGCTCCCCCTTGTCATCAAGTCCTGGCAGAAGATCTGGCAAACTTCCCTC	..((((.....(((...))).......(((((.((.((((((((((((.....((((........))))....)).)))))))))).)))))))....))))..	5
ogl-miR296-3p	ogl-miR319-3p	TCCTGGCAGAAGATCTGGCA	5	+	-37.4	Exonic	20	12	8	15283545	15283648	15283619	15283638	104	ATGGGATACAAGACACTGTCAAAGTACTGCCAAGAACTTCTGCCAGATGGTTCTGGCTCCCCCTTGTCATCAAGTCCTGGCAGAAGATCTGGCAAACTTCCCTC	..((((.....(((...))).......(((((.((.((((((((((((.....((((........))))....)).)))))))))).)))))))....))))..	4
ogl-miR297	ogl-miR320-3p	AAAATTAAAACATATAAAGGTC	5	+	-32.3	Exonic	22	20	29	14091185	14091355	14091324	14091345	171	TTTATTTTTTTGAACCTTTTCAATTTTTAATTTTAAAAATAAACCCATCCAAAATTTATTTTTAAGATGTGAACCTATTGACTGGCATGGCAAAATAATTCTATCAGATTTAGAAATATTTTTTAAATGGTATATTAATAAAATTAAAACATATAAAGGTCTAAAAAATAA	.(((((((((.((.(((((.....(((((((((((..((((...((((..((((..((((((((.(((.(((....((((....((...))....))))....))).)))))))))))..))))..))))..))))..))))))))))).....))))))).)))))))))	5
ogl-miR242	ogl-miR259-3p	GCCTCCGGCGCCGTCAGTTC	5	-	-45.5	intronic	20	19	9	18759969	18760029	18759998	18760018	100	ACTCGACGCGGCTCTCCTTTAATATCGTCTCGCCCTTTTTGACGGCGCTGGAGACGCCGTTAAGGTGACGGCCTCCGGCGCCGTCAGTTCCACGTCAGCA	....((((.(((...................)))....(((((((((((((((..((((((.....))))))))))))))))))))).....))))....	6
ogl-miR196	ogl-miR111-3p	CACTCTAGGGAATTATTTGAAC	5	+	-81.4	intronic	22	8	6	6445516	6445823	6445792	6445813	308	TTGAAAAACAGTTCAAATAAATCACTAGAGTAGTTTTTAATTGGTTTTGCTATGTAGATGATAACGTGGCAGCTGGTTATTGCTTGCATGGCCGACATGTTAGCCCATTTTACGTAAACCAACCCAACCACTCCCTTTCCCTGATAGGTGAACCCGGGAACTACTCATTAGTTGTGATGTGCTTCAATGCCAGGCTGTCTTGTTGAAATACATTTAACCAAATCCATTGCCATCTCACTGTCCTCATCATTATTCATGCGACCAAAAGTCCAAAACCACTCTAGGGAATTATTTGAACTGATTTTTGT	..(((((.((((((((((((.((.(((((((.(((((...((((((..((.(((..(((((..(((((((((.(((.....(((.(((((.....))))).)))...........................((((.(((((.....)).)))...))))...........((((.((((((.(((((...((((....))))))))).)))))))))).....))))))))))......))..)))))......)))))))))))......))))).))))))).)).)))))))))))).)))))..	3
ogl-miR298	ogl-miR321-5p	TTTTTAGCATAATGTTTAACCA	5	-	-45.2	Exonic	22	8	3	22539453	22539642	22539611	22539632	190	ATACTGTTGATTTTTAGCATAATGTTTAACCATACATTTTATTAAAAATATATATAAATAATGCTTATTTTGTTGTGACTTGTTTTGTCGTCAAAGAAATTACAATCTTAGTTTATACTTTTACATATTTATACTATATTTTTGAATAAGACGAATTATCGAACATCGTGCTAAAAAAATCAATAGTGTT	(((((((((((((((((((..(((((..(..((.(.((((((((((((((((((((((((.((...(((((.(((((((.......)))).))).)))))..)).....(((....)))......)))))))).)))))))))).)))))).).))..)..)))))..)))))..)))))))))))))).	6
ogl-miR299	ogl-miR322-5p	TGTTCGGCCTGTGCTCTCGC	5	+	-38.7	Exonic	20	8	11	13739235	13739320	13739245	13739264	86	CATTTATGGCTGTTCGGCCTGTGCTCTCGCTCTTTCCCTCCGCCGCGTGGCAGCCGGGTGAGAGCCTCGGGGCGAAGCCGCGGGAT	..((..(((((..(((.((((.((((((((((.....((((((...)))).))..))))))))))..)))).))))))))..))..	6
ogl-miR300	ogl-miR323-3p	ATGGTTCTTCATGTGCCCGTCT	5	-	-62.8	Exonic	22	7	6	11777632	11777732	11777642	11777663	101	ACGGTGGAGAAGCAGGGCACGTGCATTACCATCCACTCGCCTGCCGGCCGCCGGCCGCCATTGCCATGGATGGTTCTTCATGTGCCCGTCTTCTCCACCGA	.(((((((((((..(((((((((....((((((((...((.((.(((((...))))).))..))..))))))))....)))))))))..))))))))))).	6
ogl-miR301	ogl-miR324-5p	TTTTTTAAACATGTTTGACCTT	5	-	-60.2	Exonic	22	24	23	11914346	11914533	11914502	11914523	188	TGCCGTTAATTTTTTTAAACATGTTTGACCTTTCGTCTTATTTAACAAATTTAAGTAATTATTAATTCTTTTCCTATCATTTAATTCATTGTTAAATATGCTTTTATGTATATATATAGTTTTACATATTTAAAAAAAGTTTTTTAATAAGATGAACGGTCAAACATGTTTAGAAAAGTCAACGGCAT	(((((((.((((((((((((((((((((((.(((((((((((.(((....((((((.((....((....))....)).)))))).......(((((((((...((((((....)))))).....))))))))).....)))....))))))))))).)))))))))))))))))))))).))))))).	2
ogl-miR103	ogl-miR113-5p	GTTTTCATGCCTAACGTTTGACC	5	+	-49.8	Exonic	23	5	4	15857167	15857359	15857177	15857199	193	GCAGTCATAAGTTTTCATGCCTAACGTTTGACCGTCCGTCTTATTTAAAAAGTTTATGAAAAAATTTTAAAAATTAAGTCACGCATAAAGTACTATTTATATTTTATCATTTAATAACAACAAAAATACTAATCATAAAAATATTTCGAATATGACGGATGGTCAAAGTTGGACACTAAAACCTACAACTGTG	(((((..((.(((((..((.(((((.((((((((((((((.((((..(((..(((((((....(((((....(((((((...(.((((((((.......)))))))))))))))).......))))).....)))))))....)))..)))).))))))))))))))))))).))..))))).))..))))).	5
ogl-miR104	ogl-miR114-3p	TCAAAGTTGGACACTAAAACCT	5	+	-49.8	Exonic	22	2	3	15857167	15857359	15857329	15857350	193	GCAGTCATAAGTTTTCATGCCTAACGTTTGACCGTCCGTCTTATTTAAAAAGTTTATGAAAAAATTTTAAAAATTAAGTCACGCATAAAGTACTATTTATATTTTATCATTTAATAACAACAAAAATACTAATCATAAAAATATTTCGAATATGACGGATGGTCAAAGTTGGACACTAAAACCTACAACTGTG	(((((..((.(((((..((.(((((.((((((((((((((.((((..(((..(((((((....(((((....(((((((...(.((((((((.......)))))))))))))))).......))))).....)))))))....)))..)))).))))))))))))))))))).))..))))).))..))))).	6
ogl-miR105	ogl-miR115-3p	TAGGATATGTCATATCTATCTA	5	-	-38.6	Exonic	22	5	6	11984412	11984519	11984422	11984443	108	ATAAAAGATTTTAGCTGGATGTGACATATATTATAGTACAAAATCTGGACAAAGGGTTTATCCAGATTCACTACACTAGGATATGTCATATCTATCTAAAATCTCTTG	.(((.(((((((((.((((((((((((((....((((....((((((((.((.....)).))))))))......))))..)))))))))))))).))))))))).)))	4
ogl-miR106	ogl-miR116-3p	TACGGTACGAGGTAGAGTGGCT	5	+	-36.6	Exonic	22	7	5	12295339	12295437	12295406	12295427	99	TCAGCGTGTACTTATGCCTCCCTACCTTGTGCCGTATGTTACTCTGTGGTGTACATATCTATTTTGGTACGGTACGAGGTAGAGTGGCTTAGTTGCTTC	..((((...(((...(((.(.((((((((((((((((.......((((.....)))).........)))))))))))))))).).)))..)))))))..	5
ogl-miR107	ogl-miR118-5p	TACCGGATGTGACATATTCTACT	5	-	-38.3	Exonic	23	12	9	12022707	12022796	12022764	12022786	90	ACCAACATAGTACCGGATGTGACATATTCTACTACAACGAATTTGGATGTTTATTGTAATAGAATATGTCACATCCAATACTAATACTAG	.......(((((..(((((((((((((((((.(((((..(((......)))..))))).)))))))))))))))))..))))).......	3
ogl-miR108	ogl-miR119-5p	TGCGAAGCTACCGTGTGCCA	5	+	-42.4	Exonic	20	7	5	4949065	4949189	4949075	4949094	125	AACTAGAGACTGCGAAGCTACCGTGTGCCAAAAACACTCGGCAACATCTTGAAAACACTCGGTAACACAAGTTGCCGAGAGCAAGCTCACGGGAACGCGCTCTCGGTGGCTTCACACCTTTACTG	...(((((..((.((((((((((.((((...........(....).(((((.......((((((((....))))))))(((....))).)))))..))))...)))))))))).)).)))))...	6
ogl-miR109	ogl-miR120-3p	GATTATAATAATCCCAAGCTGA	5	+	-113.2	Exonic	22	6	4	19722238	19722573	19722542	19722563	336	CCTGTTTCTTTCAGCTTGGGATTATTATAATCTAGATTATTGGGAGTAAGCTGAAAAAAATAGATAACTTATTAAAGTAGCTTATTATAATCTGGAGCCCAGTTTATTATAATCTGATAAGCTCATTTAGGTGAGCTTTTTCCAGATTATTGGGTGAAAAATTACCCACCATGCCATCCCACTCCCTCTTTAGACTTGCAAACACAAAATCTAGGCTCTAATAATTTAGGAAAGAAACAACTAACTGCTTATTCTACTATAGATTATAACAATCTAGTTTATAGTAATCTGACTCAATAATCGAGATTATAATAATCCCAAGCTGAAAGAAATATG	..(((((((((((((((((((((((((((((((.(((((((((((((((((((.....(((((.....)))))....)))))))))......(((((((.((((((..((((((((..((((((((....))))))))....))))))))(((((((....)))))))......................))))))((......)).......)))))))..................................((((((((((((........))))))))))))......)))))))))).)))))))))))))))))))))))))))))))..	0
ogl-miR302	ogl-miR325-3p	CTAGGATACGTCCCATCCGGTC	5	-	-73.8	intronic	22	121	118	8135393	8135478	8135403	8135424	86	TAGCAACCTAGGACCGGATGGGACGTATCCTAGTACATGTCCAGATTCGTAGTACTAGGATACGTCCCATCCGGTCCTAGGTTGCT	.((((((((((((((((((((((((((((((((((((((........))).)))))))))))))))))))))))))))))))))))	0
ogl-miR303	ogl-miR326-5p	GTCCGCGTCGGCCTGCATCACC	5	+	-140.2	Exonic	22	9	5	3210715	3210982	3210725	3210746	268	CGAGACCGGCGTCCGCGTCGGCCTGCATCACCTCGAGCAGCTTCGCCGGGTCAAGGCCGTAGTTTGTCTCCGCTCCAGTGGGATCGACTGGATGTTGGCTGGATCGAATATAACATGTTCGTGTGGCTCAAACCTCAAAGGTCAAGTACATGAAAAGGCAGCAAGCATATCTAATAGTGATGTAGTGATGCTAAATGCTACTTCTACTCATAGAGCATTTACCGAAGCTGCTCGAGGTGATGCAGGCTGAAGCCGACGCCGGTCTCGT	(((((((((((((.((.((((((((((((((((((((((((((((((.((((..((((((((((.(((.((((....))))))).))))).....))))).))))............((((((((.((...(((.....)))..))))))))))..))).(((.(((((((.......))))).))..))).(((((((.((.........)))))))))...))))))))))))))))))))))))))).)).))))))))))))).	3
ogl-miR304	ogl-miR327-3p	TTAAGTTGACCGCATGGGAAA	6	-	-48	Exonic	21	57	45	1012647	1012749	1012657	1012677	103	CGAAAATTGTATTTCGCATGCGGTCTACTTAAGACGCCCGCATGCGAAAATAGATCTTCGCATGCGGTCTTGTTAAGTTGACCGCATGGGAAAATATATCTTC	.(((...((((((((.(((((((((.((((((.(.(.(((((((((((........))))))))))).).).)))))).))))))))).).)))))))..)))	2
ogl-miR126-5p	ogl-miR137-5p	CTGAGGGCTGGGCGGCAGGCC	6	-	-46.1	Exonic	21	6	5	7190054	7190134	7190104	7190124	81	GGAATGAGGGCTGAGGGCTGGGCGGCAGGCCTTTTATAGGCCGCGAGGCCTGCCGCTCGGCCAGAGGGCGGCAAGGGGCCG	((.......((((..((((((((((((((((((...........))))))))))))))))))......))))......)).	6
ogl-miR122	ogl-miR132-3p	GTTGATCCTCGTCGTATCGGCG	6	+	-142.2	Exonic	22	5	6	7621676	7622007	7621976	7621997	332	GGCTCGAGTGGCGCCGATACGACGAGGATCAACGGAGGTAGCATTGCTCGCCAACGCGCAGGATTGCAGATGCAGAGGTCGAGCGCCATCTCGGAAGGCGATGAGTGATCCAACTTATTAAATTGCTATATACAAGTTTGATCAAAGATTAGTTGCTAAATGCTAATTAGTTAATTAGATGCTCCCACATTTGTAGATAGAGGAGTCCATACTTGTATAGTATGTTCAGACAATTTTTATACTGATTCTTTGCAGCATGCCATATCGTCTTTTTTTTTAGATGAAATTGTTCATATCTCCGTTGATCCTCGTCGTATCGGCGCCACTCGAGC	.((((((((((((((((((((((((((((((((((((((((((..(((((((..(.....)..((((....)))).)).)))))..(((((.(((((((((((.........................(((((((((.((......((((((((((.....)).))))))))........(((((...(((....)))...))))).)).)))))))))(((((((((((.((((........)))).)))).)))))))..))))))))))).....)))))....)))...)))))))))))))))))))))))))))))))))))))))	0
ogl-miR305	ogl-miR328-3p	GCGGATCGCGGAGGCGGAGGCGG	6	+	-103.8	Exonic	23	15	5	19407783	19407959	19407927	19407949	177	CGCTCGCCGCCGCCGCCGTCCTACTCCCCGCCTCCGCCGCCCATCCCCTTCCTTCCCCCGCCGCCGATCCGCCGCCGCCGCCGCGTCCCCTCCTCTCGATGGGATTGGGTTGGGTTGGTGGGTGGGTTTGGGCTCGAGGCGGAGGCGGATCGCGGAGGCGGAGGCGGAGGCGGAGCT	.(((((((.(((((.((((((..(...((((((((((((((((..(((........((((((((((((((((.((....)).)).((((.((.....)).))))..)))))))..))))))).)))..)))))....)))))))))))...)..).))))).))))).))).)))).	6
ogl-miR306	ogl-miR329-5p	TTATCACATCGAATATTTGGATA	6	-	-82.8	Exonic	23	5	8	7000394	7000684	7000652	7000674	291	AATTTTTACCTTATCACATCGAATATTTGGATACATATATAGAGTATTAAATATAGGCAAAAAAAAAGTAATTAGACAGATTACGTGTAAATTGCGAGACGAATCTTTTAAGCCTAATTGCTTCATGATCTGACAATACGGTGCTACAGTAAATATTTGCTAATGACGGATTAATTAGGCCTAATAAATTCGTCAGGTATTTTACAGGCGGAATCTGTAATTTATTTTTATTAGTCAACGTTTAATACTTCAACTGTGTATCTGCATATCCGATGTGACATGCCAAAACTT	.............((((((((.((((.((((((((((....((((((((((..(.(((.....((((((((....(((((((.(.((((((.(((..(((((((...(((.(((((((((.(((.(.((..(.(((.....(((....))).....))))..)).).))).))))))))).)))...)))))))..))).)))))).)...)))))))...))))))))....))).)..))))))))))....)))))))))).)))).)))))))).............	6
ogl-miR126-3p	ogl-miR138-3p	GGCCTGCCGCTCGGCCAGAGG	6	-	-46.1	Exonic	21	8	7	7190054	7190134	7190104	7190124	81	GGAATGAGGGCTGAGGGCTGGGCGGCAGGCCTTTTATAGGCCGCGAGGCCTGCCGCTCGGCCAGAGGGCGGCAAGGGGCCG	((.......((((..((((((((((((((((((...........))))))))))))))))))......))))......)).	6
ogl-miR127	ogl-miR139-5p	CACACGGCGCGGCGGCTAGCCA	6	+	-45.5	Exonic	22	11	9	19789467	19789538	19789477	19789498	72	AGAGAGTGAGCACACGGCGCGGCGGCTAGCCATCGGCGGGATGCCTGCCCCCGCCGCGTGCTCGCTCCTCTT	(((((((((((((.(((((.((.(((.((.((((.....)))).)))))))))))).))))))))).)))).	6
ogl-miR307	ogl-miR330-5p	TTAAGTTGACCGCATGGGAA	6	-	-73.6	Exonic	20	5	3	1012577	1012687	1012658	1012677	111	TGCGGTCTTGTTAAGTTGACCGCATGGGAAAATATATCTTCGCATGCGGCTTCTTAGATGGACCGCATGCGAAGATATATTTTTCCATGCGGCCGTCTTAAGTGACCGCAT	(((((((...(((((.((.((((((((((((((((((((((((((((((.(((......))))))))))))))))))))))))))))))))).)).)))))..))))))).	4
ogl-miR131	ogl-miR143-5p	TATTATGCGAACCAACTAACAA	6	-	-67.7	Exonic	22	5	3	16322966	16323278	16323247	16323268	313	CAAGTCTATTTATTATGCGAACCAACTAACAAATATCGCCAAAACATTTTAAAAAATTATACGCATATTTTTTAAAATATTACTGCACCTATATAAAAAGTTTCAACTTGAAATTCATTATACATGGAGTAGCAAAAAAGAAAAAGACAAAATTCTAACAAGGTTATACTCTTAAACATGCCATTTTTTTGTTAAAACTAAAATATAAAGAATATATAGGTGTAATAATACTAGAAGTAAATGTGCATAACTTTCTTTGAATTTCTTTTGTGATATCTATTATTAGTTGGTGTGCACTATGGAGTATACCTGG	((.((.(((((....((((.(((((((((.(((((((((.(((....((((((.((...((.(((((((((((....(((((.((((((((((((....(((((.....)))))((.(((((..(((..(((((((((((....(((......))).....(((...............))).)))))))))))...)))...))))).)).)))))))))))).)))))....))).)))))))).))...)).))))))....))).)))))))...)).))))))))).)))).....))))).)).)).	6
ogl-miR125-3p	ogl-miR136-3p	AGACGACATGTCAAACATGTTT	6	-	-48	Exonic	22	11	9	10768431	10768605	10768574	10768595	175	TGACTTTTTTAAACATGTTTGACCGTTCATCTTATTTAAAAATTTTTGTGACATATGTAAAACTATATGTATATATATACATATATTTAACAATAAATCAAATGGTAGGAAAAGAATTAATAATTACTTAATTTTTTTAATAAGACGACATGTCAAACATGTTTTAAAAAGTCAA	(((((((((.(((((((((((((...((.(((((((.(((((((...((((....(((.(((.(((((((((....)))))))))))).)))....(((....))).................))))..)))))))..))))))).))...))))))))))))).))))))))).	4
ogl-miR308	ogl-miR331-5p	ATTTAGTGTCTCCATTCTCACA	6	+	-65.8	Exonic	22	11	9	16790524	16790624	16790534	16790555	101	AAAACTACAAATTTAGTGTCTCCATTCTCACAAAACTACATGTTTTAGCATTGTTAAAACGTGTAGTTTTGTGAGATGGAGACACTAAATCTGTAGTTTTG	(((((((((.(((((((((((((((.(((((((((((((((((((((((...)))))))))))))))))))))))))))))))))))))).))))))))).	1
ogl-miR309	ogl-miR332-3p	GGTGGGTGTAATTTAGTGTA	6	-	-23.9	Exonic	20	7	5	21142070	21142156	21142080	21142099	87	ACTCGTAGTAAGTAGAAAAAAAAGATTAAATTGCACCCACGGTGCATCAACTTGGCAGGTGGGTGTAATTTAGTGTAAGAACTTGAG	.((((.(((.............(.((((((((((((((((..(((.........))).)))))))))))))))).)....)))))))	5
ogl-miR147	ogl-miR159-3p	CTCATGATACCTCCTCAAAGAC	7	+	-51	Exonic	22	6	11	7525765	7525903	7525872	7525893	139	GCAATTTTACTGCCCTTAAGGAGGTACCATGATGTACTATTTTTTCTATTGTAAATTTGGTACCTAGGTACTATGAGGTACCAAATTTTAGACTAAAATTTTGGTACCTCATGATACCTCCTCAAAGACCGTAGAATTG	.(((((((((.(.(.((.((((((((.(((((.((((((.((((((((....(((((((((((((..........)))))))))))))))))..))))...)))))).))))).)))))))).)).).).)))))))))	5
ogl-miR146	ogl-miR158-5p	AAATCGTATGACGCTAAATTT	7	-	-79.7	Exonic	21	15	11	2822131	2822305	2822275	2822295	175	ATTCAGCGTCAAATCGTATGACGCTAAATTTAGACACCTCAGCGCCAAATAGCACGGTGCTGAATACATGTTGGTACGTCGACTCAGCCTCCCATCCGCAGTGGCACGGCATTCAACGTCAGTTGACGTGACGCTGAGGTGTCTAAGTTCAGCGCCATATAATTTGGTGCTGAAC	.((((((..(((((..((((.((((.((((((((((((((((((.....((((.....))))....(((((..(.((((.((....(((..((((.....))))...)))..)).))))...)..))))).)))))))))))))))))).)))).))))..)))))..)))))).	5
ogl-miR310	ogl-miR333-3p	CCGGCGACGCGCTCCTCGCCGC	8	-	-66.7	Exonic	22	80	68	10578054	10578191	10578064	10578085	138	GGCTCCGGAGGCGGCGGGACCTCCTCGCTGGACTCCTCCTAGGGCCTCGCCGGCGGAGGCGGTGGTGGCAACGCGAGGAGACTGGACCTCACCTTGTAGACCACCACCGGCGACGCGCTCCTCGCCGCCGCCTACAGC	.(((..((.((((((((((.(.(.(((((((...(((((...(((...)))...))))).((((((.((((.(.((((........)))).).))))..)))))).))))))).).).))).))))))).))...)))	6
ogl-miR311	ogl-miR334-5p	CGGCGCTGCTCGACCCGACG	8	-	-82.9	Exonic	20	16	14	3757278	3757432	3757403	3757422	155	CGAGCGGTAGCGGCGCTGCTCGACCCGACGGCGGCAGCGCGAGCAGTAGCCGGAGCGACGCGCCCTGGCGGCGAGCGGCGGCGGCAACAGCGCGAGTAGCAGCTAGAGCGGCGCGCGCCGGCGGCGAGTGGTGGCAGTGCCGCGGCGGCGAGCGG	((.((.((.((((((((((((.((.((.((.((((.(((((.((.((.((((..((..(((((....)).))).))..)))).))...(((((.....)).)))...))..))))))))).)).)).)).).))))))))))).)).))...)).	6
ogl-miR163-3p	ogl-miR175-3p	TTGCTCGAACGCCGGGTCGCCG	8	-	-84.8	Exonic	22	5	3	16086513	16086669	16086523	16086544	157	GCCGGCTGGAACGGCGCACGGCGGCCGAGCAACGAGGAGGCCGGCTGGAGCGGGCGACGTCGTGGCGGCGCTGGGGGGTGGGGGTGGACGGAACGGGTGCCCCGGCGCATGGCGTAGAACACCTCTTGCTCGAACGCCGGGTCGCCGTCGGCGAGGA	.((.((((..(((((((.(((((..(((((((.((((..(((.((....)).))).((((((((((..((((....))))((((((..((...))..)))))).)).))))))))......)))))))))))..))))).).))))))))))..)).	4
ogl-miR47	ogl-miR55-5p	CCGGCGTCGGCTTCAGCCTGCA	8	-	-139.1	Exonic	22	13	8	18308073	18308349	18308318	18308339	277	CGGCACGAGACCGGCGTCGGCTTCAGCCTGCATCACCTCGAGCAGCTTCGTAAAATGCTCTATGAGTAGAAGTAGCATTTAGCTTCACTACATCACTATTAGATATGCTTGCTGCCTTTTCATGTGCTTGACCTTTGAGGTTTGAGCCACACGAACATGTTATATTCGATCCAGCCAACATCCAGTCGATCCCACTGGAGCGGAGACAGACTACGGCCTTGACCCGGCAAAGCTGCTCGAGGTGATGCAGGCTGACATCGACGCTGGTCTCGTGCCC	.(((((((((((((((((((..((((((((((((((((((((((((((.((((.(((.(((((((((((....(((.....)))...)))).)))....)))))))..)))).(((..(((.((((((..(((.....)).)..)).)))).)))..........((((....(((....((((((.......))))))..(....).......))).))))...))).))))))))))))))))))))))))))..))))))))))))))))))).	4
ogl-miR312	ogl-miR335-3p	CTTTTCCATCATATCAACCTGTC	8	+	-75.9	Exonic	23	7	21	10854862	10855014	10854982	10855004	153	TGTGTGTATATGACAGATTGATGTGATGGAAAAGGACTGAAGTTTGGATCTAAACTGAAAGTCTAGTTTGGATTTTGGTTGAAATTGGAGATGATGTGACTACTGATCCAACCTTCCGTCCTTTTCCATCATATCAACCTGTCATACACACAC	.((((((.((((((((.((((((((((((((((((((.((((.(((((((...((......((((((((.(((....))).))))))))......)).......))))))).)))).)))))))))))))))))))).)))))))).))))))	2
ogl-miR161	ogl-miR173-3p	AAACGCGACTTTGGACCGGGAT	8	-	-205.3	intronic	22	10	7	17773147	17773458	17773157	17773178	312	TTTATTGTATCATCCCGGTCCAAAGCCGTGTTTGACCGTGGTCTTGCCTACGTGGCACGCCACGTGGACGATGACATGGATTTTTATTTTATTTTTTCTCCCCTTTTCCTTCTTTTTTTTCTCTTTCTTCCTTGTCGAAAAGATGAAAATGCCTCATACACGTCATCGTCCATGCCATCGTATTTTCATTAAAGAGAAAAGAGAAAGAAGAAGGGAGAAAAAATAAAAAAAAATCCATGTCATCATCCACATGGCGTGCCACGTAGGCAAGACCACGGTCAAACGCGACTTTGGACCGGGATGATACAATAA	.((((((((((((((((((((((((.((((((((((((((((((((((((((((((((((((.(((((.((((((((((((((((.((((((((((((((((.(((((.(((((((((((((.....(((......)))..(((((((((((..(((..(((....)))..))).....)))))))))))..))))))))))))).))))).)))))))))))))))))))))))))))))))).))))).)))))))))))))))))))))))))))))))))))).))))))))))))))))))))))))	2
ogl-miR313	ogl-miR336-3p	CAGGCTGAAGCCGACGCCGGTC	8	+	-146	Exonic	22	7	9	18308071	18308351	18308320	18308341	281	GTGGGCACGAGACCAGCGTCGATGTCAGCCTGCATCACCTCGAGCAGCTTTGCCGGGTCAAGGCCGTAGTCTGTCTCCGCTCCAGTGGGATCGACTGGATGTTGGCTGGATCGAATATAACATGTTCGTGTGGCTCAAACCTCAAAGGTCAAGCACATGAAAAGGCAGCAAGCATATCTAATAGTGATGTAGTGAAGCTAAATGCTACTTCTACTCATAGAGCATTTTACGAAGCTGCTCGAGGTGATGCAGGCTGAAGCCGACGCCGGTCTCGTGCCGAG	...(((((((((((.((((((...((((((((((((((((((((((((((((((.((((..((((((((((.(((.((((....))))))).))))).....))))).))))............((((((((.((...(((.....)))..))))))))))..))).....((...(((....((((.((((.(.(((.....))).)..))))))))))))).......)))))))))))))))))))))))))))...)))))).)))))))))))...	4
ogl-miR155	ogl-miR167-3p	TCGCCTTCTCCTCCTCCGCTG	8	-	-212.5	Exonic	21	5	3	3624368	3624723	3624378	3624398	356	AGAGGCGAGGCGGCGGCGGCGGCGGAGAGGCGAGCGCGGCGGCGAGGCAGAGGCGAGCGCGGCGGAGAGGCGAGAGCAGCGGAGAGGCGAGCGCGGCGGCGGCGGAGAGGCGAGCGTAGCGGCAAGGCAGAGGCGAGCGCGGGTCGGGGCAGGGCGGCATAGGGGCGGGCTTGAGCGGCGGCGGCGGTGCGACTAGGTAGCAACTGGCAGCGCGAGGCGAGGCGACTGTGCGAGACAAGGAGGCGGCGCGAGATGAGAAGGCGGCAACGTCTTCCCCCCGCCAACCGCCTCGCCGCCGCTGCCGCCTCGCTTCCTTTGCCGCCGCTCGCCTTCTCCTCCTCCGCTGCCTCGCCTCG	.(((((((((((((((.((....((((((((((((..((((((((((.....((..((.((.(.....).))...)).))...((((((((.(((((((((((((.((((((.((((..((.(........).)).)))).((.(((((((((.(.((......)).).))))....(((.((.(.((((..((((.......))))..))))...(((((....)).)))..........).)).))).......(((((((....))))))).)))))))...)))))).)))))))))))))))))))))))))))))))))))))).))))).)).))))))))))))))).	6
ogl-miR314	ogl-miR337-5p	TGTCACCTGTGACGGCCGGCCA	8	-	-56.7	Exonic	22	5	3	4136937	4137072	4137041	4137062	136	CAGAGGTGGGTGTCACCTGTGACGGCCGGCCACCCGTTAAAGGTGACTGGACTCACCAGTGACCACTTATCACTAACCATGCGCGAAGCCATCAAAGATAAGGGTTTGGGCCCGTTACAGGTGACCTTGGCCAGTG	....(((.((.((((((((((((((((.(..((((......(((.(((((.....))))).)))...((((.........((.....)).......)))).)))).).)).)))))))))))))).)).)))....	6
ogl-miR167	ogl-miR180-3p	TCTATATACATTACCTTAGGAT	8	+	-29.6	Exonic	22	15	18	7108254	7108328	7108297	7108318	75	GGGTGAGAAACATCATAGGACAATGTATGTAGATATGAGCATGTCTATATACATTACCTTAGGATGGGTCTAATC	.(((.(((..((((..(((..(((((((((((((((....))))))))))))))).)))...))))..))).)))	5
ogl-miR315	ogl-miR338-5p	GGACCCGGACTCGCCGTCGACG	8	+	-120.2	Exonic	22	11	9	18510823	18511003	18510833	18510854	181	CGTCGTCGGCGGACCCGGACTCGCCGTCGACGCCGAGGAGGAGCCGCGTGCGCGAGCTGCTGCGGAGCCTGGACCGCCGGCTGTCCAGCCGGGGGCGGCACCACCGCCACGCGGCGGAGGGCGCGGCGGCGTCCCCCAGGGGCGGCGGCGGCGGGGAGCCCGGGTCCGAGGACAGCGACGA	((((((.(.(((((((((.(((.((((((.(((((...(((..(((((.((....))...)))))..))).(.(((((((((.(((.((((.((((((.....))))).).))))))).))).)))))))..(((....)))))))).)))))).))).)))))))))....).)))))).	4
ogl-miR316-5p	ogl-miR339-5p	CCTGAATGCCATCCGAGAAGCG	8	+	-53.3	Exonic	22	7	6	18288641	18288721	18288651	18288672	81	TGCCTGGCTCCCTGAATGCCATCCGAGAAGCGTGCCGCTGTGGCCGGCTGCTTCCTGGTTGGCATTGAGGGAGTCATGCAG	(((.(((((((((.(((((((.(((.((((((.(((((....).)))))))))).))).))))))).))))))))).))).	5
ogl-miR316-3p	ogl-miR340-3p	CTTCCTGGTTGGCATTGAGGGA	8	+	-53.3	Exonic	22	4	2	18288641	18288721	18288691	18288712	81	TGCCTGGCTCCCTGAATGCCATCCGAGAAGCGTGCCGCTGTGGCCGGCTGCTTCCTGGTTGGCATTGAGGGAGTCATGCAG	(((.(((((((((.(((((((.(((.((((((.(((((....).)))))))))).))).))))))).))))))))).))).	4
ogl-miR317	ogl-miR341-3p	GCGGCGGGGAGCCCGGGTCCGA	8	+	-120.2	Exonic	22	5	2	18510823	18511003	18510970	18510991	181	CGTCGTCGGCGGACCCGGACTCGCCGTCGACGCCGAGGAGGAGCCGCGTGCGCGAGCTGCTGCGGAGCCTGGACCGCCGGCTGTCCAGCCGGGGGCGGCACCACCGCCACGCGGCGGAGGGCGCGGCGGCGTCCCCCAGGGGCGGCGGCGGCGGGGAGCCCGGGTCCGAGGACAGCGACGA	((((((.(.(((((((((.(((.((((((.(((((...(((..(((((.((....))...)))))..))).(.(((((((((.(((.((((.((((((.....))))).).))))))).))).)))))))..(((....)))))))).)))))).))).)))))))))....).)))))).	5
ogl-miR189	ogl-miR203-5p	CTTGAGGTCGTGGGTTCAAT	9	-	-20.3	Exonic	20	8	10	8426379	8426455	8426426	8426445	77	TTTTATTTTGTAGTTTCACTTTGAACACCCCTACTCTGATCTTTTCACTTTAAAGTAGCTAACTTTACGTTTGTTGTACTTTTGGACTACTTCGACTCTCTTCACTAGCCATGTCCATCCTATACTCCGACAAAGGTATGGCATGTTCATAAGTGGATGATTTTGCCAGCGTGCCATAGCCAACGTCCTCAATGTTGTTGATGTGCTAAAGAAGTGGTTTTGGGTGATCCAAAGCAAACAAATATAAATTTAGCTAGTCCAAAGTAAAAAATGATTGGATTATAGGTGATTAAGGTGAAACTATAGCAATAAAAG	((((((.((..(((((((((((((((...((.(((.......))).))....)))))))))))).))))))))))).
ogl-miR318	ogl-miR342-3p	CCGGCCCGCACCCGTCGCCA	9	-	-69.6	Exonic	20	9	6	12896132	12896280	12896142	12896161	149	GGCGCAGCACGTGACGAGGCTGACGGCCGGCTGCATGCCCTGCCCCAGCCCCTGCATGCGCCCTGCAGGCTGCAGCTCGAGCCCAGTGCCGTGTGGCGCGGCAACCATGCACGCACGCACCGGCCCGCACCCGTCGCCAACCGCTGTGT	.(((((((..((((((.((.((..((((((.(((.(((...((..(((((..((((.......)))))))))..))....((....(((((((...))))))).....))..))).)))))))))..)))))))))).....)))))))	5
ogl-miR181	ogl-miR195-5p	TGTGTCACTGACGTGTGGGCCC	9	-	-48.7	Exonic	22	5	3	1371122	1371198	1371167	1371188	77	CCCTCTAACTTGTGTCACTGACGTGTGGGCCCTCTACCCAGTGGACCCCACATGTCAGTGACTCAAAGTCAGAGGGA	((((((.((((..((((((((((((((((...(((((...))))).))))))))))))))))...)))).)))))).	4
ogl-miR319	ogl-miR343-3p	ATAGTTAATTGCCACATCTAGAA	9	-	-59.8	Exonic	23	6	8	14692985	14693116	14692995	14693017	132	CTATTTTCCACTTTTAGATTTGGCATTTAACTATTTATCATCCATATCTCAATGACATGTGGGTCCACATGTATTTATGGCATGTGAGTCCAGTGGTAAATAGTTAATTGCCACATCTAGAAGTGGCGAATA	.(((((.((((((((((((.(((((.(((((((((((((((.(((.((.....)).))).(((..(((((((.......)))))))..))).))))))))))))))).))))).)))))))))))).)))))	3
ogl-miR320	ogl-miR344-5p	CTATTTAACCACTCGTCTTATTC	9	+	-39.3	Exonic	23	9	6	3639776	3639940	3639786	3639808	165	TTTGTTTGCACTATTTAACCACTCGTCTTATTCAAAAAAATTTGAAATTGTTATTTATTTATTTTACTTACTTTATTATCCAAAGTACTTTAAACACAACTTTTCGTTTTTTATATTTACACAAATTTTTTGAGTAAGACGAGTGATCAAACAGTATAAGCAAAA	((((((((.(((.(((...((((((((((((((((((((.((((........................((((((.......))))))..........(((.....))).............))))))))))))))))))))))))...))).))).)))))))).	4
ogl-miR321	ogl-miR345-3p	CCTCCGACGTCGCGGGAAGTGA	10	-	-28.4	Exonic	22	281	324	3002134	3002221	3002144	3002165	88	CTTGAAAGAATCACCTGTTCTCGACGTCGCGGGAAGTGAAAGGGATATTCTCTTGGCCTCCGACGTCGCGGGAAGTGAAAGGGATATT	..........((((...((((((((((((.(((......(((((.....)))))..))).)))))))).)))).))))..........	6
ogl-miR322	ogl-miR346-5p	GTAAATAGCTGTGCGGAGGC	10	+	-78.31	Exonic	20	34	29	9959151	9959424	9959161	9959180	274	ATCTAGCAGAGTAAATAGCTGTGCGGAGGCGGTACCCAAGAAGTGGTGGTTTCATTTAGATGTGTGAATAGGCGGAGAGCCTACGATGGATAAGCATATGTGGGCAACCAAATTAAAACCTAACTTAACTATAACTTAACGCATGTGTGAGTTTTCCCTTCCCAGTAACACTAGAACTCCTCTCACTGCTAGAAACTGTCTATGCCTGCATGAGGGATCAAGTTCATGGAGCAAGTACTGCCAAAGTGAGGTTATTGAAATGCTTTGCTGTGAC	.(((((((((((((((((((.(((...((((((((....((((.((....(((((..(.((((((...(((((.....)))))..((((.((((......(((....))).............)))).))))......)))))).))))))....)))))).........((((((((.((((((.(((((((.....)))).....)))))))))....))))).))).....))))))))...))).)))))))....)))))))))).)).	6
ogl-miR323	ogl-miR347-5p	ACGGCTTCGCCGGCGCGGCGCT	10	-	-107.6	Exonic	22	5	9	12744183	12744378	12744183	12744205	196	TTCAGGTACGACGGCTTCGCCGGCGCGGCGCTCGACCTCGACGGCATGGCCGTGGTGGAGCCGGACGGCAAGCTCATGCTGACGAACGTCACGTCCCAGATGAAGGGCCACGCGTTCCACCCGGCGCCGCTCCGGTTCCACCACCCGCCGCCGGCGAACGGCACCGCCGCCGCGGCGAGGTCGTTCTCGACCGCCT	....(((..(((((((((((((((((((.((.((...(((.((((..(((.((((((((((((((((((.(((....)))...((((((...((((........))))...))))))........)))).))))))))))))))..))))))).))).)))).))).))))..))))))))))))....)))....	5
ogl-miR193	ogl-miR208-5p	GGCGCCAGTAGCTCAGTCGT	10	+	-54.8	Exonic	20	9	7	8355177	8355265	8355187	8355206	89	TTCCTTGACGGGCGCCAGTAGCTCAGTCGTTCGGAGGTCAGGGGGTGGCGGCAGCCGAACAATTGAGCTGCTAGCGCCCACCAGGGAAG	(((((((..((((((.(((((((((((.((((((..(((..........)))..)))))).))))))))))).))))))..))))))).	4
ogl-miR195	ogl-miR210-5p	TTTCCGTGCCTAACGTTTGACCG	10	-	-53.9	Exonic	23	5	3	12224520	12224711	12224679	12224701	192	CAAATCTTGGTTTCCGTGCCTAACGTTTGACCGTCCGTCTTATTTGAAAAGATTATAAAAAAAATTAAAAAGACAAGTCACGCATAAAATATTAATCATGTTTTATCGTCTAACAATAATAAAAATACGAATTATAAAAAAATTTCATATAAGACGGACAATCAAAGTTGGATACGGAAATTCATAGTTTGA	(((((..(((((((((((.(((((.(((((..(((((((((((.(((((...((((((.............((....)).((.(((((((((.....))))))))))).......................)))))).....))))).)))))))))))..)))))))))).)))))))).)))..))))).	6
ogl-miR324	ogl-miR348-5p	TAAGTCATTGTAGCATTTCCTAT	11	-	-68.6	Exonic	23	12	18	10571201	10571333	10571301	10571323	133	TTTCACAATGTAAGTCATTGTAGCATTTCCTATATTTATATTGATGCTAATGAATCTATATAGATATATATGTCTAGATTCATTAGTATCAATATGAATGTGAAAAATGGTAGAATGACTTATATTGTGAAAC	(((((((((((((((((((.((.(((((..((((((((((((((((((((((((((((.(((........))).))))))))))))))))))))))))))))..))))).)).))))))))))))))))))).	6
ogl-miR325	ogl-miR349-5p	TTGGACACTAATTATAAATATTA	11	-	-100.1	Exonic	23	9	7	18161690	18161968	18161936	18161958	279	CATCGGATGTTTGGACACTAATTATAAATATTAAACATAGACTATTAATAAAACCCATCCATAATCTTGGACTAATTCGCGAGATGAATCTATTGAGCCTAATTAATCCATGATTACTCTATGTGATGCTATAGTAAACATTCTCTAATTATAGATTAATTAGGCTTAAAAAAATTGTCTCACGAATTAGCTTTCATTTGTATAATTAGTTTTGTAAGTAGTCTATATTTAATACTCTAAATTAGTGTCTAAATACAGGGACTAAAGTTAAGTCCTTGG	.......((((((((((((((((.....(((((((.((((((((((.(((((((...((((......))))((((((((.((((..(.....((((((((((((((((.(((((((....((((..(((....))).))))....))))))).)))))))))))))))).....)..)))).))))))))..................))))))).)))))))))).))))))).....))))))))))))))))((((((((.......)))))))).	5
ogl-miR326	ogl-miR350-3p	AAAGGTGTCGGTTCATTAAA	11	-	-88.5	Exonic	20	9	7	7570253	7570429	7570263	7570282	177	AGGTGTCGCCACTATAGGTGCCGGTAGTGCTAAAACCGGCACCTATAGGCCTTTTCCCACCTCTGCGGGTTAAAATCGTAAAAAACCGACACCTTTAAGCAATTATAGGTGCCGGTTCTAAATAAAAACCGGCACCTATAACATATTAAAGGTGTCGGTTCATTAAAAACCGACACC	.(((((((...((((((((((((((.........))))))))))))))...((..(((........)))..)).....(((..(((((((((((((((....(((((((((((((((.........)))))))))))))))....)))))))))))))))..))).....)))))))	4
ogl-miR327	ogl-miR351-5p	GTCCTGATCACTAGGAGACTCTG	11	-	-37.9	intronic	23	8	9	7352132	7352224	7352192	7352214	93	TGCTGGGCTCGTCCTGATCACTAGGAGACTCTGATCAAGCTAGGCCTAACCTTATGTATTAGTGTATCCTGATGATCGGGACAAGGCTAACAC	((.(((.((.((((((((((.(((((.((.(((((((....(((.....)))..)).))))).)).))))).)))))))))).)).))).)).	6
ogl-miR328	ogl-miR352-5p	CGCCGCCCCCGACGTCGCGCT	11	-	-108.1	Exonic	21	220	189	8937350	8937577	8937547	8937567	228	GGTACATCTACGCCGCCCCCGACGTCGCGCTGCCCTTCGGCGTCGGCGGCCGCTGCTCCTGCGCCGGCAAGAGCCGGTGGATCGGCTACGTCGCCGTCGCGTCCAACCGCGAGGCCGCCCGCCTCGGCCGCCGCGACATCCTCGTCTCCTTCCGCGGCACGGTGACCGGATCGGAGTGGCTGGCCAACTTCATGAGCGCGCTGTCGCCGGCGCGGTTCGACCCGGCCG	(((........(((((((.(((((.((((((.......((((..(((((((..........(((((((....)))))))...((((......))))(((((......))))))))))))))))..(((((((((..(((((..(((.((..(....)...)).))).)))).)..))))).)))).........)))))).)))))..)).)))))........))).	6
ogl-miR329	ogl-miR353-3p	TCAATAGCGATCAAGGCGGACGG	11	-	-90.9	Exonic	23	9	6	8800770	8800931	8800780	8800802	162	CCATCGTTTTTCGTCCGCCTTCATCATTATTGACGTAGCCACGCACACGATATGACGTTTCTACCCTCATTGTTATGCATTCTACTTATACTTGTTAGGGGTAGAAACGTCATATCGCGAGTGGCTGGGTCAATAGCGATCAAGGCGGACGGAAAACGATCG	..(((((((((((((((((((.(((.((((((((.(((((((...(.((((((((((((((((((((...((.....))....((........))..)))))))))))))))))))).).))))))).)))))))).))).)))))))))))))))))))..	4
ogl-miR330	ogl-miR354-3p	GTGCGGCTGACGCGTGGGGCCCA	11	-	-57.6	Exonic	23	7	5	19927667	19927745	19927677	19927699	79	AGCGGCTGCCGCGTGGGGCCCGACCGTCAGCCGCCCACGCCCTCGGGTGCGGCTGACGCGTGGGGCCCACGGCGCCGGC	..((((.((((....((((((.((((((((((((((.((....)))).)))))))))).)).)))))).))))))))..	5
ogl-miR211	ogl-miR226-3p	CGCCCCGCGTCGCGGATTGTT	11	+	-74.4	Exonic	21	9	7	17753830	17753984	17753954	17753974	155	CCAATAGCCGGAATAATCCTGCGACATCGGTGCACAGTACCACATTGGTCCTGCGGGCCAGTCACGCGGCACCGCATATGTGCGTATACTGCATGCATGTGTGTAACTTGGCTGCTCAGTCGTGCGCCCCGCGTCGCGGATTGTTCCGGACGTTG	.((((..((((((((((((.(((((...(((((((........((((((((...))))))))...(((((...((((((((((((.......))))))))))))......)))))......)))))))....)))))))))))))))))..))))	6
ogl-miR227-5p	ogl-miR243-3p	CTCAGGAGTGGATTGGGCTTCA	12	-	-55.4	intronic	22	12	9	13417416	13417545	13417426	13417447	130	TTGGTTGGCTCAAAGGCTGATCCACTCCAGAGGAGGTTTCGTAGGACAGATCCCCTCGATTCATTGTCACTCGTTCATGGATCATCCTGATGAACATCCTCAGGAGTGGATTGGGCTTCAAGACAGCAAA	...((((.((..(((.(..(((((((((.(((((.((((..(((((..(((((...(((...........))).....))))).)))))..)))).))))).)))))))))..).)))..)).))))...	6
ogl-miR331	ogl-miR355-3p	GCAGGGATAACCGCTGAAGGCCA	12	-	-36.2	intronic	23	9	5	3400532	3400664	3400542	3400564	133	TCTGCAGCAACAAGGCTTTTAGCGTTCTGCCTGTTGTCTATACCTGGGCATCTTCTGTCATCGAATCTGCTTCATCTAGTATAATAATCTTGTATGGTGGGCAGGGATAACCGCTGAAGGCCATCGCAAAAAC	......((.....(((((((((((((.(.((((((..((((((...((((.....))))........((((......))))..........))))))..)))))).).)).)))))))))))...))......	7
ogl-miR332	ogl-miR356-3p	TTTAACCAGGACTAAAGATTATT	12	+	-29.5	Exonic	23	7	5	9897784	9897864	9897832	9897854	81	CCGTGACTAAAAATACTCTTTAGTCCCGGTTTAAAAGTGCATGGGGACTTTAACCAGGACTAAAGATTATTTTTAATCCCG	.((.((.((((((((.((((((((((.((((..(((((.(....).))))))))).)))))))))).)))))))).)).))	3
ogl-miR333	ogl-miR357-3p	CGACGAGGAGTCCGCCGCCACC	12	+	-50.5	Exonic	22	7	5	3810322	3810428	3810397	3810418	107	GCCGCCGCCATGGTGGCGGCAGTACGACTTGCCGGAGTTGTCATCGTGGAAGCATCCGATGTCGAGGTCGTCGTCCGACGAGGAGTCCGCCGCCACCGTGGAGCTCT	...((..(((((((((((((.(.((..((((.((((.(((.(((((((....))..))))).))).(....).)))).))))..))).))))))))))))).))...	6
ogl-miR334	ogl-miR358-5p	TTTTCGCGCTTAATTTTGATCGT	Oglab02_unplaced011	-	-69.3	intronic	23	7	6	7721	7909	7877	7899	189	CAGCCATGAGTTTTCGCGCTTAATTTTGATCGTCTGTCTTATTTGAAATTTTTTTATAATTAGCATTTTTATTGTTATGAGATGATAAAAAATGAATAATACTTTACTCGTGACTTATGTTTTTAATTTTTTAAAAAAATTTTTAAATAAGACGAACGGTCAAAGTTGGACGCGGAAAAACATGGCTGC	((((((((..((((((((..(((((((((((((.((((((((((((((((((((((.(((((((((.......((((((((.(((..................)))))))))))..))))...)))))...)))))))).)))))))))))))).)))))))))))))..))))))))..)))))))).	6
ogl-miR335	ogl-miR359-5p	TGGTGGTAGGGCAACTCGACTT	Oglab07_unplaced150	-	-62.9	Exonic	22	6	2	820177	820291	820260	820281	115	AGAAAAGGAGTGGTGGTAGGGCAACTCGACTTAAAATTCACTTTTCTGATGAGCCCTTCCCTTTGCTAGCCAAGTGAATTTTGAGTCAAGTTGCCCCACCACCGCTCATTTTCTG	((((((.((((((((((.((((((((.((((((((((((((((..(((..(((........)))..)))..)))))))))))))))).)))))))).)))))))))).)))))).	4
ogl-miR254	ogl-miR271-5p	CAAAGAGTTCTTGAAAATGA	Oglab09_unplaced039	-	-82.3	intronic	20	19	14	30689	31008	30979	30998	320	GGAATTCGCACAAAGAGTTCTTGAAAATGAGATGCATTCTGACAATTTACCTTGCCTTCAGGGTTTTCTTACTGGTGGTATCATTGGGGATAAGAGGTTCCTGCTTGTACTTGATGATGTGTGGGATGATCTGTATATGAACCATGAGAGCAAATGGCACAAGTTTATTAAACCATTACAGTCTTCTCAGCTGGGAAGTATGATTCTACTCACGACAAGATCCCAAATGGTCGCGGAAGAAGTGAACAAAAGGAGAAAATTTGCACTGGAAGGCTTACCCCCTGGTATTTTCAAGGAACTCTTCAATGACTGGGCGTTCG	.((((.(.(((((((((((((((((((((.(((((.............((((((....)))))).............)))))...((((.((((...(((((((.....((((.((.((.(((((((.(((((((..((..((((........))))..)).(((.....)))...))))).((((((....)))))).)).))))))).)))).)))).((((...((.((((.......)))).))...)).))......)))..))))..)))).))))...))))))))).))))))))...))..)).).)))).	5
ogl-miR247	ogl-miR264-3p	TACAATTTGTCAAGGAGCACATT	Oglab07_unplaced017	+	-19.5	intronic	23	9	10	15138	15218	15186	15208	81	CGAGCCTCGTCGCAGCGGCGGCGGCGGCCGGGGAGGAGCACGAGCGCCACACCAGCGACCTCCTCCGCCGCCGCGCCATCCGCCTCCGCCGCGCCGAGCTGAGCAAGCTC	.((.((((((...((((((.((((...((((((...(((......)))..)))))).)))))))))).....)))))).))

## Sheet: S6 Table
Table S6: In silico identification of O. glaberrima miRNAs from public database
miRNA	Identities with mature miRNAseq (%)	Stem loop structure	MEF (kcal/mol.)	Premature sequence	Length	Hair pin structure
ogl-miR156a	100	YES	-57.8	GGAGGGTGACAGAAGAGAGTGAGCACACGTGGTTGTTTCCTTGCATAAATGATGCCTATGCTTGGAGCTACGCGTGCTCACTTCTCTCTCTGTCACCTCC	100	(((((.((((((((((((((((((((.((((((....(((..(((((.........)))))..))))))))).)))))))).))))).))))))))))))
ogl-miR156b	100	YES	-93.9	TTGTCTTGAGAGGGGAAGAGATCTCTATGGGTTTTGGAGGTCTGACAGAAGAGAGTGAGCACACACGGTGCTTTCTTAGCATGCAAGAGCCATGCTGGGAGCTGTGCGTGCTCACTCTCTATCTGTCAGCCGTTCACCATGCCCAATATGATTAATCTCCTTCTCTCAGTTGACAG	176	.((((((((((((((.(((((((....(((((..((((((.(((((((((((((((((((((.((((((....(((((((((((....)).))))))))))))))).))))))))))))).)))))))))).))))....)))))....))))..))).))))))))))..)))).
ogl-miR156d	100	YES	-55.8	GGAGAAGCTCTCATGACAGAAGAGAGTGAGCACACGGCGTGATGGCCGGCATAAAATCTATCCCGTCCTCGCCGCGTGCTCACTCCTCTTTCTGTCACCCTCTTTCTCTCAGGGCTCAACTCC	123	((((.((((((..((((((((((((((((((((.(((((.(((((..((........))...)))))..))))).))))))))).))).)))))))).............))))))...))))
ogl-miR156e	100	YES	-73.2	GGCGCGAGGTGACAGAAGAGAGTGAGCACACGGCCGGGCGTGACGGCACCGGCGGGCGTGCCGTCGCGGCCGCGTGCTCACTGCTCTTTCTGTCATCCGGTGCC	104	(((((..((((((((((((((((((((((.(((((....((((((((((........))))))))))))))).))))))))).))).))))))))))..)))))
ogl-miR156i	100	YES	-60.4	GGTGACAGAAGAGAGTGAGCACACGGCCGGGCGGAACGGCACCGGCGGATGTGCCGTCGCGGCCGCGTGCTCACTGCTCTGTCTGTCATC	90	((((((((((((((((((((((.(((((..(((..(((((((........))))))))))))))).))))))))).)))).)))))))))
ogl-miR160c	100	YES	-60.2	GGAATGTGCCTGGCTCCCTGTATGCCACTCATCTAGAGCAACAAACTTCTGCGAGAGGTTGCCTATGATGGATGGCGTGCACGGAGCCAAGCATATTCC	99	..((.(((((.(((((((.(((((((((.((((((((..(((((((...((((((((((.(((((((((.....))))...))))))))).)))).))))))))).)))).)))).))))))))).))))))).))))).))
ogl-miR160d	100	YES	-72.8	GGGGATATGCCTGGCTCCCTGTATGCCACTCGCGTAGCTGCCAAACTCAGTTGAAACAACTGCCTTCTCCCGGCGAGATTCAGGCATTGTGTTCGTACGTTTGGCTCTACTGCGGATGGCGTGCGAGGAGCCAAGCATGACC	142	.....(((((.(((((((.(((((((((.((((((((..(((((((...((((((((((.(((((((((.....))))...))))))))).)))).))))))))).)))).)))).))))))))).))))))).)))))...
ogl-miR162b	100	YES	-38.6	GGGTGATGCCTGGGCGCAGTGGTTTATCGATCTCTTCCCTGCCTTGTGCTGCTCCGATCGATGCCCGTGCTGATTCTTGATAATATACAACGCACGATAAGCCTCTGCATCCAGATCTCACTGGAATCGATTT	133	.(((((...(((((.((((.(((((((((..........(((.(((((....((.(((((..((....)))))))...)).....))))).)))))))))))).)))).)))))...)))))...........
ogl-miR164b	100	YES	-68.5	GTGCACGGTGGAGAAGCAGGGCACGTGCATTACCATCCACTCGCCTGCCGGCCGCCGGCCGCCATTGCCATGGATGGTTCTTCATGTGCCCGTCTTCTCCACCGAGCAC	109	((((.(((((((((((..(((((((((....((((((((...((.((.(((((...))))).))..))..))))))))....)))))))))..))))))))))).))))
ogl-miR164e	100	YES	-83.1	TTGTGCAGGGTGGAGAAGCAGGGCACGTGAGCGGCCATCCAGTGTAGCTTCGCTGCGCGTCCATGGCGGCGAACGCGCGTGATCTGGAGTTTGGATGGTCGTTCATGTGTCCGTCTTCTCCACCGAGCACTG	132	..((((..((((((((((..((((((((((((((((((((((..(((..((((.((((((((.....))...)))))))))).)))....))))))))))))))))))))))..))))))))))..))))..
ogl-miR164f	100	YES	-131	TGAGGATGGCGAGGCGCGCGAGGTGGAGAAGCAGGGCACGTGCATTCCTAGAGCTTCCGTCCAGCTCCCCGGCGGGCTAGCTAGCTCACTCCGCCGCCGCCGCCGCCGCCGCCGGCGCGCGCACGGCTGGCTGGCTCCGGCCGGCTGAGATGCATGCACGGATGCATGTGCCCTTCTTCTCCACCGTGCACGCCTCGCCTGCAGCAAGGA	210	((.....(((((((((.(((.((((((((((.(((((((((((((((.....((...(((((((((..((((..((((((((((((.....(((((((((.((....)).)).)))).)))...))))))))))))))))..))))).))))...))..))))))))))))))).)))))))))).))).))))))))).....))....
ogl-miR166e	100	YES	-60.8	TGTTTCTGGGTGGAATGTTGTCTGGTTCAAGGCCCCTTAGGATGTGTGATTTTTGATGGTTTATGCATTCATCTTGATGCGAACATCTATCTCGGATCTTTGGGTTCTCGAACCAGGCTTCATTCCCCTCAGAGATA	137	((((((((((.((((((..(((((((((.(((.(((..(((((.((.(((....((((.....((((((......))))))..)))).))).)).))))).))).))).)))))))))..)))))).))))))))))
ogl-miR166f	100	YES	-59.8	CGATCATCTTGTTGAGAGGAATGTCGTCTGGCCTGAGATCGTACCACAGTGGTGGGTACACGTGGACGGTCTCGGACCAGGCTTCATTCCCCTCAACAACTCGTCGG	107	((((....((((((((.((((((..((((((.((((((((((.((((.(((.......))))))))))))))))).))))))..)))))).))))))))...)))).
ogl-miR166i	100	YES	-55.9	AGATAGGTGTTTGGAATGCAGTTTGATCCAAGATCTGCCTATATATATGGTGTGTATATCATATCTTGTGATATGGGGGATATGCAACAGGTGTGTGACAGGGGTAGGTAGATCTCGGATCAGGCTTCATTCCTCAC	137	((((....((((((((.((((((..((((((.((((((((((.((((.(((.......))))))))))))))))).))))))..)))))).))))))))...)))).
ogl-miR167c	100	YES	-80.6	TGTCCAAGGGAACGAGTGAAGCTGCCAGCATGATCTAGCTCTGAATGATCAACAAGATGTGCTCCCACACTGCCTTCCTGTGGATCTTGAGCTGTTGCTAGTCTTGTGGTCATGCCTTGCTAGGTCATGCTGCGGCAGCCTCACTTCTTCCCATTGTTGGGCA	163	((((((((((((.((((((.(((((((((((((((((((.....(((((((.((((((..(((((((((.........))))).....))))........))))))))))))).....)))))))))))))..)))))).)))))).)))))....)))))))
ogl-miR167e	100	YES	-98.6	TGTGAGAGAATGAAGCTGCCAGCATGATCTGGTTGTCAGGCATGAGCCAAATCTATCCATGGTGTTGGTGGTACTGAAATTACCGCGTTTTCGAGGTTTTTCGTCGTGTCAACTTGCGAAGGGAATTACGGGTTCTTGATGAGCATTGGTGATAGGAGGTGTGGGCTTGGTTAGTAGAGGTAGAATTATGATTGTTCTTGTGAGTTTCAGTAAGAGGTGGGAGTGATTGGAATTTGGCTCCATCAGATCATGTTGCAGCTTCACTCTCTCACC	273	.((((((((.(((((((((.(((((((((((((..........((((((((.(((..(((...........((((((((((..........((((.(......((.(((((...(((...((((((.....)))))).....)))....))))).))......).))))............(((((.......)))))....))))))))))..........)))..)))..)))))))).)))))))))))))))))))))).)))))))).
ogl-miR167f	100	YES	-49.8	CACAAGTGGATGAAGCTGCCAGCATGATCTGATCACAGTAGTTCTCTAGCTGATGATGATTTACAAAACCTAGAGACATGCATCAGATCATCTGGCAGTTTCATCTTCTCATG	113	....((.(((((((((((((((.((((((((((....(((..(((((((....((........))....)))))))..)))))))))))))))))))))))))))).))....
ogl-miR167g	100	YES	-39.3	CATAAGCAGGTGAAGCTGCCAGCATGATCTGAAAGCATCTCAAACCAGCGATCAGATCATCCGGCAGCTTCATCTTCTCATG	82	(((.((.(((((((((((((...(((((((((..((...........))..)))))))))..))))))))))))).)).)))
ogl-miR168b	100	YES	-37	TGGTCTTGTGAGGCTTGGTGCAGCTCGGGAACTGTTCTTGATGGACTGGCAGGAACTCCATGTCCACCACTGCCACTCCTGTGTTGTGGCATTCCTCCTTGCCGTT	106	.(((.....((((..((.((((((.(((((...((...((.((((((((.((...))))).))))).))..))...))))).)))))).))..))))...)))...
ogl-miR169b	100	YES	-62.1	GAACGGAATGCAGCCAAGGATGACTTGCCGGTACGTGTATGCATGTTTCAAGGTACTATATGTGCCCCCAACTGTTTTAGATCCATGCTGACATTTTCCGGCAAGTTGTCCTTGGCTACGTCTTGTTC	128	((((((.(((.((((((((((((((((((((...((((..(((((..((..(((((.....))))).............))..)))))..))))...)))))))))))))))))))).))).))))))
ogl-miR169e	100	YES	-59.5	GCTGGTTGTGTAGCCAAGGATGACTTGCCGGCCTGGTTTGTGTTCATCAGCAATCCAGCATATGCTGTATTGCCGTGTGTGATCGATCGATGCATGGACCGGCAAGTTATTTTCTTTGGCTACATTACAACC	132	...(((((.((((((((((((((((((((((((..(((((.(.(((((((((((.((((....)))).)))))..)).)))).)...))).))..)).)))))))))))...)))))))))))....)))))
ogl-miR169f	100	YES	-113.1	GGGCCTTCCATGAGGACAAGAGCTGATTCGGTAGCCAAGGATGACTTGCCTAATGCCTATGTGCATGTGTTTATACGCTGCTCATCTGCATTTTGATTATCCCCTGATCAGTCCTGTCGTCAATTATATGTGTGTGTAGTACTCTGTACTCATACATATATAGGCATGTCTTCCTTGGCTATTCGGAGCGGCTCTTGTCTCTCGTGGAAGGCTG	214	.((((((((((((((((((((((((.(((((((((((((((.(((.((((.(((((..(((.(((.(((....))))))).)))..)))))(((((((.....))))))).............((((((((((((.(((((...))))))))))))))))))))).))).)))))))))).))))).))))))))))).))))))))))))).
ogl-miR169j	100	YES	-60.3	TCGCATCTGGTAGCCAAGGATGACTTGCCTGTGTCTCTGCTCATGTGCAGTAGAAGAAGATGCATTTCTAGCTGCTTTCTGCATATGTGATCTCACAGGCAGTCTCCTTGGCTAGCCTGAGCGG	124	.(((.((.((((((((((((.((((.(((((((........(((((((((.((.((.(((......)))..)).))..)))))))))......)))))))))))))))))))).))).))))).
ogl-miR169l	100	YES	48.7	TTATCTCTGATAGCCAAGGATGACTTGCCTGTGTCCTCCCTGAAGGATTAGCAATTTAATGATCCTTTAAGCTGGTTCATGGGCAGTCTCCTTGGCTAGCCTGAGTGG	108	....(((...((((((((((.((((.(((((((.((....((((((((((.........))))))))))....))..)))))))))))))))))))))....)))...
ogl-miR169m	90.47	YES	-64.4	TGAGTCCTGGTAGCCAAGGATGACTTGCCTGTATATTTATATATATATGTGTGTGTGATCAATGGATGGATTGATCAAGCTGCTTGCAGGC TGTACAGGCAGTCTCC TTGGCTAGCCCGGCTACC	138	..((.((.((((((((((((.(((.(((((((((.......((((((((((((..((((((((......))))))))...............)))))))))))).)))))))))))))))))))))).)).))))...
ogl-miR169o	100	YES	-80.6	CTCCCTTTGGTAGCCAAGAATGACTTGCCTACGCTTTTGCCCTCTGTTGGCTCATCCATCCGTCTATCTATCTGCCATGGCAGATGGCAGATTAAGGGTTTCTGAAAGAAATTCTTGTGATAGGATGTGCAATGAGGCTGCATGGGCCGGTCTTCTTGGCTAGCCAGAGTGGC	173	..((((((((((((((((((.((((.(((((.((......((((.(((.((.((((((((.........(((((((((.....)))))))))(((((((((((...))))))))))).))).))))).)))))))))..)).))))).))))))))))))).))))))).)).
ogl-miR169r	100	YES	-53.2	AGGCCATCTTCGATAGCCAAGGATGATTTGCCTGTAGCCCCATTGTCATCAGCTCTCTCCGTCGAGAGCGACAACCGGGCTCTACTGGCAAGTCTCCTCGGCTACCCGAGTACCTCTTATGCTATCCCA	129	.((......(((.(((((.((((.((((((((.(((((((..(((((....((((((......)))))))))))..)))))..)).)))))))))))).)))))..)))...))...............
ogl-miR171a	100	YES	31.9	GGAAAGAGCGATATTGGTGAGGTTCAATCCGATGACTGATTGAGCCGCGCCAATATCTCTTCCTCT	66	((((.((..((((((((((.(((((((((........))))))))).))))))))))))))))...
ogl-miR171b	100	YES	-54.4	GCGACGACGGGATATTGGGGCGGTTCAATCAGAAAGCTTGTGCTCCGGAAGCGAGGAGCTCTACTCTTTTGATTGAGCCGTGCCAATATCACGTCGCATC	100	((((((....((((((((.(((((((((((((((.......(((((........))))).......))))))))))))))).)))))))).))))))...
ogl-miR171d	100	YES	-55.1	TTGTAGCTATGATGTTGGCCCGGCTCACTCAGATGGATCATCGGTGCAGAAGAGTGCATGAATCTGATGCAGTCTCAGTGTAGTATGCTCCATGCTGGAACTTCTGATTGAGCCGTGCCAATATCTCAGCACCAT	135	.....(((..(((((((((.(((((((.(((((.................(((.(((((.......))))).)))......((((((...))))))......))))).))))))).)))))))))..))).....
ogl-miR172b	100	YES	-96.8	GTGATTTCTGACGTGGCATCATCAAGATTCACACATTACATTGCATGCATGCATATGTCTATGCATCTTTGAGCTTGTTGTTCTGATCTCAACAACCTAGCTAGCTAATATTTCTCTCCTGGCCCTGACCTGCATGATGCATGGTTGCACGCATGGAGAGAGAAGAGAGAGATCGAAGCTAATTAAACGCATGTGTATATATGTGTGGGAATCTTGATGATGCTGCATCGGAAATTAA	238	.((((((((((.((((((((((((((((((((((((.....((((((((((((((....))))))).....((((.((((((........))))))..))))((((....(((((((((..((...((((((((...)))).))))....))..)))))) ))).((......))..))))........))))))).....))))))..)))))))))))))))))).)))))))))).
ogl-miR319b	100	YES	-98.6	GATGGATGGAAGAGAGCGTCCTTCAGTCCACTCATGGGCGGTGCTAGGGTCGAATTAGCTGCCGACTCATTCACCCACATGCCAAGCAAGAAACGCTTGAGATAGCGAAGCTTAGCAGATGAGTGAATGAAGCGGGAGGTAACGTTCCGATCTCGCGCCGTCTTTGCTTGGACTGAAGGGTGCTCCCTCCTCCTCGA	197	((.(((.((.((.(((((((((((((((((..((.(((((((((..(((((((((((.((.(((..((((((((.((..(((.((((......((((......))))..)))).)))..)).))))))))..))).)).))..))).)))))).))))))))).))..))))))))))))))))).)))))))))..
ogl-miR393a	100	YES	-61.6	TGGGGAAGCATCCAAAGGGATCGCATTGATCCTTCATCGCTCTCGCTCGCTTCCATGGCGGTCGTCGTCTACAAGCAGCTTGACGGATCATGCGATCCTTTTGGAGGCTTCCTCT	115	.((((((((.((((((((((((((((.(((((.(((..(((((((.(((((.....))))).)).........)).))).))).))))))))))))))))))))).)))))))).
ogl-miR395a	100	YES	-45.5	CCTCAATCCACTTCAGTAGATAGCTATGGCTAGGCCTCATTGCATTGCACTGTTACATAACTGTGATCATGGGGCCAAAAGCTAGCTATGTATAGTGAAGTGCTTGGGGGAACTCCAGTTGAC	123	((((((..((((((((((.((((((..((((.(((((((.((.((((((..(((....))))))))))))))))))...)))))))))).)))..))))))).))))))..............
ogl-miR395b	100	YES	-44.1	GAGTCCCTAGGAGTTCCTTTCAAGCACTTTACGACACACTGTATTGAGAGTTGTCGTGAAGTGTTTGGGGGAACTCTTAGTGTCGC	86	((....(((((((((((((.((((((((((((((((.(((........))))))))))))))))))))))))))))))))..))..
ogl-miR395c	100	YES	-38.9	GTATTATCAAGAGTTCTCTTTAAGCACTTCATACGACACCATTATTTATAGGGTTGTTGTGAAGTGTTTGGAGGAACTCTCGGTGTCAT	89	....((((.(((((((.((((((((((((((((((((.((..........)))))).))))))))))))))))))))))).))))....
ogl-miR395d	100	YES	-45.7	GTATTGTCGTGAGTTCCCTTCAAGCACTTCACGTGGCACTATCTCAATGCCTACTATGTGAAGTGTTTGGGGGAACTCTCGATATCAC	88	((..(((((.(((((((((.((((((((((((((((((.........))))....))))))))))))))))))))))).)))))..))
ogl-miR395e	100	YES	-45.5	GTATTATCGAGAGTTCCCTTCAACCACTTCACGTGGCACTGTTTCAAGGCCTATTGTGTGAAGTGTTTGGGGGAACTCTCGATATCAC	88	((..(((((((((((((((.(((.(((((((((.(((.((......))))).....))))))))).))))))))))))))))))..))
ogl-miR395f	100	YES	-36	TTATCGCGGGTTCCCTTCAATCACTTCACATGGTACTATTTCAAGGCCTACTATGTGAATTGTTTGGGGGAACTCTCGATGT	82	.(((((.(((((((((.(((.((.(((((((((((((......))...))))))))))).)).)))))))))))).))))).
ogl-miR395g	100	YES	-41.1	GTATCACCGTGAGTTCCCTTCGAACACTTCACGTGGCACTATTTCAATGCCTATTGTGAAGTGTTTGGGGGAACTCTCGATGTCAT	86	....((.((.(((((((((.(((((((((((((.((((.........))))...)))))))))))))))))))))).)).))....
ogl-miR395h	100	YES	-56.1	TTGTTACCTGGAGTTTCCTCAACACACTTCACATCTGCTAGGCCCTATTACAATTGCGCAATGTGGAGTCTGCAATTGGTAGTGAAGTGTTTGGGGGAACTCTAGGTGGCAC	112	.(((((((((((((((((((((.(((((((((((((((.((((.((((..............)))).)))))))...))).)))))))))))))))))))))))))))))).
ogl-miR395i	100	YES	-47.3	GTTTTACCGGGAGTTCTCTTCAAGCACTTCACGTAGAGCTTTCTATTGACATGGAGCTTTAGAACAATGTGAAGTGTTTGGGGGAACTCTTGGTACCA	98	....((((((((((((.((((((((((((((((((((((..(((((....))))))))))......)))))))))))))))))))))))))))))...
ogl-miR395j	100	YES	-52.9	GTGTTCCCAAGAGTTCCTTGCAAGCACTTCACATAGAACTTCTGTTACTCTCATGTAACATTGGGAACTTGAGAAGCTACTGTGAAGTGTTTGGGGGAACTCTAGGTGGCAC	112	(((((.((.((((((((((.((((((((((((((((..(((((.....(((((........))))).....)))))))).))))))))))))))))))))))).)).)))))
ogl-miR395k	100	YES	-46.2	GTTTTATCGGGAGTTTCCTTCAAGCACTTCACGTAGAGCTTTCTATTGATATGGAGCTTTGGAACAATGTGAAGTGTTTGGGGGAACTCTTGATACCAA	99	....(((((((((((.(((((((((((((((((((((((..(((((....))))))))))......)))))))))))))))))))))))))))))....
ogl-miR395m	100	YES	-56.5	GAGTTCTCCTCAAATCACTTCAGTAGATAGCTAGCTAGGCTTCATTGCATTACACTGTTACAAAACTGTGAGCATGGGGCCAAAAGCTAGTTGTATATAGTGAAGTGTTTGGGGGAACTC	120	(((((((((.((((.(((((((.((.((((((((((.((((((((.((.(((((..(((....))))))))))))))))))...))))))))))...)).))))))))))))))))))))
ogl-miR395n	100	YES	-39.6	GAGTTCCCTTCAAGCACTTCACGACGCACTATTTAGAGAGTTGTTGTGAAGTGTTTGGGGGAACTC	66	(((((((((.((((.(((((((.((.((((((((((.((((((((.((.(((((..(((....))))))))))))))))))...))))))))))...)).))))))))))))))))))))
ogl-miR395o	100	YES	-33.7	GAGTTCTCTTTAAGCACTTCATACGACACCATTATTGTTAGGGTTGTTATGAAGTGTTTGGAGGAACTC	69	((((((.((((((((((((((((((((.((..........)))))).))))))))))))))))))))))
ogl-miR395p	100	YES	-37.5	GAGTTCCCTTCAAGCACTTCACGTGGCACTATTTCAATGCGTACCGTGTGAAGTGTTTGGGGGAACTC	68	(((((((((.((((((((((((((((.(((((....))).)).)))))))))))))))))))))))))
ogl-miR395r	100	YES	-32.3	GAGTTCCCTTCAACCACTTCACGTGGCACTATTTTAGGACCTACTATGTGAAGTGTTTGGGGGAACTC	68	(((((((((.(((.((((((((((((..(((...)))..))....)))))))))).))))))))))))
ogl-miR395S	100	YES	-41.4	GTATCACCGTGAGTTCCCTTCAAGCACTTCACGTGGCACTATTTCAATGCCTATTGTGAAGTGTTTGGGGGAACTCTCGATGTTCC	86	....((.((.(((((((((.(((((((((((((.((((.........))))...)))))))))))))))))))))).)).))....
ogl-miR395y	100	YES	-42.6	CCCAGGAGTTCCTTGCAAGCACTTCACATAGAACTTCAGTTACTCTCATACAACATTGTGATTTTGAGAAGCTATTGTGAAGTGTTTGGGGGAACTCTCGGTGCCA	106	.((.((((((((((.((((((((((((((((...(((((((((..............)))))..))))...))).))))))))))))))))))))))).)).....
ogl-miR396a	100	YES	-64.7	CTTTGTGATCTTCCACAGCTTTCTTGAACTGCACGCATGATGAATAATCCCTTTGGTTAATTGTGATCTGGTCTCTGAGAGATCGTAGTTAGACTCGATCGGTTGCATTGGCATCAGAGAGAGCAGTTCAATAAAGCTGTGGGAAATTGCAGAG	154	(((((((((.((((((((((((.(((((((((.((((((((.((........)).))))..))))......(((((((..(((((.(((...))))))))...(((....))))))))))..))))))))).)))))))))))).)))))))))
ogl-miR396b	100	YES	52.8	CTTTGTGGTCTTCCACAGCTTTCTTGAACTGCATCTTTGAGAGAGATTAGCATCCCTATGTGTGGATTTTGCTTGCACGAGTGTGCAGTTCAATAAAGCTGTGGGAAATTACAGAG	116	(((((((((.((((((((((((.((((((((((((((((((.((((((.((((......)))).)))))).))))...))).))))))))))).)))))))))))).)))))))))
ogl-miR396c	100	YES	-68.6	TGCCATGCCTTTCCACAGCTTTCTTGAACTTCTCTTGTGCCTCACTCACTTTCATTACTGGAGAGATATGCATCATCAGTGGAAGCTTATAGGGAGAGGAGTGCAAGAAGAGGGTCAAGAAAGCTGTGGGAAGAAATGGCA	141	((((((..(((((((((((((((((((.((((((((((.((((.(((.(((((...(((((.((........)).))))))))))......))).))))...))))).))))).)))))))))))))))))))..))))))
ogl-miR396d	100	YES	-60.6	TACAGCGAGTGGTTCTGGAAGGCGGTGGAGGTGACGGCGGCGGCCGGCGCCGTGGCGGGGGGCTGCGAGTGGGGGGCGACGAGCTGCGCTTCCACAGGCTTTCTTGAACGGTTGCGGCCGC	121	....((((.((.(((.(((((((.(((((((((.((((..((.((..(((((((((.....)))))).)))..)).))....)))))))))))))..))))))).))))).))))......
ogl-miR396g	100	YES	-80.8	GCGACGTCGAGGCGTGGAAGGAGTCGAGGTGGAGCTGGAGAGGAGCGCCGGCGCCGGCGCCGTAGCTGGGCGCGTCGGCGTCGTGCGGCGGCGGCGAGATGGAGAGCGCGGACGGGGCGGTAGACGGCGGCGGCGGCGGGGGGCGGCATTTCCACAGGCTTTCTTGAACGGTTCTTGCCGC	181	(((.((..(((.(((..((((((((...(((((((((........(((((.(((((..(((((..(((..((((((..((((.(((.......))).))))..)).))))..))).)))))...))))).)))))........))))...))))).))).)))))..))).))).)).)))
ogl-miR398a	100	YES	-49.8	GCTGAACCCAGAGGAGTGGTACTGAGAACACAGGTGCCAATACAATGTATGGTGAGCTACTGTATAATGGAGTAATTCTGTAACTGTGTTCTCAGGTCACCCCTTTGGGTTTCTT	115	...(((((((((((.((((..((((((((((((..((((.(((...)))))))(((.((((.((...)).)))).))).....)))))))))))).)))).)))))))))))...
ogl-miR399b	100	YES	-43.7	GTGAGAATCACAGTGCGATTCTCCTCTGGCATGGCATGAGAGGCCTAAAAAAGAGACGCACTGCCGTGCCAAAGGAGAATTGCCCTGCCATTCAGAA	97	....((((..(((.(((((((((((.((((((((((((......((.....)).....)).)))))))))).))))))))))).)))..))))....
ogl-miR399c	100	YES	-67.2	GGCGCGAATTACAGGGCGGTTTCTCCTTTGGCACGTACGGAGGCAAGGCATGCGGTGAAAAATCTCTAGCTAGCCATGCGTGCCAAAGGAGAATTGCCCTGCGCTCTAGCTAGCCATGCGTGCCAAAGGAGAATTGCCCTGCG	143	...........((((((((((.(((((((((((((((.((.(((..((((((((((................)))..)))))))...((((...(((...))))))).)))..)).)))))))))))))))))))))))))..
ogl-miR399f	100	YES	-47.7	TGGTGGATTACCGGGCCATGTCTCCTTGGGCAGAGGTGATCAGATTGCACACTTCACTTCAACCTCTTGCTCTAGCTTGTTCTCTCTGCCAAAGGAGATTTGCCCAGCAATCCACAT	117	..(((((((...((((...((((((((.((((((((.(((.((...(((..................))).....)).))).)))))))).))))))))..))))...)))))))..
ogl-miR399g	100	YES	-61.9	ATGTGCATTGCAGGGCAACTACTCCATTGGCAGAGGGATGGATTGGATATGGATATGGCTGATGCTTCCATTTGATCCCATCCCTATCTGCCAAAGGAGATTTGCCCAGCGATTCACTC	119	..(((.(((((.((((((...((((.(((((((((((((((((((((..((((...(((....))))))))))))).)))))))..)))))))).))))..)))))).))))).)))..
ogl-miR399k	100	YES	-41	AGCTGCATTGCTGGGCAAGTTGTCCTTTGGCAGATGTTGCAGTTCATCATCGATGCCTGGGGGTTACCAGACTACTGCCAAAGGAAATTTGCCCCGGAATTCATCT	106	(((......)))(((((((((.(((((((((((.....(((..((......)))))((((......))))....))))))))))))))))))))............
ogl-miR418	100	YES	-18.1	CGTTAGCTGTCTGCAATCTGCCATTCTTATCATCGCACATTTAATGTGATGATGAAATGACGCATTTCTGTCAAGTCTCACC	82	.((.((((....(((...(((((((.(((((((((((.......)))))))))))))))..)))....)))..)).)).)).
ogl-miR439a	100	YES	-60.8	TACCCTGTCGAACTGACGCAGTTCGACATGTACCTGTCGAACTGTGGTTGTTCGATAGGTATCCCTGTCGAACCGCGGTTGTTCGACAGGGTG	93	(((((((((((((...(((.((((((((.(((((((((((((.......)))))))))))))...)))))))).)))...)))))))))))))
ogl-miR439b	100	YES	-33.8	CCTGTCGAATTGTGGTTGTTCGATAGGTACCCCTGTCGAACCGCGGTTGTTCGACAGG	58	((((((((((....((.((((((((((....)))))))))).))....))))))))))
ogl-miR439c	100	YES	-60.8	TACCCTGTCGAACTGACGCAGTTCGACATGTACCTGTCGAACTGTGGTTGTTCGATAGGTATCCCTGTCGAACCGCGGTTGTTCGACAGGGTG	93	(((((((((((((...(((.((((((((.(((((((((((((.......)))))))))))))...)))))))).)))...)))))))))))))
ogl-miR439d	100	YES	-57.9	CCACCTACCCTGTCGAACTCACGTAGTTCGACATGTACCTGTCGAACTGTGGTTGTTCGATAGGTATCCCTGTCGAACCGCGGTTGTTCGATAGGGTG	98	.....(((((((((((((...(((.((((((((.(((((((((((((.......)))))))))))))...)))))))).)))...)))))))))))))
ogl-miR439e	100	YES	-60.9	CCACCTACCCTGTCGAACTGACGCAGTTCGACATGTACCTGTCGAACTGTGGTTGTTCGATAGGTATCCCTGTCGAACCGCGGTTGTTCGACAGGGTG	98	.....(((((((((((((...(((.((((((((.(((((((((((((.......)))))))))))))...)))))))).)))...)))))))))))))
ogl-miR439f	100	YES	-60.9	CTACCCTGTCGAACTGACGCAGTTCGACATGTACCTGTCGAACTGTGGTTGTTCGATAGGTATCCCTGTCGAACCGCGGTTGTTCGACAGGGTG	94	.(((((((((((((...(((.((((((((.(((((((((((((.......)))))))))))))...)))))))).)))...)))))))))))))
ogl-miR439h	100	YES	-60.9	ACCACCTACCCTGTCGAACTCACGCAGTTCGACATGTACCTGTCGAACTGTGGTTGTTCGATAGGTATCCCTGTCGAACCGCGGTTGTTCGACAGGGTG	99	......(((((((((((((...(((.((((((((.(((((((((((((.......)))))))))))))...)))))))).)))...)))))))))))))
ogl-miR439i	100	YES	-28.9	GCAGGGACATATCCAACGGGCAGTGTTCGATAGGGACTACAATGTTTTTTTCTATTTTTAAAATTATTTAATCACATGTCGAACCGCGGTTGTTCGATAGGTACCCTGT	109	((((((((.((((.(((((...((((((((((..((.((.((((.((((..........)))).)))))).))...))))))).)))..))))).)))).)).))))))
ogl-miR440	100	YES	60.3	ATTGCTATTGTTGGTGCTGGGCTCGTCCTGATCACTAGGAGACTCTGATCAAGCTAGGCCTAAACTTATGTATTAGTGTCTCCTGATGATCGGGACAAGGCTAACACCGATGAGAGCGAT	120	((((((.(((((((((.(((.((.((((((((((.((((((((.(((((...((((((......)))).))))))).)))))))).)))))))))).)).))).))))))))).))))))
ogl-miR444a	100	YES	-90.8	ATGCAATTGGGGGCAGCAAGCTAGAGGTGGCAACTGCATAATTTGCAAGAAATTGTTGGCTGAAGATCATACCGATGATATTCTTGCAAGTTATGCAGTTGCTGCCTCAAGCTTGCTGCCTCCTGTTGCCA	131	..(((((.((((((((((((((.((((((((((((((((((((((((((((((((((((.(((...)))..)))))))).)))))))))))))))))))))))))))).)))))))))))))).)))))..
ogl-miR444b	100	YES	-69.5	GGTGACAAGCTTGTGGCAGCAACTGCACATCTTGCAAGAAAATCTTTAGGGTTTTTCAGACCATACCGATGATTTTCTTGCAAGTTGTGCAGTTGTTGTCTCAAGCTTGCTGCCTCCCTTTGCCA	125	((((.((((((((.(((((((((((((((.((((((((((((((.....(((((...)))))........)))))))))))))).))))))))))))))).)))))))).))))...........
ogl-miR444C	100	YES	-88.2	AGTTGCTGCAAGTGGAGGCGGCAAGCTAGAGACAGCAACTGCATATCTTGCAAGAAAATCGGTTTTATGGCCATACCGATGATTTTCTTGCAAGCTGTGCAGTTGTTGTCTCAAGCTTGCTGCCTCCCTTTGCCAGAA	138	.....(((((((.((((((((((((((.(((((((((((((((((.(((((((((((((((((...........))))))...))))))))))).))))))))))))))))).)))))))))))))).)))).)))..
ogl-miR444d	100	YES	-80.3	AGTTATTGCACATGGTGGCACCAAGCATGAGGCAACAACTGCATTACTTGCAAGAAAGGCACAAAATCATTAGATGATTACTTGTGGCTTTCTTGCAAGTTGTGCAGTTGCTGCCTCAAGCTTGCTGCCTCCCTCTGCCAAAT	143	.......(((...((.((((.(((((.(((((((.(((((((((.(((((((((((((.(((((((((((...))))))..))))).))))))))))))).))))))))).))))))).))))).)))).))...))).....
ogl-miR444e	100	YES	-77.9	GGTTTTGTAACCAGGGGCAATAAGCTAGAGGCACCAACTGCATAACTTGCGAGAAACTTGTTGGATGATGATCTTGCCAATGATTTTGCCGCAAGTTATGCAGTTGCTGCCTCAAGCTTACTGCCTTTGTTTGCTAAACC	140	(((((.((((.((((((((.((((((.((((((.(((((((((((((((((..(((.(((((((............))))))).)))..))))))))))))))))).)))))).)))))).)))))))).)))).)))))
ogl-miR444f	100	YES	-70.9	ATGGTGGCACCAAGCATGAGGTTACAACTGCATTACTTGCAAGGGAATCACAAGTCACAAGAAACACATGTTATTACAATGGATAATCAATGGGTCATCATACTATGACTTTCTTGCAAGTTGTGCAGTTGTTGCCTCAAGCTTGCTGCCTCCG	154	..((.((((.(((((.((((((.((((((((((.((((((((((((.(((..(((.....((..((...((((((......))))))...))..)).....))).))).)))))))))))).)))))))))).)))))).))))).)))).)).
ogl-miR531a	100	YES	-63.6	GGCGCCGCCGAGCCTTGCTCGCCGGGGCTGCGTGCCGCCATAGCTGGCGCGCATCCCCGTCGAGCGTTGCTCGACGGTGCC	81	(((((((.(((((..((((((.(((((.((((((((((....)).)))))))).))))).))))))..))))).)))))))
ogl-miR531b	100	YES	-46.4	CGAGCCTTGCTCGCCGGGGCTGCGTGCCGCCATAGCTGGTGCGCATCCCCGTCGAGCGTTGCTCGACG	68	(((((..((((((.(((((.((((((((((....)).)))))))).))))).))))))..)))))...
ogl-miR531c	100	YES	-63.6	GGCGCCGCCGAGCCTTGCTCGCCGGGGCTGCGTGCCGCCATAGCTGGCGCGCATCCCCGTCGAGCGTTGCTCGACGGTGCC	81	(((((((.(((((..((((((.(((((.((((((((((....)).)))))))).))))).))))))..))))).)))))))
ogl-miR812e	100	YES	-59.9	GTTTTAGTGCCCAACTTTGACCGTCCGTCTTATTTGAAAATTTTTTTATTACTATTTTTATTGTTATTAGATGATAAAATATAAATATTACTTCATGCGTGACTTAATTTTTAAAAAAATTTCATAAAATTTTTAAATAAGACGGACGGTTAAACGTTGGACACGGAAAC	170	(((((.(((.((((((((((((((((((((((((((((((((((...........((((((((((....))))))))))..((((.((((..(((....)))..)))).))))............))))))))))))))))))))))))))))).))))).))).)))))
ogl-miR812j	100	YES	-111.1	AGAGTGCATCCTTGGTCTTGGATAGTACTTCCTTTGTCCCAAAATAAGCGTAGCCATGAGTTTTCTTGTCCAACTTTAATTGTTCGTCTTATTTAATTTTTTTTTGAAAAAACTAAAAAACACAAGTCACGCATAAACTACTATTCATGTTTTATAATCTAATAACAATAAAAATACTAATCATACAAAAATTTCAAATAAGACGGATGATTAAAGTTGGACACGAAACTCATGGCTGCGTTTATTTTGTGACGGAGAGAGTACTATTGGAAAGATCAGCTAGTTGGAAAATGCCA	296	.....((((((((((((((.((((((((((.(((((((.(((((((((((((((((((((((((..(((((((((((((((((((((((((((((((((((...(((.................(((.........)))..((((..((((((((......)))).))))..))))....)))...)))))))..)))))))))))))))))))))))))))).))))))))))))))))))))))))).))))))).))))))))))...))))))))......)))...)))..
ogl-miR812n	100	YES	-90.6	CTTAAGTGCAGCCATGAGTTTCCGTGCCCAACTTTATCGTTCGTCTTATTTGAAATTTTTTTATGATTAGTATTTCTATTGTTATTAGATGATAAAACATGAATAGTACTTTATGTGTGACTTATGTTTTTATTGTTTTTAAAAAAAATTCAAATAACACAGACGATCAAAGTTGGGCACGGAAAATCATGGCTGCACTTAAA	203	.((((((((((((((((.(((((((((((((((((((((((.((.(((((((((.((((((((.((.(((((..((((.......))))....(((((((((...((((.....))))...)))))))))))))).)).)))))))).))))))))).)) .)))))).))))))))))))))))).)))))))))))))))).
ogl-miR812p	100	YES	-88.1	CCTATTTTAAGTGCAGCCATGATTTTCCGTGCACAACTTTAATCGTCCGTTTTACTTGAATTTTTTTTGAAAAAAATGAAAAAGTAAGTCACGTATAAAGTACTATTCATATTTTATCATCCCATAACAATAAAAATGCAAATTATAAAAAAAATTCAAATAAGACGGACGATTAAAGTTGGGCATGAAAACTTATGGTTGCACTTAAAATGGG	214	((((((((((((((((((((((.(((.(((((.(((((((((((((((((((((.((((((((((((((......((((.((((((......((((...))))......)))))).))))..............(((....))).)))))))))))))).))))))))))))))))))))).))))).))).))))))))))))))))))))))
ogl-miR814a	100	YES	-62.1	CTAGTACCGGACGAGACACTTCATAGTACAACGAATCTGGACAGCTGTCCAGATTCGTTGTACTATGAAGTGTCATATCCGGTCCTA	87	.(((.((((((...((((((((((((((((((((((((((((....))))))))))))))))))))))))))))...)))))).)))
ogl-miR814b	100	YES	-41.7	ACCGGACGAGACACTTCATAGTACAACGAATCTGGACATGAAGATTCGTTGTACTATAAAGTGTCTCGT	69	.....(((((((((((.((((((((((((((((........)))))))))))))))).)))))))))))
ogl-miR818b	100	YES	-59.8	TCCGTCCCATAATATAAGAGATTTTAGATGGATGTGATACATCTCAGTACAATGAATCTGTACTATAATATATCATATCCATCCAAAATCCCTTATATTATGGGACGGAGG	111	((((((((((((((((((.((((((.(((((((((((((......((((((.......))))))......))))))))))))).)))))).))))))))))))))))))..
ogl-miR818c	100	YES	-95	ATAATATACTCATTTCGTCCTATAATATAAGGGATTTTGAAGGGATGTGACACATCCTAGCTATAACCATATATCTAGACATAGCTAGGAACATATATCTAGACATGCTCTTGTCTAGATATATGTGTTATATCTCTCCAAAATCCCTTATATTATGGGACGGATGAATATGTTAT	176	((((((((.(((((.((((((((((((((((((((((((.(((((((((((...((((((((((................))))))))))(((((((((((((((......)))))))))))))))))))))))))).))))))))))))))))))))))))))))).))))))))
ogl-miR818d	100	YES	-74.5	TTCCTATTAATTGTTACTCTCTCCATCCCATAATATAAGGGATTTTAGAGGGATGTGATCTAGATTCGTAGTCCGAGGAAACATCACATACCTCTAAAATCCCTTATATTATGGGACG GAGGGAGTACTAGTTTAG	136	........(((((.((((((((((.((((((((((((((((((((((((((..((((((.....((((.....)))).....))))))..)))))))))))))))))))))))))).)))))))))).)))))...
ogl-miR820a	100	YES	-118.8	TGCGTCGGCCTCGTGGATGGACCAGGAGCTCAACATTCCTTAAGGTTGTTCTTTCAAACCCATACAAGGTTCCACCGCCTGCATTGTTCCAAGAGTGTCTTGGATGAAAGTAGGAAGTGGAACCTTGTTAGGGTTGGAACGAACTGCCTTAAGGAAGTCGATGCTCCAGGTCCGTCCAGGAGGACGACTCA	191	((.((((.((((.((((((((((.(((((((.((.(((((((((((.((((.(((.(((((..((((((((((((..(((((.((..(((((((...)))))))..)).)))))..))))))))))))..))))).))).)))).))))))))))))).)).))))).)))))))))).)))).)))).))
ogl-miR820b	100	YES	-136.7	GTACATGCGTCGGCCTCGTGGATGGACCAGGAGCTCGACGTTCCTTAAGGCCGTTCTTTCCGACCCATACAAGGTTCCGTCGCCTGCATTGTTCCAAGAGTGTCTTGGACGAAAGCAGGAAGTGGAACCTTGTTAAGGTCGGAACGAACTGCCTTAAGGAAGTCGATGCTTTAGGTCCGTCCACGAGGACGACGCAGCTAG	201	.....(((((((.(((((((((((((((.((((((((((.(((((((((((.((((.((((((((...(((((((((((...(((((.((..(((((((...)))))))..)).)))))...)))))))))))...)))))))).)))).)))))))))))))))).))))).))))))))))))))).))))))).....
ogl-miR820c	100	YES	-143	TGCGTCGGCCTCGTGGATGGACCAGGAGCTCGACATTCCTTAAGGTCGTTCTTTCCGACCCATACAAGGTTCCGCTGCCTGCATTGTTCCAAGAGTGTCTTGGACAAAAGCAGGAAGTGGAACCTTGTTAAGGTCGGAACGAACTGCCTTAAGGAAGTCGATGCTCCAGGTCCGTCCACGAGGACGACGCA	191	(((((((.(((((((((((((((.((((((((((.(((((((((((.((((.((((((((...(((((((((((((.(((((.((((.((((((...))))))))))..))))).)))))))))))))...)))))))).)))).)))))))))))))))).))))).))))))))))))))).)))))))
ogl-miR821a	100	YES	-114.6	GATATCAGCTGAAAAAGTCATCAACAAAAAAGTTGAATAACTCATCAAGATCTAAAACTTTTATTTTGGTCATTTCTTCATACGACAAAGTGATAGTAACATTGTTCACAGAATTGACATATCTCTTATCTGGTTTTATAAACTATAACACATATATGTAAAATTTGTGAATAATATTACTTCAGATGAAGAAATAAAAAAATAAAAGTTATAGATCTTGATGAGTTATTCAACTTTGTTGTTGATGACTTTTTCAATTGAAATC	265	(((.((((.((((((((((((((((((.((((((((((((((((((((((((((.((((((((((((....((((((((((..((.........(((((.((((((((((((.((.((((((........((((((...))))))........)))))). )).)))))))))))).)))))))..))))))))))...)))))))))))).)))))))))))))))))))))))))).)))))))))))))))))).)))).)))
ogl-miR821b	100	YES	-105.7	CTAAATGATTTCAATTGAAAAAGTCATCAACAAAAAAGTTGAATAACTTATCAAGATCTAAAACTTTTATTTTTGTTATTTCTTCAGTTTATAAAACCAGATAAGAGATATAATAATGTTACCATCACTTTGTCGTATGAAGAAATAACCACAATAAAAGTTTTAGATCTTGAAGAGTTATTCAACTTTGTTGTTGATGACTTTTTCAGTTGATATCATTTAG	223	(((((((((.(((((((((((((((((((((((.(((((((((((((((.(((((((((((((((((((((...((((((((((((....(((((....(((....(((((....)))))...)))..)))))....))))))))))))...))))))))))))))))))))).))))))))))))))).))))))))))))))))))))))).)))))))))
ogl-miR1320	100	YES	-43.5	TTAGGCCTACTTTGGAACGGAGGAATTTTATAGGATTTTTGCGGGAATTTTAACAGATTCCTGTAAAATTCATTCGTTCCAATGTAGCCCTATTAG	96	.((((.((((.((((((((((.(((((((((((((..((((............)))).))))))))))))).)))))))))).)))).))))....
ogl-miR1424	100	YES	-79.7	CCAGCTAGTTTAGCTCCCAGGCCAGTCAAGGTAGAGGCAGCTCAAAGTGTAGTCATCTCTTGATCGTTGATTGCTCCAGTCCTATCCCATGCTCCTCCTTGAGCTCCCAATCATTGAGCTCTCGGATCCTCTCTGCTCTTCTCTGATCTGGTGTCGTTCCAGTTTCCAAACATGTTGCAGAATGAAGAACACTGAACAACAAGATTATAAGGTAGGTAAGTAGTTGATCATTTCAGGTTTCCAGAGATGATAAAGCAATCAGGGATGCATGCACACTGATGCTGATTGTACAAACTCCAA	300	..(((((...)))))....((..(((....(((.((.(((((((..(((((..((((.((((((.((((((((((.....((((((..(((.((.(((..((((((.........))))))..)))...((..((.(((((((((..((((.......))))...............))))..))))).))..)).......)).)))..))))))..))))))).((((((((.((...)).))))))))..))).))))))))))..)))))..))).)))).)).)))..)))))..
ogl-miR1428a	100	YES	-58	GGTTAGTGCGTTTTGCAAATTCGCAGGCCCTATCTTGTGGTATGAACTGAGTACGCGATGATTTATCCTGCGTATTGGGGGCTTACCATAAGATAAAGCCGTGAATTTGCAAAACGTTCA	120	.......(((((((((((((((((.(((..((((((((((((....((.(((((((((((...))))..))))))).))....))))))))))))..))))))))))))))))))))...
ogl-miR1428b	100	YES	-56	GGTTAGTGCGCTTTGCGAATTCACGGGTCTTATCTTGTGGTATGAACTGAGTACGTAATGATTTATGGTGCATATTGGGGGCTTACCATAAGATAATGCCATGAATTCGCAAAGCGTTCAAACC	124	((((...((((((((((((((((..(((.(((((((((((((....((.(((((((((....))))).....)))).))....))))))))))))).))).))))))))))))))))...))))
ogl-miR1428c	100	YES	-62.4	GCTTCAGTAGGTTAGTGCACTTTGCGAATTCGCAGGCCCTATCCTGTGGTATGAACTGAGTACGCGATAATTTATGGTGCATATTAGGGGCTTACCATAAGATAATGCCATGAATTCGCAAAGTGTTCAAACCCACTGAAGT	142	((((((((.((((...((((((((((((((((..(((..((((.(((((((....((((...(((.(((...))).)))....)))).....))))))).))))..))).))))))))))))))))...)))).))))))))
ogl-miR1428d	100	YES	-44.4	GGTTAGTGTACTTTGCGAATTCACAGGCCCTATATTGTGGTATGAACTGAGTACGCGATGATTTATGGTGCATATTGGGGGCTTACCATAAGATAATGCCATGAATTCGCAAAGTGTTCAAACC	124	((((....(((((((((((((((..(((..(((.((((((((....((.(((((((.(((...))).)))..)))).))....)))))))).)))..))).)))))))))))))))....))))
ogl-miR1428e	100	YES	-58	GCGCTTGGCGAATTCACAGGCCCTATCTTGTGGTATGAACTGGGTACGCGATGATTTGCACTGCGTATTGGGGGCTTACCATAAGATAATGCCATGAATTTGTCAAGCGT	110	((((((((((((((((..(((..((((((((((((....((.((((((((.((.....)).)))))))).))....))))))))))))..))).))))))))))))))))
ogl-miR1428f	100	YES	-50.7	TGCTTTGCGAATTCACAGGCCCTATCTTGTGGTATGAACTAAGTACGCGATGATTTCTGGTACGTATTGGGGGCTTACCATAAGATAATGCCGTGAATTCGTAAAGCGT	109	.(((((((((((((((.(((..((((((((((((....((((((((..((.....))..))))...)))).....))))))))))))..))))))))))))))))))..
ogl-miR1428g	100	YES	-42.8	CGCTTTGCGAATTCACAGGCCCTATCTTGTGGTATGAACTGAGTACGCGATGATTTATGGCGCATATTGGGGGCTTACCAAAAGATAATGCTGTGAATTTGCAAAG	106	..(((((((((((((((.((..((((((.(((((....((.(((((((.(((...))).)))..)))).))....))))).))))))..)))))))))))))))))
ogl-miR1430	100	YES	-58.9	ATGAGGAGATTGCCTCTGTTAGCCAAGAATGGCTTGCCTATCTCCACTATTTGGTTCATCGAACAACTGCACTTGGGGTTCTCAGATGGTGGATGAAATATGGAAGATGGTGAGCCTTCCTGGCTAAGAGAGTGATTCTCAT	142	(((((((......((((.(((((((.(((.((((((((.(((((((.(((((.(((((((((((..((......)).))))......))))))).)))))))).))))))))))))))).))))))).))))...)))))))
ogl-miR1437a	100	YES	-169	GCGCGCGGGGAGGGAGGGAACGGTGCCTAGTGCGGCACCGGAGCTCGCCAGCACGCAGGAGTGAGGTGAGGAGGACGGCGGCCAGGGCGCGGAGAGCTTGCCGGCGCTCCGCCACCGCCGCTACCTCCTTCCGCGTGCTGGCGAGCTCCGGCGCCGCACTAGGCACTGTTTCCTCCCTCCCCACGCGC	188	(((((.((((((((((((((((((((((((((((((.(((((((((((((((((((.(((........((((((..((((((..((..((((((.(((....))).))))))..)))))))).)))))))))))))))))))))))))))).)))))))))))))))))))))))))))))).)))))
ogl-miR1846b	100	YES	-65.5	CCGCTCCCTACCAATGAGCCGCCGGATCTCCCAGTGAGGAGGCCGGGGCCGCTGGATCCAGTGACCCCGTTCTCCTCGCCGGCGGATCCGGAGCTCCAGAGAAAGGAACGAG	112	.((.(((........((((..((((((((.((.(((((((((.(((((.(((((....))))).))))).))))))))).)).)))))))).))))........))).))..
ogl-miR1846c	100	YES	-63.9	ATGAGCCGCCGGATCTCCCAGTGAGGAGGCCGGGGCCGCTGAATCCGGTGACCCCGGTCTGCTCGCTGGCGGATCCGGCGC	81	......((((((((((.((((((((.(((((((((.(((((....))))).))))))))).)))))))).)))))))))).
ogl-miR1849	100	YES	-51.1	AAATAAGCTAACCTAGGATATGATGGGACATTACCTATCTAGATTCGTTGTACTAGGTAATGCCCTATCGTATCCTAGGTTGGTTTATTT	90	(((((((((((((((((((((((((((.(((((((((................))))))))).)))))))))))))))))))))))))))
ogl-miR1857	100	YES	-75.3	GTTTTTATCCTGGTTTTTTTGGAGCATGAGGTTATCTCTCAGTTTTTCCGTGTCCAAAATAAAAGGACAAAAACTGTTCTTGAAAACCGAGAGATAACCTCATGCTCCAAGAAAACCAGGATAAAAAATT	130	.(((((((((((((((((((((((((((((((((((((((.((((((...(((((.........)))))............)))))).)))))))))))))))))))))))))))))))))))))))...
ogl-miR1860	100	YES	-72	TCTTGATTTGATGGTAGGGTTAGTGTTATTTGTAAAGAGAAAACCAGCTTCCAGATCTCGAATTTGCCTCAAACTTATCTTCTCTTGTAGATCTGGAAGCTAGGTTTTCTCTTTACAAATAACACTATTTTTTCCCCCATTAGGTCTG	148	....((((((((((..(((.(((((((((((((((((((((((((((((((((((((((((.......................))).))))))))))))).)))))))))))))))))))))))))......)))))))))))))..
ogl-miR1861a	100	YES	-50.4	TTGTGTTGCATATTCTTAGGCCTGATCTTGAGGCAGAAACTGAGTAGTTGGTGAACTCGCTCTATGTTGTTCGTTCACTCGCGACACGGTTCCTGTCCCAAGATCGAGTCTATGAATATACAAATGTGA	129	.....(((.((((((.(((((.((((((((.(((((.(((((.((.((.(((((((..((........))..))))))).)).)).))))).))))).)))))))).))))).)))))).)))......
ogl-miR1861b	100	YES	-62	TTGCATATTCTTAGGCCCGATCTTGAGGCAGGAACTGAGTAGTTCGTGAACTCGCTCTATGTTGTTCGTTCACCCACTATTCGGTTCCTGTCCCAAGATCGAGTCTGTGAATATACAA	118	.((.((((((.(((((.((((((((.(((((((((((((((((..((((((..((........))..))))))..))))))))))))))))).)))))))).))))).)))))).)).
ogl-miR1861c	100	YES	-43.7	CGGTGTTGCATATTCTTAGACCCGATCTTGTAGCAAGAACTGAGTAGTTCGTTAACTCGCTACGCGGTTCTTGTCACAAGACCGAGCCTGTGAATATGCAAAGGTGG	107	((...((((((((((.(((...((.((((((.((((((((((.(((((..........))))).)))))))))).)))))).))...))).))))))))))...)).
ogl-miR1861d	100	YES	-68.1	TTGCATATTCTTAGGCCTGGTCTTGAGGCAGGAACTGAGTAGTTGGTGAACTCGCTCTATTTGCATATTCTTAGGCCTGGTCTTGAGGCAGGAACTGAGTAGTTGGTGAACTCGCTCTATACGCGGTTCCTGTCCCAAGACCGAGTCTGTGAATATACAA	160	.((.((((((.(((((.((((((((.(((((((((((.(((...(((((..(((((((((((.....(((((..((((.......)))))))))..))))))..)))))..)))))...))).))))))))))).)))))))).))))).)))))).)).
ogl-miR1861e	100	YES	-57.6	GCATATTCTTAGGCCCGGTCTTGTGGCAAGAACTGAGTAGTTCGTTAACTCGCTACGCGGTTCTTGTCACAAGACCGAGTCTGTGAATATGC	92	((((((((.(((((.((((((((((((((((((((.(((((..........))))).)))))))))))))))))))).))))).))))))))
ogl-miR1861g	100	YES	-53.9	CGGTGTTGCATATTCTTAGGCCCAGTCTTGTGGCAAGAACTGAGTAGTTCGTTAACTCGCTACGTGGTTCTTGTCACAAGATCGAGCCTGTGAATATGCAAAGTTGG	107	(((..((((((((((.(((((...((((((((((((((((((.(((((..........))))).))))))))))))))))))...))))).))))))))))..))).
ogl-miR1861h	100	YES	-52.2	TTCTTAGGCCCGGTCTTGAGGCAGGAACTGAGTAGTTGGTGAACTCGCTCTATGTTGTTCGTTCACTCGCGACACGGTTCCTGTCCCAAGACTGAGTCTGTGAA	104	.((.(((((.((((((((.(((((((((((.((.((.(((((((..((........))..))))))).)).)).))))))))))).)))))))).))))).)).
ogl-miR1861i	100	YES	-52	GGCCCGATCTTGAGGCAGGAACTGAGTAGTTGGTGAACTCGCTCTATGTTGTTCGTTCACTTGCTACACGGTTCCTGTCCCAAGATCGAGTC	92	(((.((((((((.(((((((((((.(((((.(((((((..((........))..))))))).))))).))))))))))).)))))))).)))
ogl-miR1861k	100	YES	-57.6	GCATATTCTTAGGCCCGGTCTTGTGGCAAGAACTGAGTAGTTCGTTAACTCGCTACGCGGTTCTTGTCACAAGACCGAGTCTGTGAATATGC	92	((((((((.(((((.((((((((((((((((((((.(((((..........))))).)))))))))))))))))))).))))).))))))))
ogl-miR1861l	100	YES	-62.6	CGTGTTGCATATTCTTAGGCCCGATCTTGAGGCAGGAACTGAGTAGTTGGTGAACTCGCTCTATGTTGTTCATTCACTCGCGACACGGTTCCTGTCCCAAGATCGGGTCTGTGAATATACAAATGTGA	128	(((.(((.((((((.((((((((((((((.(((((((((((.((.((.((((((...((........))...)))))).)).)).))))))))))).)))))))))))))).)))))).))))))...
ogl-miR1861o	100	YES	-50.4	TTGTGTTGCATATTCTTAGGCCTGATCTTGAGGCAGAAACTGAGTAGTTGGTGAACTCGCTCTATGTTGTTCGTTCACTCGCGACACGGTTCCTGTCCCAAGATCGAGTCTATGAATATACAAATGTGA	129	.....(((.((((((.(((((.((((((((.(((((.(((((.((.((.(((((((..((........))..))))))).)).)).))))).))))).)))))))).))))).)))))).)))......
ogl-miR1862a	100	YES	-29.8	CGGAGGGAGTATTCCCGAAATAACCAAACCTCGTAGGACATGTCACATCCTAGTACGAGGTTGGTTTATTTTGGGACGGAGGGAGTAT	88	............(((((((((((((((.((((((((((.........))))...)))))))))).)))))))))))............
ogl-miR1862c	100	YES	-51.6	ACTCCCTCCGTCCCAAAATAAGTCAATCCCGTACTAGTATATGACACTTCCTAGTACGAGGTTGGTTTATTTTGGGACGGAGAGAGTAG	89	((((.(((((((((((((((((((((((.((((((((.............)))))))).))))))))))))))))))))))).))))..
ogl-miR1862d	100	YES	-85.4	CTACTGGCTAGTCTCGTAGCTTGCTAGGTACTCCCTCTGTCCCAAAATAAACAAAGCTAGTACGGGGATGTGGCACTTCCTAGTCCTGTACTAGGTTTGTTTATTTTGGGACGGAGGGAGTATCATAGTTTGTTACTCCTCTGGT	145	......(((((....(((((..(((((((((((((((((((((((((((((((((.((((((((((.((..((.....))..)))))))))))).))))))))))))))))))))))))))))).))))..)))))....)))))
ogl-miR1862e	100	YES	-48	TATTTCCTTCATCCCAAAATGAAAAAATCTAGTACATTATGTGTTTGACATATCCTGTACTAGATTTGTTTATTTTGGGACGGAGGGAGTAT	92	((((((((((.((((((((((((.((((((((((((..((((((...))))))..)))))))))))).)))))))))))).)))))))))).
ogl-miR1863b	100	YES	-139.6	CAATAGCAATGCATCAGTTACGTTTCCTACATAGTTACATGGTATCAGAGCTGAAATCCTAAACCAATGAATGTTTATCCAGCACCAATCCCCTGCTGCTAGGAGCTGTAGCTCTCGGGGCAGTACCTAATCCGCTGCCTGATCTGTTTCTAGTCATGAAAAGCACTGTGATCTGTAAGTGCTTGCTGCATGCCATGGTTTTGCCCAATTCTATGGCCATCGTTGGATTCGTGACCTGACAGTGATGCAATAATCAGTGATGGATTTGTGTTGGCTCTACTTGGGGTTGAGGATCTTAGCTGTTAGCTCTGATACCATGTTAACTGTTTAGAGACTTGGCTGATGCATTACTTTTGGAAAC	361	(((.((.(((((((((((((.(((((.((.((((((((((((((((((((((((.(((((.((((....((.((....(((((((.(((((...(((((........))))).....(((((((.........)))))))........((..(((((((.(((((((..........))))))).......(((((((..((....))..))))))).(((....))))))))))..))((.((((......)))).))..))))).)))))))....))))..)))).)))))........))))))))))))))))).))))))).))))))).))))))))))))).)).))).....
ogl-miR1863c	100	YES	-96.1	AGCAATGCATCAGTTATGTTTCCTGGATTAAATCATTGAATGTTTATCTAGCACCAATCTGCTGCTGATCTGTTTGTAGTCATGAAAAGCACTTTATGATCTGAAAGTGCTGGCTGTATGCCATGGTTTTCCCCATTCTATGGTTATTATTGCAATCGTGACTTAATAGTGATGCAATAATCAGTAGTGGATTCGTGTTGGCTCTACTTCGGGTTTAGGATCATAGTTATTAGCTCTGATACCATGTTATTGATTTAGAAACTTGGCTGATGCATTACTTTTGGAGAC	288	((.(((((((((((((.(((((.((((((((....(((((.((....(((((((.(((((((((((((((((((...((((((((..((((((((........)))))))).((.(((.(((((((...........)))))))...))).))..)))))))).)))))..........)))))))))))))).)))))))....))))))).....((((((.((((...)))).)))).))......))))))))))))).))))))))))))).)).........
ogl-miR1864	100	YES	-128.3	ACTACACATTGACCATCGCGTTACTACGCCATTCTTGAGAGACGAGAATTGAAAAGAGGTGGGCGTGGTGGGAGGGGGCTTTGACCGTTCTTTGACCGAAGTGGGAGGTGGGTTTTGGGCCCTAGGGAGGGGGAGGTGGGTTGGCCCATGAGAGACCTCCCCCCACACCCACCCCTTTTTGGTTTGTGTCGCAGGAACATTGTAGTAACGTGATGGTCAATGTGTAGTA	229	((((((((((((((((((((((((((((...((((((.((.((((..(((((((((.((((((.((((.(((..(((((((.((((..(((((.((....)).)))))..))))..)))))))...((((.....(((((....)))))......))))))))))).)))))).))))))))))))).)).))))))...)))))))))))))))))))))))))))).
ogl-miR1868	100	YES	-81.6	GGAAAGGCTTTGTAAAACACACTATTTGACAGTTTGGAAAGCGTGCTCACGGAAAACGAGGGAGCAGCCAAGGCATTGTTCTTACCGGTTTATGAATTGGCTACTTCCTCGTTTTCCGTAAACACGCTTCCCGAGCTTCTAAACGGTGTGTTTCTTGCAAAAACTTT	167	..((((..(((((((((((((((.((((..(((((((.(((((((...((((((((((((((((.((((((..(((...((.....))...)))..)))))).))))))))))))))))...))))))).)))))))..)))).))))))))..)))))))..))))
ogl-miR1869	100	YES	-54.9	AAGGAACACCTGAGAACAATAGGCATGGGAGGTATTGGGAAAACACAGGAACATATTGTGACCCCTAATTTTAAAGGGAAATAATGGTTGAGGCTTTCCTCCATGTTCCCATGCCTAATGCTCTTAGGTGCTCTTTTT	138	(((((.(((((((((.((.((((((((((((.....((((((.......(((.((((((...((((........))))..))))))))).....)))))).....)))))))))))).)).))))))))).)))))..
ogl-miR1871	100	YES	-59.2	TAACAATGAATATATCTGTTGTTTCTCTCAAATCTAACATGGTATCGGATCCATAGGTGTAGCCATATCAATCTTAAAGCTATGGCTCTGATATCATGTTGGTTTTGAAGGAAATGACTGATATATTTCATTGTA	135	..((((((((((((((.(((((((((.(((((.((((((((((((((((.((((((.......................)))))).)))))))))))))))).))))).))))))))).)))))).)))))))).
ogl-miR1873	100	YES	-77.3	TAGATTATGAACCTCAACATGGTATCAGAGCTGGAAGTCCTAAAGTTGACATCATGATAGCCTGACGATGGTGGAGACCATGATAAGCTGATACCATGTATTTTGCCGACATTGTGTTTCTCCAAGATTGTGCTACATCACAAACTTAGAAAAACTTAGAACTTCTAGCTCTGATACCATGTTGAGTTTTATGGCCT	197	.((.(((((((.((((((((((((((((((((((((((.((((((((......(((.((((...(((((..((((((.((((((..((.(((((...)))))..))....))))))..))))))..))))))))))))....)))).........)))).)))))))))))))))))))))))))).))))))).))
ogl-miR1874	100	YES	-57.6	ATAATCATCTATTAGTACAGTGGTGAAGACATAGGGCTACTACACCATCCATAAGGGTTCGAATCTTCGATGTGCCTAGATAGGGTACAGTTGGATCCCATATGGATGGAGGTGTAACCCGATGCCTTTTACAAATAGATGGTTATTTT	149	(((((((((((((.(((.......((((.(((.(((.(((.((.(((((((((.(((.((.(((......(((((((.....)))))))))).)).))).)))))))))..))))).))).))).))))))).)))))))))))))...
ogl-miR1876	100	YES	-78.9	GGCACATATGTTGGTATTCTATTGGAATGCAAGTGGGCTGGCTTTTGAACCCATTTATGGGCTATTCAAGTGGGTAAACCATAGGTTGGTGCACTTAAATGGCCTATAAGTGGGTTTGTGGGCTGGCCCTCTTGTATCCTGATAGTTTAGTATGATT	157	...........((.((..(((((((.(((((((.((((((((((.(((((((((((((((((((((.(((((....((((...))))....))))).))))))))))))))))))))).)))))))))).))))))).)))))))..)).)).....
ogl-miR1878	100	YES	-41.8	ACCACTGCAGACTTAATCTGGACACTATAAAAGAAAATTGTGCATGTGAAAATATGCCCATTATAAATTTGTAGTGTTCAGATTGAGTTTAGAATGGTTG	100	((((....(((((((((((((((((((((((.......((.((((((....)))))).)).......)))))))))))))))))))))))....))))..
ogl-miR1879	100	YES	-76.2	TCCAACCCATCCCACCTCGTCCCCAAACCAAACACATGCACGCAAATGGCTTGTTGAGGAATAAACATCTTGCTCCCTTGCATTCTAAACTATGATATTCTTCAAGCATATGTGTTTGGTTTAGGGATGAGGTGGGATGGGTTAGGTCCA	150	.((((((((((((((((((((((.(((((((((((((((..((.....))...((((((((((..(((..(((......))).........))).)))))))))))))..)))))))))))).)))))))))))))))))))).))....
ogl-miR1880	100	YES	-77.5	GTTCCGCTTGTGAAAATCGATTTTTCCAAGCGGGCCACTTAAGCATTCCGCCTGTAAAATTAAAGGTATTTTCGCAGCCGGATCGCTTAAGTGGTCCGCCTGGATAAATCGATTTTCGTAGGCGGATGA	129	..(((((((((((((((((((((.((((.(((((((((((((((..((((.(((((((((.......))))).)))).))))..))))))))))))))).)))).)))))))))))))))))))))...
ogl-miR1883a	100	YES	-101.7	ACCCGTCACTGGTATCTAGTCACCTGTGACGGGCCGAGAATGGAACCCGTCAAAGGGACACCTCTGACGGGTTCCATTCTCGATCCGTCACAGGTGACTAGATGCCTGTGACGGCCCG	118	..(((((((.(((((((((((((((((((((((.((((((((((((((((((.(((....))).)))))))))))))))))).))))))))))))))))))))))).)))))))....
ogl-miR2055	100	YES	-39.3	AGAAGATGGAGGCACCAGCCCAAGGAAACACAGACATTGACACGCAATTCAAGGAGAAGATTGCGTCCTACTTTTTCCTTGGGAAGGTGGTTTCTCTTCT	100	((((((.((((.((((..((((((((((...((........((((((((.........))))))))....)).))))))))))..)))).))))))))))
ogl-miR2098	100	YES	-20.2	CAGTCTTGTGCCATTCCCGTGGAGGCAGCCGATGAGGATTAACGGTTTGTCAAGCGGAGTGCACTTCT	68	.......((((.(((((.((...((((((((.(((...))).))).)))))..)))))))))))....
ogl-miR2100	100	YES	-46.6	CCCTTCTCTCAAGTTGCCAAACAAGCCAGCCAAACAAGCCGTAGGGTGGGTGGGGAAGATCGGAAGAAGCGGCACTCGATCGCTATTTTTTTTCTTTTTACCGATCTCTTTCTGTAACCGCTGTTTAGGCGGAGTGGGGAGTGGGAA	147	.(((.(((((...((((((((((.((...((..((..(((....)))..))..)).(((((((((((((.(((........))).........)))))).)))))))............))))))).)))))....))))).)))..
ogl-miR2103	100	YES	-35.3	CGGCGCCTTTTTCCCTCTCCGTGCGCGCTCGCCGGCCGGCGAGGATGGATGCCGGGAGGGAGAGACAAGAGGC	73	....((((((((((((((((((.((..((((((....))))))..)).)))..)))))))))).....)))))
ogl-miR2105	100	YES	-16.1	TTTGGATCTGTGATGTATTTCATTAAGAATTTGAGTTGTATTTTTTTGAGAATTTGTGATGTGAATGATTCATTGATTTGGGA	83	.(((((((.((((..((((((((((.((((((.................)))))).))))).)))))..)))).)))))))..
sa-miR2106	100	YES	-33.3	TGCGAGAAGGATGTTCCGAGAATCTCGTACGCCGGTGAGGTTTCCCGTGATCTGGCCGAGGTTTTCTGGATACATTCAACGCGGAA	86	((((....(((((((((((((((((((...(((((...((....)).....))))))))))))))).))).))))))..))))...
ogl-miR2118a	100	YES	-33.3	GGGAAGAGGAAGAAAGAGAGGCTCCAAGAGTAGTAGGACTGGGAACATATGAGAAAGCATGAGCTCTATCCATCTATCCATCCCCTCCCATTCGCTAGAATGTTGCAGGTGGAGATTTCGCTCTTATGTTTTCTCGATGCCTCCCATTCCTATCGTTCTTGGAACTTCCTTCCTCTTCC	179	.(((((((((((.....((((.((((((((..((((((.(((((.(((.(((((((((((((((...(((......((((((......(((((....))))).....)))))))))...))))..))))))))))))))..))))).))))))..)))))))).)))))))))))))))
ogl-miR2118b	100	YES	-78.2	GGAAGAGGAAGAAAGAGGTAGTCTAAGAGCAGTGGGAATGGGAACATAGAGGAAAAATGAGCTCTCAGTGTTCACTTCTGGAAGTGGAGGTGGATATTTGTCTCAGTATTTTTCCCGATGCCTCCCATTCCTATCGTTCTTAGGTGCTCCTTCCTCTTCCTTTCAGCTCAT	171	(((((((((((...(((.((.(((((((((.((((((((((((.(((...(((((((((......(((((((((((((((....)))))))))))).)))......)))))))))..)))..)))))))))))).)))))))))))))))))))))))))...........
ogl-miR2118c	100	YES	-22.9	TGGGAATAGGAACATGGAGGAAAGCCTAAAGCTAGCTCAGTTTTCCCGATGCCTCCTATTCCTA	64	(((((((((((.(((...((((((((((....)))....)))))))..)))..)))))))))))
ogl-miR2118d	100	YES	-100.3	GTGGATCAGGAAGAGGAAGAAAAGAGGGTCTGAGAGCGGTGGGCATGGGAACATGGAGGAAAGCCCAAACTCTTCTTCGCCTCTAGAACTAGGGGCTGAGATTTGGTTTCCTTGTTTTCCTGATGCCTCCCATGCCTATTGTTCTCAGATGCTCCTTCCTCTTCCTTTTGGTTCGC	176	(((((((((((((((((((....(((.(((((((((((((((((((((((.(((..((((((((..(((((..((((.(((((((....))))))).))))...)))))....)))))))).)))..))))))))))))))))))))))).))))))))))))))...))))))))
ogl-miR2118e	100	YES	-80.6	AAAGAGAGTCTAAGAGCAGCAGGCATGGGAACATGGAGGAAAAAACATATATAGTTTTCTTCCCCTCTAAAGTTAGAGGTTGAAATTTGCTGTGTGTTTTTCCCAATGCCTCCCATGCCTACAGTTCTTAGGCACTCCTTCCACTTCCTGTTGGCT	156	...(((.((((((((((...((((((((((.(((...(((((((.(((((((((.((((....((((((....))))))..)))).))).)))))))))))))..)))..))))))))))...)))))))))).)))...((((.....)).))..
ogl-miR2118f	100	YES	-82.9	GTGAGCCAGGGAAGAGGAAGAACGAGAGGGTTCAATAGCAGTGGGAATGGGAACATGGAGGAAAGCATGAGCTCTAAATTTCCTCCAAAGGAGATCCTGCTTTGTGTTTTCCTGATGCCTCCCATTCCTATTGTTCTTGGGTGCTCCTTCCCCTTCCTTCTTGGCTTGC	169	((((((((((((((.(((((.....(((.((((((.((((((((((((((((.(((..((((((((((((((.....(((((((....)))))))...)).)))))))))))).)))..)))))))))))))))).)))))).)))))))).))))))...))))))))
ogl-miR2118g	100	YES	-70.8	ACTTGGGAAGAGGAAGACAGAGGGTCTAAGAGCTGTAGGAATGGGAACATGGAGGAAAGTGCATTGCAACTTTCCTAATGCCTCCCATTCCTATTGTTCTTAGGTGCTCCTTCCTCTTCCTTTGGTCTCAC	131	(((.((((((((((((...(((.((((((((((.((((((((((((.(((..((((((((((...)).)))))))).)))..)))))))))))).)))))))))).)))))))))))))))..))).....
ogl-miR2118h	100	YES	71.2	GGAAGAGGAAGAAAGAGAGGATCTCAGAAATGTAGGAATGAGAACATGAAGGAAAGTCTAAGAGCTAATGTCTCCTCTACATTGGAGGTCGAGACTTAGTTTCATGTTTTCCTGATGCCTCTCATTCCTATGGTTCTAGGGTGCTCCTTCCTCTTCC	157	(((((((((((.....(((.((((.((((.(((((((((((((.(((..(((((((.....(((((((.((((((((((...))))))...)))))))))))....))))))).)))..))))))))))))).)))).)))).))))))))))))))
ogl-miR2118i	100	YES	-98.8	GCAAGTAAGGAAGAGGAAGAAATTGAGTGTCTAAGGGCAATCGGAATGGGAACATTGAGGAAAGCCTACAGCGTCTTTCTCGTCCACTAGAAGTGGGGGGTAAAGATAATGTTTTTGTGTTTTCCTAGTGCCTCCCATTCCTATTGTCCTTAGATACTCCTTCCTCTTCCTTTCAGCTTGC	181	(((((((((((((((((((.....(((((((((((((((((.(((((((((.((((.((((((((..(((..((((((.((.((((((...)))))).)).))))))..)))......))))))))))))..))))))))).))))))))))))))))))))))))))))))...))))))
ogl-miR2118j	100	YES	-72	GGTGAGCCAGGAAGAGGAAGAGAGACTCTAAGAGCAGTAGGAATGGGAACATGAAGGAAAGCCAAATTAAGCTCTAACCTCTGGTATTGGAGATTTGGTCTGATGATTTTCCTGATGCCTCCCATTCCTATAGTTCTTAGGTGCTCGTTCCTCTTACTTTCAGCTAACACC	171	(((((((.(((((((((((..(((((.((((((((.((((((((((((.(((..(((((((((((((....((((((((...)))..))))))))))))........)))))).)))..)))))))))))).)))))))))).))).)))))))).)))...)))..))))
ogl-miR2118k	100	YES	-89.4	GCAAGCCAGGAAGAGGAAGAAAGAGAGTATCTCAGAATTGTGGGAATGAGACCATGAAGGAAAGCCTAAGCTCTATTGTCCCCTCTAGTATTGGAGGTGGAAACTTAGTTTCATGTTTTCCTGATGCCTCTCATTCCTATTGTTCTTAGGTGCTCCTTCCTCTTCCTTTTGGCTTGC	177	(((((((((((((((((((.....((((((((.(((((.((((((((((((.(((..((((((((..(((((......(((((((((....)))))).))).....)))))...)))))))).)))..)))))))))))).))))).))))))))))))) ))))))...))))))))
ogl-miR2118l	100	YES	-37.5	GGAATGGAAACATTAAGGAAAGCCTACAGTATTTTCTTCTCCACTAGAATTAGGGGTGGAGATAATTCTTTTGTGTTTTCCTAATGCTTCCCATTCCTATTGTTGTTAGATACTCCTTCCTCTTCCTTTTGGCT	134	(((((((((.(((((.(((((((..((((........((((((((.........))))))))........)))))))))))))))).)).))))))).......((((((.................)))))).
ogl-miR2118m	100	YES	-82.1	GGTGAGCCAGGAAGAGGATAGAGACTCTAAGAGCAGTAGGAATGGGAACATGAAGGAAAGCCAAACCAAGCTCTAACTCCTGGAGTTGGAGATTTGGTATAACGATTTTCCTGATGCCTCCCATTCCTACAGTTCTTAGGTCCTTGTTCCTCTTACTTTCGGCTAACACC	170	((((((((((((((((((..(((((.((((((((.((((((((((((.(((..(((((((....(((((((((((((((...))))))))).)))))).......))))))).)))..)))))))))))).)))))))))).)))..))))))).))).. ))))..))))
ogl-miR2118n	100	YES	-102	GTGAGCCAGGAAGAGGAAGAAAGAGAGAGCCTAAGAGCAGTGGGAATGGGAACATGGAGGAAAGCCTAAAAACCAAATTTCTTCCTCCAGCAATGGAGGTGGAAATTTGGTTTGGTTTTTTCCCGATGCCTCCCATTCCTATCGTTCTTAAGCACTTCTTCCTCTTCCTTTCAGCTCGC	179	((((((.(((((((((((((.....((.((.(((((((.((((((((((((.(((((.((((((((...(((((((((((((.((((((....)))))).))))))))))))))))))))).)).)))..)))))))))))).))))))).)).)))))))))))))))....))))))
ogl-miR2118o	100	YES	-92.7	GGAAGAGGAAGAAAAGAGGGCCAAGGAGCAGTGGGCATGGGGACATGAAGGAATGCTTAAGCCCCTCTCCAATCCTCGCATGAGATTGGAGATGGAGTTATGAGTTCTCCTGATGCCTCCCAAGCCTATTGTTCCTTGGTGCTCCTTCCTCTTCC	155	(((((((((((....(((.(((((((((((((((((.(((((.(((..((((..((((((((((.(((((((((.((....))))))))))).)).))).)))))..)))).)))..))))).))))))))))))))))).))))))))))))))
ogl-miR2118p	100	YES	-92	GTGGGTCAGGAAGAGGAAGAAAAGAGTACCTAAGAGTAGTGGGCATGGGAACATGGAGGAAAGTTCAAACTCTTCTTCCCCTCTAAATTAGGGGGGTCGACTTGTTTTGATGTTTTCCCGATGCCTCCCATGCCTATTGTCCTTAGGTGCTCCTTCCTCTTCCCTTTGGCACAC	174	(((.(((((((((((((((....(((((((((((..((((((((((((((.(((((.(((((..((((((...((..((((((((...))))))))..))...)).))))..))))))).)))..))))))))))))))..))))))))))))))))))))))...)))).)))
ogl-miR2118q	100	YES	-82.4	GTGAGCAGGGAAGAGGAAGAAAGAGAGCCTCTAAGAGCGATGGGAATAGGAACATGGAGGAAAGCCTGAAGCTAAATTTTCTACTCCAGTATCGGAGTTAGAAATTTGCTCTGCGTTTTCCCGATGCCTCCTATTCCTACCGATCTTAGGTACTCCTTCCTCTTCCTTTAAGCTCAT	177	(((((((((((((((((((...(((.((((..((((.((.(((((((((((.(((...(((((((....(((.(((((((..(((((......)))))..))))))))))....)))))))..)))..))))))))))).)).)))))))).))))))))))))))))...))))))
ogl-miR2121a	100	YES	-75.5	GTGCTAATCTATCGCTCCGTTTTCCGTGCGGAACACAGCCGCGGCCTTAGGCTGTGTTCCCATCTACCAGATGGGAACTCATTTCCCCTGCACGGAAAACGGAGCGGTCCATTAGCGCGT	120	((((((((..(((((((((((((((((((((.((((((((.........))))))))((((((((...))))))))...........)))))))))))))))))))))..))))))))..
ogl-miR2275a	100	YES	-61.3	GCTTAGCTAGGCATCACAAACCATAATCTTTGGCAGTTGAATTTGAGGTTTGGATGGGACCAAATCTTACTGCAGACTTGCAGATTAACGCAAGATTTGGTTTCCTCCAATATCTCATGTTCAGTTGTCAGACAGTGAATAATGGTGCAATTAGTGAGCT	160	(((((.((((((((((.....(((....((((((((((((((.(((((((((((.(((((((((((((.(((((....)))))........))))))))))))).))))).)))))).))))))))))))))..))).....))))))..))))))))).
ogl-miR2275b	100	YES	-49.6	TGGCAGCTGAATTTGAGGTTTGGATGGGACCAAATCTTACTGCAGACTTGCAGAGCAAGACAAGATTTGGTTTCCTCCAATATCTCATGTTCAGTTGTCA	100	((((((((((((.(((((((((((.(((((((((((((.(((((....)))))........))))))))))))).))))).)))))).))))))))))))
ogl-miR2275c	100	YES	-47.7	ACTGGAAGTGAGAATTGGAGGAAAACAAACTGATTGCTGGTTGATGCTTGCAACAGTGTGGCAAACAATTAATATTCAGATTGTTTTTCTCCAATATCTCACCTTCAGG	109	.(((((.(((((((((((((((((((((.((((.((.((((((.((((.((....))..))))..)))))).)).)))).))))))))))))))).)))))).))))).
ogl-miR2275d	100	YES	-55.7	TTGTTCAGGCACTGGAAGTGAGAATTGGAGGAAAACAAACTGATTGCTGGTTGTTGTTTGCAACAGTGTGGCAAACAATGTTCAGCTTGTTTTTCTCCAATATCTCACCTTCAGGTTGATTGCTTGA	127	....((((((((((((.(((((((((((((((((((((.......(((((.((((((((((.((...)).)))))))))).)))))))))))))))))))).)))))).)))))......)))))))
ogl-miR2868	100	YES	-36.3	TCTTTTGTCCTTGGTTTTGTGTAGTAGAAAATGCCCACTTCATTTTTCTATTGCACAAAACCAAGGAGAAATGTACACATA	81	...(((.((((((((((((((((((((((((............)))))))))))))))))))))))).)))..........
ogl-miR2869	100	YES	-81.9	GGGAGGAGGAGCTTCCCAGGATTTAATTTTGGGAGGTGGTGAGTACTAAGGAGAACAGTATGTTGTTCAGCTGGCAGGAGCTGCAAGGAGCAAGCCGCTGGCCAGGGTTTGATCCTTGGTACTCATTACCTCCCGACATTAAATTCTGGGCAGGATTAAGT	161	...........((((((((((((((((.((((((((((((((((((((((((((((((....))))))..(((((((..(((((.....)).)))..)).))))).......)))))))))))))))))))))))).))))))))))))).))).......
ogl-miR2870	100	YES	-36.1	CTCCAAACTAATTAGTCCAATGAACTTCTGATTACAAATGAGTAACCACTAACTTCTGAGTTCTGATTATGGAGATATAACTATTGCAATTTCTTTCCAAAGTTCATTGCACTAATCAGTTTGGGGAGACAAACTGAAATGC	142	(((((((((.((((((.((((((((((.........(((.((.(((((........)).))))).))).((((((..................)))))))))))))))).)))))).)))))))))................
ogl-miR2873a	100	YES	-43.3	AATATATTCTTACCAAATTTCAAGTTCAAACTCAACTTTATTTGTGAGAATTTTTGTTTCTCTCAAATGAAGTTAAGTTTGGACTTAAATTTGGTAACAAT	101	.........(((((((((((.(((((((((((.(((((((((((.(((((.......))))).))))))))))).))))))))))))))))))))))....
ogl-miR2874	100	YES	-64.6	ACACTATGTTTGCACTGTTTGGAACTGTTCACATGTTGGTTCCCGGCAGTAAAACTGCTGGAACTAACATGTGAACAGTGTCAAACAGTGTCAAATAGTGT	101	(((((((....(((((((((((.((((((((((((((((((((.((((((...)))))))))))))))))))))))))).)))))))))))...)))))))
ogl-miR2877	100	YES	-190.3	AATCTTGGTTTAATGTATCATCCGATGTCCAAAGTGCAGATGACGCAGCTTGGGTGCTGATGTGGCAATCCACGGTGGTGAGAATTTTGCATTTAGCCCCCTCATGCTACAGTATGCCTTCAAGTCTACTCCCACCACTCCCAAATCTTTTGGTGCATGGCTTAAACTATGAATTTGCTGGATGCTGAGAAATGCATATTTGTTGATTTGGGGTGGTAGGAGTCGATTTCGGGGCATACTATAGTGAAGAGGCGTAAGTGCAAAATTCTCGTCACTGTGGACAAGCCTGAGTTGCATCCTCTGCACTTTGGGCCTCGAGTGATACATTAAACCAAGATTAAGGGTGTTTTTTAGAGGGAAA	361	(((((((((((((((((((((.(((.((((((((((((((.((.((((((((((((((.....)))..(((((((((((((((((((((((((((....((((.(((((.((((((((((.(((((.(((((.(((((.((((((((.....((((((..((((............((.....))))))..)))))).......))))))))))))).))))).)))))))))))))))))))))......................))).)))))))))).)))))..))))..)))))))))))))))))))))))))))...))))))))))).)).)))))))))))))).))).))
ogl-miR2878	100	YES	-54.2	ATAATGTTTCTTTAGTTCTTTACATGTATAAAATTCTGAGGATGTTATATATATGACATCCTCAGGATTTTATACATGTAAAGAATTAAACATACAT	97	...((((...((((((((((((((((((((((((((((((((((((((....))))))))))))))))))))))))))))))))))))))...))))
ogl-miR2880	100	YES	-113.7	ATGCTACAGGACGGTATCCCGTTCGGACAGGATGATACCTCAGAGGTATCGTCTGATACCCAGGTATGCCAATACCTAGTAGGTATTGGCGATACCTTGAGGTATCATCATGTCCAAACGGGGTATCAGCCGATACCTTAGATGATCATCCCGTCTGAACGGGAAACCGTCCCGTAGCAT	180	(((((((.(((((((.((((((((((((.(((((((...((.(((((((((.(((((((((..((..((((((((((...))))))))))((((((....))))))...........)).))))))))).))))))))).))..))))))).)))))))))))).))))))).)))))))
ogl-miR2907c	100	YES	-53.1	GCGCGGCAGCCGAGCGAGGGCCTCGGGGCGAAGCCGCGGGAGAGCCCGAGGGGGTGACGTCATGCCCCGAGGCCCCCCCCTCCCGCGC	88	((((((.....(((...(((((((((((((.....(((.....((((....))))..)))..)))))))))))))....)))))))))
ogl-miR2922	100	YES	-26.9	TAATAATATGTGTTCTTCCCAGATGTAGCTTTTCTTGTTCCAAATAAGTGATTACCGAAATTCATGTTCCTCACAAGTGACTGCTGAACAACAGGTGCAACTATATGCAAAGGGCTGAATAGAGGGTTAGGAACAATCTT	140	..........((((((((((.....(((((((((((((.........((((..........)))).......)))))...(((........))).((((......))))))))))))......)))..))))))).....
ogl-miR2925	100	YES	-42.1	TTGACGCCGCCCTTGGCGGCCGCGGGCTTCGTCGCCGTCTCACTGAGCTTGGCAGCCGGCTCCTTGGCAAGTCCGGCAGGTTTCACGGCCTTCAGAGAAGCCATTCTTCTGATGCTT	117	..((((..((((.(((...))).))))..))))(((((...(((..(((.(((.(((((....)))))..))).))).)))...)))))..((((((((....))).))))).....
ogl-miR2927	100	YES	-66.6			..((((((((((((((.(((((((((.(((((.((((((((((((((((.((((((.......................)))))).)))))))))))))))).))))).))))))))).)))))).)))))))).
ogl-miR2931	100	YES	-18.2	TTATTTTATTGATGCATTTATGTCTTTATTGTTGATGTCAAAAATTTATCGATCAGCGGTTGCATTGAAAATTTAGCTTGAAGTTATATATATATTGATATACTTGTGGTACAATTATGAACCCCC-TCCAT	131	.............(((..((((((..((((((((((.((((((((((.(((((..((....)))))))))))))...)))).)))).))).)))..))))))..)))(((.((....)).)))........
ogl-miR2932	100	YES	-23	AAAGAGTATATTAAATCTCTCATCGTTTCTCATGTAGTGTGCAAAGCAGGACCAGGGAACTTACTTATGCGGCTACAACGTATGCGAGTATGCCCACTACCTATCAAACCAAATATGCACCACACGAG	128	..((((..........))))........(((.(((...(((((....(((....(((....((((((((((.......)))))..)))))..)))....))).............))))).))).)))
ogl-miR3980b	100	YES	-123.7	GCGGCGTCTTCCTCTTCTTCACCTTAGGAGAATCGACGGCCTCAGTCAGGGGCGCCTTCCCCTTGAGCTCGGGAGACGCGTTCTGCTTTGGCTGGGGGCGCAGGCTCCGGCGGGCCCTCATCATCACCGGAGTCAGACACTTCGTCCTGGCCGAGGCCGTCGATTCTCCTAGCGGGAAGAGGAAGACGCCGC	192	(((((((((((((((((....((((((((((((((((((((((.(((((((((((((((..((.((((..((((......)))))))).))..)))))))).((((((((.((..........)).))))))))..........))))))).)))))))))))))))))))).)))))))))))))))))))
ogl-miR5071	100	YES	-15.1	GAACAGATCAAATCAAGCATCATATCGTGGACACGGCAACCATATACATACCCTTCATTATAGCGTGCCTTAGATTGATACCCTTGATATTGTACCTCC	99	........(((((((((.((((.(((..((.((((............................))))))...)))))))...)))))).))).......
ogl-miR5076	100	YES	-52.3	CATCTGATCCCAGCCTTCTATTGCTTTATTTTCAGTCAATTCATCTACTTGTGTAAGAAGAGTAGAGTTTGAGTATCTAGCAGGAGTAGAGTTTGAGTATCTAGCAGGATTTTGCTGTTATTGAACTTATCTATATTTATACTATGCCAATGAATTCGAATTTTTGACCTTTTCTCTCCAGCATGACTCTCTTGACTCGAAATGGGAGCAGAGCAGGTTTGAAAAAAGAT	230	.((((......(((((.((.(((((((..((((((((((....(((((((.........)))))))....(((..((..((.((((.((((..(((((.((((((((.......))))))..))))))).....((((((.........))))))((((....))))....)))))))).))..))..))))))))).))))..))))))))).))))).......))))
ogl-miR5077	100	YES	-27.3	TGCCTTTTCGTTGTTCGCGTCGGGTTCACCAGCTAGGTGGTTCGCCATGAAGTACAGGAAGGGGGTCGCCGGCGAGTCCAACGATGACGAC	92	.......((((((....((((((.....((..((..(((.(((.....))).))).))..))......))))))....)))))).......
ogl-miR5078	100	YES	-251.9	GGCTACAATAAAATGCCACGGCTAAATAGGGGGTGTTCGCTAGAATGTCATCGTGGACGGTATTTCCCTTGGATCTTCTTCTTCCTCCAACACCTGCCAATTCCCTCCATGTCATGTCGTCGTCCCATGGCAGAGCGCTCCAACCTGGCGCATCCGATGAAGTAGCCGTCGCTGCATATGCATTGGTTACAGCAGCACCAGCACTACAGGATGCCATCGCCGCCGAGCACGAATGTGAAGCAGAGCTCCTTGTCTTGGCAGTCAGGCACTGGTGGTGGGCATCATGAGCTGCTGCTGGAGCCAACGATGGCATGACATGGAGGGGAATGACCAGCACCCAACGTCGAGGGAGGAAGAGAAGATCCAAGGGCAATATTGTCCATGATGGCATTCTAGCGA…	435	((((...((((((((((((((...(((.((((((((((((((((((((((((((((((((((((.((((((((((((((.((((((((...(((((.((.(((((((((((((((((((((((....((((...(((((.......)))))..((((((..(((((....))))).....))))))...((((((((...((....((.((((((..((((((((.((..((.(((.((((((......))).))).))).))..))..)))))))))))))).)).))))))))))..))))))))))))))))))))))))))).))..)))........))....)))))))))))))))))))))).))))))))))))))))))))))))))))…
ogl-miR5083	100	YES	-97.6	TCCTGGCAGTTCTTCAGATAATCAGATTTGTCCATGAGGTTTCAACTGTTGCATTCCATTGTTGAGTTTTATTCTGTTTGCGTTTCTGTTTGTTTTTGTCATGGATCTGGCTGATTGGAGGCTGTGATGACCAAAAAATACCTACCTATTTTCTGAGGGATTCCAGTCCTTCTGATTGATAGAAACCAATGGATCCTTCTGAGCCTGCCAAGATCTTCAGATTCTTAGTTTTGTATTCGGCTTTTTCGATTTGTCTTCGTATATTGCATTCTTCTAAAAGCAAGCAAGATTCGTAACAGTTGATGGGATGATAACCTTTCACAGAAACTGTATGTGTTGACCCAAAATTCAGACTACAATTATCTGATCAACTCAGACAT	380	..(((..((((..(((((((((.((.((((....((.((..(((((.(((((((((((((.............(((((.(((..((((((((((((((....((((((((..(((((((((((..((.(((((............(((((.((.(((((((....))))))).))..))))).......))).))..))..))))).)))..))).))))))))...((..(((((..(((...........)))...)))))..)).......))))))))))).)))..))))))))..))))))))).)))).....((((...))))....))))))))).....))))))...)))))))))..)))))))....
ogl-miR5143a	100	YES	-71.3	CCTCATACTTCCTCATTGACCAATATACCACAAAACACTACAATGTTGGCCTCTTTACCACTATCAAGACACTTCTCCCAGTCCATTTTGTCTGTTGAGCATCAGGACATTAATAAGTGTGGAGTGCCTTGCTCTACATCATCCTCTGTAAACAGTCTGGGGTTGCAGTTTTATGTGGTATGTTGGCAATGTAGGAAGTCTGAATCGTA	209	..(((.((((((((((((.(((((((((((((.((.(((.((((.((((.((.(((((........(((....)))....((((....((.((....))))...))))........(((((((((.....)))))))))........))))).)).)))).)))).))).)).)))))))))))))))))).))))))).)))......
ogl-miR5143b	100	YES	-59.2	TGACTCATGCTTCCATGTTGACCAACATACCACCAAAATATTATGATGTTCGCATGTTGCCCTGTTTACCACTATTAATCAAGACACTCCCCCTCCTCTCTTTTGTTTTCCTGGTGAACATCAATATATTGGTAAACAGGCTAAGGTTGTAATTTTCTGTGGTATGTTGGCAATGTAGGAAGTCTGAATGG	191	....(((.((((((((((((.((((((((((((..(((.((((((((.((.((.(((((((.(((((((((.........((((..............)))).........)))))))))..........))).)))).)).)).)))))))))))..)))))))))))))))))).)))))).)))....
ogl-miR5147	100	YES	-127.9	CTAGTACTCGCTCCATCCACGAGAGTTGTACATATAACTTTTTTCACAGTGACCAAGGAGAACACTAACTCCTCTGATCCATTTATTCATCTATATGGATTCATACGCAGTGTCGTTTCGTTTTTCCCGCATATCGCGCATACGCAACCAACAGCCCCGCCCTCGTGCACTGGTGCCGCATGCATGCAGTTGCCTTGCCAATTGCATGTGCATGCTCAACTGGTTGGCTGCTCGGGCCGCGTTATCAAATTAATCCATCCGCAGCCATACGATTACTGCTTCGAGGCACAAACAAAATACGTTCAACTCTTGTGGATAAACTGAGAAATGTTATGCGCACAACTCTTGTGGATGGAGGGAGTAATG	366	....(((((.(((((((((((((((((((...((((((.(((((((..(((.((.(((((........)))))..(((((((.((......)).))))))).....((((((((((............((((...(((.....((........))..)))....))))((((((...(((((((((((((((......))))))))..)))))))...))))))(((((((..(((....((((......))))...)))))))))).)))).)))))).....)))))...........((((.((....))))))....))))))).))))))...))))))))))))))))))).)))))...
ogl-miR5148a	100	YES	-33.8	CACGATATGACGTTTGTACCCCTCACAAGTACAAATATAATGCATGTCAATGAGGGGTAGAAATGTCATATCATGT	76	...((((((((((((.(((((((((((.(((.........))).)))....)))))))).))))))))))))....
ogl-miR5148b	100	YES	-35.5	ACGATATGACGTTTGTACCCCTCACAAGTATAAGTATAATGTATGTCAATGAGGGGTAGAAATGTCATATCATGTGT	77	..((((((((((((.(((((((((...(((((.......))))).....))))))))).))))))))))))......
ogl-miR5148c	100	YES	-35.6	CACGATATGACGTTTGTACCCCTCACAAGTACAAGTATAATGCATGTCAATGAGGGGTAGAAATGTCATATCATGTGTG	79	(((((((((((((((.(((((((((.....(((.(((...))).)))...))))))))).))))))))))))..)))..
ogl-miR5149	100	YES	-170.7	CATATAGGTCCCAAATCGCAACAACTCCTCCAAAATCCTACGTGGCGCTGATGTGGCGTGCCACACGAACGTGACGTGGCTTTTCCTTTTTTTTCTTTTCTTCTTCTCTTTTTTTTTCTTTTATTCTCTTCTCTTTTCTCTGTGACCTGAGCAACCCGTGTAGCGGTGGCCTATAGCTGCAGTGAGAGCAAGAAAAGGAGAAGAAAGGAAAAAAAAGAGAATAAAAAAGGAAATGAAAATTTTTTAAGTGGGTCTCATTTGTCATTCAATATTATGCCATGTCATGTCTGTGTGTCATTGCCACATCAGTGCCATGTAAGATCCTGGAGGAGCTGTGACGATTTGGGACCTACATGACAC	360	(((.((((((((((((((..(((.((((((((..(((.((((((((((((((((((((((.((((((.((((((((((((......((((.((((((((.((.(((((((((((((((((((.(((((((.(((((((((..((..(((.((...((((...))))..))...)))...))..))))).))))..)))))))))))))))))))))))))).)).)))))))).))))......((((((.....))))))..............)))))))))))).)))))).)).)))))))))))))))))))).)))..)))))))).)))..)))))))))))))).)))....
ogl-miR5152	100	YES	-78.4	AAAGGTAGGGATAGGCATGATCTCTTTCTCACCAAATTTCTAAGACCAAACTCAACTTCGTTTGGAAAGTTAAAATAAGACAAATTTTGCATGAAACTTCCCTATCACTATCCGTGCAAAGTTTGTATTTCTTGTATCTTGCAAGCAAATTTGAATTTGGTCTTGAAATTTTGTGGAGATATAGACCATGCCTATACCTACCACTAATATTT	212	...((((((..((((((((.(((...((((((.(((((((.(((((((((.((((.((.(((((.((.((..((..((.((((((((((((((...................)))))))))))))).))..))..)).)).))))).)).)))).)))))))))))))))).)).))))...))).))))))))..))))))..........
ogl-miR5153	100	YES	-65.6	CCACGATAGTGTATACGTGTTAGTTGGACTCACGTGCTAGTCACATAGAATAAAATATAATTAGAAAAACATATTTTCTCCTCTCTACCTTATAATTTTTATCTTTTTTCTGTCTACCTAAGAGGAGAAAATATGGTTTTTAATTTTAATTTTTATATATGTTTGACATGTGGATTCCACTGACACGTAGACGTCACCGTGGCATT	206	(((((....(((.(((((((((((.(((.(((((((.(((..(((((..((((((...(((((((((..(((((((((((((((....................................))))))))))))))).))))))))).....)))))).)))))))).)))))))..)))))))))))))).)))....)))))....
ogl-miR5155	100	YES	-67.4	AGTTCCTGGTACACTTTAATACCATTGGAAGATTGCACCATTTAAGTTTCTTTTTTTTTGTTACTGTGGTTTTTTGCATGAAAAAAAAGAAAGAACAGGTAATGCTAAACAGTAATAGATAAGTGGATGGGATGGTAACCAACTATGTTGTGTTATCTTTCGGTGGTATTAAAGTGTATCAGAAGCT	187	((((.((((((((((((((((((((((((((((.(((((((((.....(((.(((.(((((((((((......((((.((...............)).))))......))))))))))).))).)))..)))))))...((((...)))).)).)))))))))))))))))))))))))))).))))
ogl-miR5156	100	YES	-130.6	TCGTGAGGCAAAAGCCTGTAAAACTGCAAAAACCCGTGTCTAAGAAAAATTTGCCGCGTCGACACGCATCCCCGTGTCGATGTGTATCAGACGCGGGACGACGCGCATCGGACACTGCTAGCGCGAGTCCAAGTCCAAAAGGAGAGTTGCAATCGCTGCTGCTGTGCTGCAAGGTGAAGTAATAAAGCTCTAGCAGCAGTCCTGTAGTGTGTAGGGATAAAGCATGTGGGAGAGAGAGAGCAGGTGAGGGAGAGAGGAGAGAGAATGTCCTTTTTGCAGTTTTGCAGGCTTTTGCCTCACAC	302	..((((((((((((((((((((((((((....(((((((((..((......(((.(((((((((((......)))))))))))))))))))))))))...((((((((.((((.(((((((.((.........(((....)))..(((((..(((((..(((......))).))))).)))))...)).)))))))..)))).)).))))))..........(((.((............)).))).....(((((((.........)))))))))))))))))))))))))))))))))..
ogl-miR5158	100	YES	-147.5	TCAGAGTAATTCGTCCTCATCCCAATGCTCGTCATCTACGGTTGGAAAAAGCCATGAACTTTATGTGGCATAACGGCTCACCTCTATGGGTACACAGTGTGGAAGCGGACAAAGTCTCTAGCTCACAAAGATGAGTGGAGATGACTTTGTCCGCTTCCGCTCGGTCTGCCTGCATTGGAGAACCGTTGTGCCGTGTAAAGGGCATGAATTCTTCCAGTTGTTGATGATGGTGAGCCACTGGGATGAGGATGAATACTCCGACAACA	266	((.(((((.(((((((((((((((..((((((((((.((((((((((.((..((((..((((((((((((((((((.((.((.....(((((.((...(((((((((((((((((((((.(((((......)))))..))).))))))))))))))))))...)).))))).....)).)).))))))))))))))))))..))))..)).)))))))))).))))))...))))...)))))))))))))))))))).)).....
ogl-miR5159	100	YES	-46.7	TGTACCTGTTGACTGACTCTGGTTCAACAAAACCAATTTTACTTTTGTTGAACTAGAGTGGGTCAACGGGTACCCA	76	.(((((((((((((.(((((((((((((((((..........))))))))))))))))).)))))))))))))...
ogl-miR5161	100	YES	-62.4	TTCTAGAATATACTACCTCTGTTCCAAAATATAAGCATTTCCAGGATTCAAATCTTGTTCCACAATATAAGCATTTCTACCACTATTTACACCACTACTTGTCCCATCAATCACTTTCCATCCAATTTTTTCCCCATCCAACCCCCAACCCCCAACCCCCCTAACTCTCCCTCATTTATTGAGGGGCACCAAGTCTTTTTTCCTCAACCTTAATCTTTGCTAAACAACCTAGAAATGCTTATATTCTGGATCAGAGGGAGTATATGATAGTTCACT	276	..(((..(((((((.((((((.((((.((((((((((((((.(((....(((((((((........))))).))))......................(((......)))..........................................................((((((.....))))))(((..(((.....................)))))).......))).)))))))))))))).)))).)))))).)))))))..)))......
ogl-miR5162	100	YES	-60.4	CATTTTTGTCCAAATGACCAAAATACCCCTAGAACAAAAATTTCCGAAATTTGGATAAAATTATCAAAATATCATATTATTAACATAAGCTTGTAAGCATCCAAAATTTGGCCAAAAACTTAAAATCTGACATTTCAGAATTTTTGTCCCAGGGGTATTTTGGTCATTTTGACAAATTTGT	181	((..((((((.(((((((((((((((((((...((((((((..(((((.(((((((...........((((......)))).......(((....)))))))))).)))))..............(((((....)))))))))))))...))))))))))))))))))).))))))..)).
ogl-miR5179	100	YES	-91.7	TTGAGAGGCGTTTTGCTCAAGACCGCGCAACGATTCCATATGACACCGCATCGTTGTCCATGCCTATCATGTTCATCCAGAGCCCCTGTTGATCTTCAGATAAGAGAAAAGCTCAAAATTAAAGAAGGCTTGTTTATTGATCATGTCAAGGATAGGTATCGACGGCGATGCGCTGGCTATGGCCATGGTTGTGCGGTTCTTGCGCAATAACGTTTTGATCTCGA	224	((((((((((((((((.((((((((((((((.((.(((((...((.((((((((((((.((((((((((((.(((....(((((.(((........)))....(((.....)))............)))))......))).)))......))))))))).)))))))))))).))..)))))..)).))))))))).))))).)))).))))))....))))))
ogl-miR5337b	100	YES	-88.9	CCTCCATTTCAAATTACTTGTCGTTCTAGCTTTGCCACTAGTCAAACATTTCTATTTTTCACCATCCATTTTTGGAAATTCGTGTAGGTTAACATGCAATATATATTATGGAAGTATTTCTCATGGTGAATCTAAAAACATAAACCTTATGATGTTAAACTATATGAATTTCTACAAGTTGATGTTCATATAAACATTTGATTTAGGACAAAGCTAGAACGGCAAGCAATTTGAAATGAGGGGA	244	(((((((((((((((.((((((((((((((((((((...(((((((..(((.(((.......((((.((((.(((((((((((((((..((((((........((((((((((....))).)))))))..........(((((...)))))))))))..))))))))))))))).)))).))))...))).)))..)))))))..)).)))))))))))))))))).))))))))))).)))).
ogl-miR5339	100	YES	-95.4	ATGCTGTAAGGCATCGTTAACAGATAGAGAATCTTCTCAGAAAATTCTCCAAATTTGATGTTTGAAATCTGACTGATTCTTTGAGAACTGTGAGCCTGTAGTTAAGCTATCAGCTTGAAATCCTTTACTGCAGCACTACATACTCCGGAACCTTGTTACTGTTATTAGCCACCAGCAAGCCAGCTCAATTTACAGTTAGTGCCACCACAAAAGGACTCTTCCCAGTTATATGTAAGCTATACCACCCAGATATTCAGCTACACCTTGAAGGCATAAGAAGCATATGCTTTTGGATACAATCAAATGGAGAATCTGATGGGAATATTCTTTATCTGTTAACAACAAACAAAGGCTCAG	357	(((((....))))).(((((((((((((((((.((((((....((((((((..((((((.........(((((((.....(((((..(((.(((..((((((...(((..(((..((((....))))))).)))))))))..))))))...((((((..((........))..))))))....)))))....))))))).............(((....)))........((((.(((.................)))))))((..(((((((((.......))))))))))).....))))))))))))))....)))))).))))))))))))))))).................
ogl-miR5485	100	YES	-62	CTTGGAGTGGTGACAACTGGTAGCAGAGCAATGTCATCTCCACTTGCCGGTTGTTCCTGGTATGTCGAGGGATACTGGTGCTGACATTGCTCTGATACCAATTGTCGGCACTCTAGGC	118	(((((((((.((((((.(((((.(((((((((((((.........((((((.((((((.........))))))))))))..))))))))))))).))))).)))))).))))))))).
ogl-miR5500	100	YES	-30.4	AGGATACGCCTGCCCCGCTCGATTATCACTGATGATTAATTTTCAAAAGAAGAATATCACTGATGAAATCTTGCGGCGGCTTGTGTCC	88	.(((((((...(((((((..((((((((.(((((.....(((((....))))).))))).))))))..))..)))).))).)))))))
ogl-miR5501	100	YES	-150.3	ATCTTTGCCGATTATTCCTTCTGCACCACAAGGATGCCATGAGGTTCCCTTCCTTCTGTAGACAGATATGGTGCAAGGTGGAACTTTCCACATGATAGGGAAGGCACCGTGAGGTAGGGAATGGTGTGCCTTCCTTCGTGCAAGAGGGAAAAGAGGGATGTCAGAGCCAGCATAGATGATTGCAGCGGACCAGGGTGATTGGAGCAGGCTCCTCCCCTTGTTTGGTGCCGGTTGGTTGTGCCTGCTATGGCTTTCCCTGCCAGCATCAAGCCATCAACTGTGATGGGGGTGCGCAAGGGAGGGATGCACATTTGGGATAAGCAAAGATGTTGATCTCTTGTGGCTAGAAGGGTGAGGGGCAAAATA	366	...((((((..((((.(((((((..(((((((((((((....)))(((((((((((((....))))((((((((...(((((....)))))............)))))))).(((((((((....((.(((((((((......))))))....))).))((((.(((..((((((.((((((((.(((((.((((.((..((((....)))))))))).))))).)).)))))).))))))..))).)))).))))))))).(((((...((((((....)))))).)))))...))))))))).(((..((((.......))))..)))..))).))))))).)))))))))))..))))))...
ogl-miR5510	100	YES	-52.4	GTTGGCTCAAAGGCTGATCCACTCCAGAGGAGGTTTCGTAGGACAGATCCCCTCGATTCATTGTCACTCGTTCATGGATCATCCCGATGAACATCCTCAGGAGTGGATTGGGCTTCAAGACAGCA	125	((((.((..(((.((((((((((((.(((((.(((.(((.(((..(((((...(((...........))).....))))).)))..)))))).))))).)))))))))))).)))..)).)))).
ogl-miR5512a	100	YES	-63.9	CTCTTGTATTTTTTTTTAGCATTACCATATCCTATTTGGCAATGAATTTCATATACTAGAGTATTGAAATTCATTGCCAAATAGGATATGGTAATGCTAAAAAAA	105	..........(((((((((((((((((((((((((((((((((((((((((.((((....)))))))))))))))))))))))))))))))))))))))))))))
ogl-miR5512b	100	YES	-64.5	TTTTTTTAGCATTACCATATCCTATTTGGCAATGAATTTCAATACTCTAGTATATGAAATTCATTGCCAAATAGGATATGGTAATGCTAAAAAAAAATACAA	102	(((((((((((((((((((((((((((((((((((((((((((((....)))).))))))))))))))))))))))))))))))))))))))))).......
ogl-miR5513	100	YES	-72.2	GTCATTATTCTTCAGTCCGTTGTCCTTTGTGATAACATATCTGTACTTATACGTTTGTTCATTTAGGATAGACAAGGCTCAAAGCCACGCTAGCTGACATTAGCCGGATATGTTATAACAAAGGACAACAGACTGAAGAATAATGA	146	.((((((((((((((((.((((((((((((.((((((((((((.........((((((((.....))))))))..((((...))))..(((((......))))))))))))))))).)))))))))))).))))))))))))))))
ogl-miR5516a	100	YES	-26.2	TGGGAGTCAAACCATATCAGTTTCCGTGGGAGTGAGAAGCATGGGGAAATTTAGCCCAACTCATTGCTTCGGTAGGCTGGCGACCAATTC	90	(((..((..........(((((((((.((.((((((.....((((.........)))).)))))).)).))).))))))))..)))....
ogl-miR5516b	100	YES	-25.1	TCAGTTTCCGTGGGAGTGAGAAGCATGGGGAAATTTAGCCCTACTCATTGCTTCGGTAGGCTGGCGA	67	.(((((((((.((.((((((.....(((((........))))))))))).)).))).))))))....
ogl-miR5519	100	YES	-33.8	CTGTGGGCGTTGGCAGAAGTACTGGACTTAGCGGGCGCTAGGGCTTCAGCTCATTCTGCTATGTCCGCAT	70	.(((((((((.(((((((...(((((((((((....))))))..)))))....)))))))))))))))).
ogl-miR5523	100	YES	-16.9	TACTAGAAAACAAGTAAGTGTAATTCCCCCTAAACATTAAAATATGTTGACATGAGGAGGAACATATTTACTAGTTATATTGTC	84	........(((.(((((((((..((((.(((.(((((......)))))......))).)))).))))))))).)))........
ogl-miR5531	100	YES	-31.8	GGATTCAAGCTGGTGACTGACTGCCTTGAGCTCCGGGCATGGTTCTACCTTGCACTTGAGGAGTATGAGGCTGCAGTGCGGGATATCA	88	.(((.....((.((.((((...((((((.((((((((((.(((...))).))).))...))))).))))))..)))))).))..))).
ogl-miR5532	100	YES	-37	CCTCTTTTGGATTCTTAAGACCACCCTTGTAGTAGGATACCGTCTGCTTTGGGTTCTTTATTATATTATCTCCTTCGAGGGATTTTTAGGATCGTTTAGGCTATATTTAGTCTATTTTGGCTATGGAATATATGACAAAGGTGGAGTCTTGGAG	154	((......))..(((.(((((((((.((((.(((..((.((((..(((...((((((..........(((((......)))))....))))))...(((((((....)))))))....))).)))).)).))).)))).)))))..))))))).
ogl-miR5535	100	YES	-90.9	CCCGAACTCGTCTGCGTGATTGAAGTCTGCATCCCCCATGAGAGGAATAGTGTCTTTGGTGCTGCCATGCCAATCCGATCTATTCCCTTTCTTTTTTTTTGTTTTTGTTTTTTCATGTTTGCATGATCGGTGATCAGGCCTTTTTTCCCCACGCTGTTCAGATTCATGGTGGTTTTTCTTGTCGATTCAATCTTCTATGCTTTATGGCCCAGGTTTTAGTTAGTGTTTATAACTAGACATGAAAAGACAAGATATGTATTTTTTTCGCAGGGGTAGAGTGAGAATCCGGATGCAGCATCAATGCAGATGAGGATTAT	317	......(((((((((((...(((...((((((((.....(((((((((((.(((.(((((........)))))...)))))))).))))))...........(((((((((((((((((.((.(((((...))))).)).........((((..((........))..))))......(((......)))...(((..(((....)))..)))...((((((.......))))))))))))))))))))))).........(((((((.........)))))))...))))))))..))))))))))))))......
ogl-miR5539a	100	YES	-34.9	GATTCAAAGCAAGAAAACGGATGCGCGTGCTAACGCTTTCGCGCTAGTGCGCTCAATCCGTTGCTTGTTTGGAACA	76	..(((.(((((((..((((((((.((((((((.(((....))).)))))))).)).)))))).))))))).)))..
ogl-miR5541	100	YES	-33.7	GTCCAATGAGTCAAGTGGTGTACTCTAAAGAAAAAAAATCTAATTAATTTAACCACCTAAAATAGCTTTTCCTTTTCCTTTTTGGGATTTATCACCCTAAACTACAATACATAAATCCCAAAAAGGAAAAAAACTATTTTAC	142	..............(((((.........(((.......)))..........))))).((((((((.((((...(((((((((((((((((((..................))))))))))))))))))))))))))))))).
ogl-miR5789	100	YES	-21.3	AATTCATACCAAATGGAGACGATCAGTACCAAAGGCTGGTGACTGAGCTTCGTTCGGTATCGATT	65	...(((((((.(((((((....(((((((((.....)))).))))).))))))).))))).))..
ogl-miR5802	100	YES	-22.7	AGGGATATGGACTGTACTTTGTAAAGCGGACTCTTTCCCCTATATAAGGAGGGTTCGTGTGCCT	64	(((.(((((((((...(((((((.((.(((.....))).)).)))))))..))))))))).)))
ogl-miR5805	100	YES	-203.6	CGACATCAGCACGAGTGATGGCGGCGTATACCTGCGGGAAGGCGGCGGCGGCATGAAGGTACAGGGGCAAGCAGCTGCGCGGCGCAGCCTGCTGGAGCACCTCCAAGACGTTGCGGCACTTGTTCTGCTCAATACACAAGCAAAATAATGAGGATAGCTAGCGTTTGGGGATGGGCCAGGCGGCCAACATGACGAGGTAATGATGGAGCTGCTTGTGCGCCGGCAGAAGTAGTGGGACTGCATGGATATGGCCACACAGACACCCAGTTGGCCTGCAGGCTCTGGCATCGAAGTTCTTCTCGCGCCCCGGGAGCACTGCGCTGCAGCTGCTTGCCCCATCCGCCTCCACCACGCCGTCGGATGTCGCCTCTGCAGGTGCACGCCGTCGCCACCCGTGTT…	407	((.((((((((((.(((.(((((((((.(((((((((..(((((((((((((.((.((((...(((((((((((((((..(((((((.((.((((.....(((((.((((((((....((((((.((((.........))))....))))))....)).)))))))))))..(((((..(((((((((...................(((((((.(((....))).)))))))(((.(((..(((......)))..)))...))).))))))).)).))))).(((..(((........))).))))))).))..))))))))))))))))))))))....))))....)).))))))....)))))))))))))))).))))))))).))).))))))…
ogl-miR5807	100	YES	-138.4	ATCTGAAAGTAGGAGGTCTGGAGAGTTATGTGGCAGGAAGCCAAGCCAGGAAATGTAATGTAATCGACAGCTCTAACTGAAACATCCCTTATAAGTTATTTTTAGGGAACAAACCCTTATAAGTAATCACACTTCATAATGAGGCACATTACTCCTCTAACTGAAACATCCCTTATAAGTTATTTTTAGGGAACAAACCCTTATAAGTAATCACACTTCATAATGAGGCACATTACTCATCTATAAAATCAATGTGGATAGATTGATCATCATGACCTACATGTGAGCTGTCGATTAGATTTCCTGGCTTCCTGTCACATAACTCTCCACGCCTCCTATTTTCAGATT	348	(((((((((((((((((.((((((((((((((((((((.....(((((((((((.((.....((((((((((((((((...............))))).....((((......))))....((((((....((((((.((((((...((((((....(((((...............))))).....((((......))))....))))))....)))))).))))))...))))))..........((((((........))))))...((((.....)))).))))))))))))).))))))))))))))))))))))))))))))).))))))))))))))))).
ogl-miR5808	100	YES	-33.6	TACTAAATCGTTTCTGATCGTTGGATTTAGCTGGATAAGATATGTATTATTGGATCCAGCGATTGGAAACAATTTGGTA	79	((((((((.(((((((((((((((((((((.((.(((...))).))...))))))))))))))))))))).))))))))
ogl-miR5810	100	YES	-49.9	GTGCTTCATAAATGCTTTTCTCCACTTAGGGTTCCGTTAGCAACCCTCCATTAAGTACTATAGGATGAACAGTGCATTTATCGGTGTGGGATGGACGGAACCCTAATGGCGATGGCATTTATGGGACA	128	.((.((((((((((((..((.(((.(((((((((((((..((.(((.((..((((((((...........)))))..)))..))...))).)))))))))))))))))).)).)))))))))))).))
ogl-miR5814	100	YES	-51.4	GGCTACTGGTAATCAAGTTAGGAACCATGCAAGTTGTTTATGAGTTGTGCCCTCTGTGCCTAGCGCCATAGATGACTTGCAAGATTTCTAACTTGAGTGCCAGTGTCC	108	(((.(((((((.((((((((((((...(((((((((((((((.((((.((.......)).))))..)))))))))))))))...)))))))))))).)))))))))).
ogl-miR5819	100	YES	-19.3		162	..(((((((((((((((((((.(((.((((((((.(((((((...(.((((((((((((((((((((...((.....))....((........))..)))))))))))))))))))).).))))))).)))))))).))).)))))))))))))))))))..
ogl-miR5820	100	YES	-22.8	GGAAATTGAACTTAAATCCTTAATCGTTTGCTAGATTTTTCTTGTGAGTGACCTGGCAGAGATTGATCGAGGAATTGTATTTCC	84	((((((...((.....(((((.((((((((((((.((.(((....))).)).))))))))...)))).)))))...))))))))
ogl-miR5823	100	YES	-41.2	TGTTTGAATTGGTGGGGCTTAGGCTTAATGCCTTTGGATGGGCTATAAATGGAATTAAAGTTCCCACTATCTGAAGGAATTGGGTCTAATCTCTTCCTATCCAAACA	107	((((((.((.((.((((.(((((((((((.(((((((((((.........(((((....)))))..))))))))))).))))))))))).)))).)).)).))))))
ogl-miR5826	100	YES	-139.3	ACTAGGGGCTAACCACTCTTTTCACTTTGAGCTAGGAATACTTGCAAGGTGTTGTTTTTTTTTCTCCTCCTAGACCTGTTCTTCCTCTCCCCTGCTCTCTCTCTCTCTCTCTCATGTTCTTCCTCCCACTCCTCTCTCTCCTGTTTTGGTTTGAGCCTCAACGTGATGGTGAGCATCTCCTGTTTGCGTCAGCTCATGGGATGAAACTTCTGCCCCACCATGATGGTGGACAGAAAGGGGAAGGAGAACTCAAGGAAGAAGAACACAGGTCCAGAGTGCAACTTCTTACAAGAATTCCTAGCCCAAAGTGAGAAGAGTGGGTAGCCCCTATT	332	..(((((((((.(((((((((((((((((.(((((((((.((((.((((.(((((...........(((...((((((((((((...(((.........................(((((((.((((.((.(((.((.((.((((..(((....)))..)))).)).)).)))((((((.((...((....)).)).))))))....(((((..((((((...)))))).))))))))))).)))))))....))).)))))..)))))))..))).))))).)))).)))).))))))))).))))))))))))))))).)))))))))..
ogl-miR5827	100	YES	-66.1	TATTTTCACCTTTGTTGCAATTTGGACTACCCTAAACCACTTCTTCAGCACATCAATTCCAGCCCACCGGTGAACTCCTCCACCTCTTTGCAGATTCATATCTTTGCTGGAGGAGAGGCCAGACATGGCTAGGGAAGAGAGTTGAGGTGGTCCAAAGTGCAACAAAGTAAAAAATA	176	((((((...((((((((((.(((((((((((.............(((((...((..((((((((....(((...((((((((.......(((((........)))))))))))))..)))......)))).)))).))..)))))))))))))))).))) )))))))...))))))
ogl-miR5829	100	YES	-55.6	GAGAGCAATTATCAGGACCAGTAGGCGATGGTAATGTGTCAGAGTCTTCTTCAACAATGTCAATAGGATGTGCATAGGTAGACACATCATTCAATCCTTCATGGTCACTACTACCAGATTTGTTATCAATGTCGCAGCATGTTTGCTAGTCTATGGCAAGAGAGCCATTCGTATTACTGCCTGAGAAAAGCTCTT	195	((((((.....(((((..(((((.((((((((....(((((.((.((....(((..((((........(((((((.(((.((((.(((.............((((.......))))))).))))))).))).))))))))..)))..)).)).))))).....)))).))))..)))))))))).....))))))
ogl-miR5830	100	YES	-64.1	AAAATCACACATGTAGATGAGGTGATGTTACACACTTTGTTTATCATATATAAAAATAACATTTTTTTTGGACAAATCATCAAGACATTTTTCTTGTTCAAACTTTATTATTTTTATATCTCACAAACGAAGACAAGTTTAGACAAGATTTTATATATGGTTGTGTAGCATCGTATTATCTACATGTGTGGTTTT	195	((((((((((((((((((((..((((((((((((........(((((((((((((..........((((((........))))))......(((((((.((((((.............................)))))).))))))))))))))))))))))))))))))))..))))))))))))))))))))
ogl-miR6246	100	YES	-49.4	AACCCTCAGATTGGGGATTTCCTGCCGGAGGAAGCTTTTTGGAGGAGCTGCCTTTGGGAGGAACTCTTCCAGTTCTGAGGGTTT	84	(((((((((((((((((.(((((.(((((((.(((((((...))))))).))))))).))))).)).))))).)))))))))).
ogl-miR6248	100	YES	-53.8	CTACTACCTCTATCCCCAAATATAAGGGACTTTGCCTATGTAATTACATAGGCAAAATCCTTATATTTGAGGATGGAGGTAGTATCAGCTTAGG	94	.((((((((((((((.((((((((((((..(((((((((((....))))))))))).)))))))))))).))))))))))))))..........
ogl-miR6249b	100	YES	-25.5	CGCGTGAAGAGCTCGCCGGCGGCCATGGCCATCTCCACCGCCGCGCCGATGCTGCCTTGCCGACGGCGATTGGG	74	.((.......))((((((.((((...(((((((..............))))..)))..)))).)))))).....
ogl-miR6250	100	YES	-47	TTTTTTTTCTTTTTGGTTGAATCGTCCTCTCTTGTTCTTGTTAAGGTGGGGGCACCAATATATCACCATGGTGCCAGCCATCTCTGCGAGAAGGGGATAGATCGACGCGTCAAGAAATCGTTTC	124	.....((((((..(((((((.(((((((((.....((((((..((((((.(((((((...........)))))))..))))))..))))))))))))).))))))).))..)))))).......
ogl-miR6251	100	YES	-86.8	TGGCATGCCATGTGTAGCCACATTGTAAGGGAGTCCTTGTGCACATGGTCAATCTCGCAGAAAGCCCACTGCAATCCAAATCTTCTTCACGATTGTTCCTATTCACCAAATCACCCGTCTTCTCGAATGACCGCCCACCATTTCCCTCTGTTGCTGTTGCTAACATCCATGGCCCAGGGACCCACTTGCAGCGTGGCTACATGTGGCATGCCAC	214	(((((((((((((((((((((.(((((((((.(((((((.((.(((((........((((........))))......((((........))))................(((..((......))..)))..................((((((....)).)))).))))))).))))))))).))))))).))))))))))))))))))))).
ogl-miR6253	100	YES	-27.6	ATATCAATTAGAGGAAAGTGGGCAGTTGGGTTAAGCTTATTCTGTTTTCTCCAACAATCATTTTCCTCTCATTAGACCT	79	...(((((.((((((((((((...((((((..((((.......))))..))))))..)))))))))))).))).))...
ogl-miR6255	100	YES	-26.7	AAACCAGTTTTGGGAAAAATGGGCAGTTGAGTTCGGCCAATTTATCTATGGTTTCCTCAACAATCATTTTTCCCACATGTTATCA	85	..........((((((((((((...((((((...(((((.........)))))..))))))..))))))))))))..........
ogl-miR6256	100	YES	-66.6	GTCTACCGGAACTACACCTACGACGAGTACTACAAGAAGTTCTGGAGCAGAAACCTCGACCAAGAACACTGCTTGGAGCTCTTCAGAACAACACCTACAGACACATCTTGAATTCTTGATCTAGTCGAGAACTGGTTTGTAGTACTCGGTTGTAGGTGTAGGTGGTGTTT	170	...(((((...(((((((((((((((((((((((((..(((((((((.((.........(((((.......)))))..)))))))))))........(((............((((((((...))))))))))).)))))))))))).))))))))))))).)))))...
ogl-miR7692	100	YES	-246.1	CGTCCAAACAAGTCCTCCAAATTAATTATTTGGGTTAATATAGTTCTTGGATCCAAAAAAGTGCCACGTGAGCATGCCAAGTCATCCTCACATGCAGCGGTATGAATGAAATGACCATTCTACCCTTATATACCACCTAGAAAAGAAAGAAAAAAAAGAAGATAAATGTTTTCACACGTGTATGTTCGTTTTAGAATTGTCACTTACGATTGTTGCTGGCCTGTTATTTTTTTCTGTTTGTGTTTTTCTTTCTTTTTTATATGGTATATAAAGGTAGAATGGTCATTTCATTCATACCGCTACATGCGAGGATGACTTGGCATGCTTACGTGGCACTTTTTGTGGGTCTAAGGACTATATTAACCCAAATGATTAATTTGGATGACTTGTTTGGTCG	397	((.(((((((((((.((((((((((((((((((((((((((((((((((((((((((((((((((((((((((((((((((((((((((.((((.(((((((((((((((((((((((((((((.((((((((((..(((((((((((((((((..((((((.(((((......((.(((.(((.((((....((....))....)))).))))))))......))))))))))).......)))))))))))))))))..)))))))))).))))))))))))))))))))))))))))).)))).)))))))))))))))))))))))))))))))))).)))))))))))))))))))))))))))))))))))))))).))))))))))).))
ogl-miR7694	100	YES	-110.8	TTACTCCCTTTGTCCCAAAATATAGCAACCTAGTACTGGATTAGTCACCACCTAGTATTATGAATCTGGACAGAGAGGGGTTGGACAGAGGGCTCTGTCCATATTCGTAGTGCTAGGTGGTGTCTAATCCAATACTAGGCTGCTATATTTTTGGATGGAGGGAGTAG	167	.((((((((((((((.(((((((((((.(((((((.((((((((.((((((((((((((((((((.(((((((((.................))))))))).)))))))))))))))))))).)))))))).))))))).))))))))))).)))))))))))))).
ogl-miR7695	100	YES	-337.3	GAGTAAAATGCACTAGCGGTCCTTAAACTTATCGGGAGGTTTCACTTAAGTCCACGAACTTGCAAAGCGCACATCGAGGTCTCTAAACTTGGTTTATTGTATCATCCCGGTCCAAAGCCACGTTTGATTGTGGTCTTGCCTATGTGGCACGCCACGTGAATGATGACATGGAATTTTTTTTATTTTTTTCTCCCTTCTTCCTTCTTTTTTCACCACTGCGACAACCCCTCCCCTCGTTCCGCCTCTCACCACCGAGAAAAAAGAAGGAAGAAAGAGAAAAAAAGAAGGAAGAAGGGAGAAAAAAAT-AAAAAAAATTCCATGTCATTATCCACGTGATGTGCCACGTAGGCAAGACCACAGTCAAATGCGGCTTTGAACCGGAATGATATAATAAACCA…	487	((((((((((((((((((((.(((((((((.(((((((((((((((((.((((((((((((((((((.(((((((((((((((((((((((((((((((((((((.(((((.(((((((.(((((((((((((((((((((((((((((((.((((((.(((((((((((((((((((((((((((((((((((((((((((((((((((.................(((...((.(((....((((......)))).....))).)).....))).))))))))))))))))))))))))))))))))))))))))))))))))))).)))))).))))))))))))))))))))))))))))))).))))))).))))).)))))))))))))))))…

## Sheet: S7 Table
Table S7: List of the Known differentially expressed miRNAs
miRNA	Control Expression	Treatment Expression	FoldChange	log2FoldChange	P Value	Adjusted P Value	Regulation
ogl-miR396a	3.82066	41.1977	10.7829	3.43067	0.0791171	1	UP
ogl-miR529a	1.91033	18.4624	9.6645	3.2727	0.192247	1	UP
ogl-miR159b	579.936	2700.43	4.65643	2.21922	0.044387	1	UP
ogl-miR2118r	1.91033	7.00361	3.66618	1.87428	0.556517	1	UP
ogl-miR399i	0.616578	1.90673	3.09243	1.62874	0.840455	1	UP
ogl-miR393a	2.22872	6.72638	3.01805	1.59362	0.876985	1	UP
ogl-miR1432-5p	8.59649	22.6587	2.63581	1.39825	0.477501	1	UP
ogl-miR390-3p	22.6008	58.8652	2.60456	1.38104	0.281508	1	UP
ogl-miR171e	1.91033	4.94372	2.58789	1.37178	0.706675	1	UP
ogl-miR396c-5p	9.49105	24.2882	2.55907	1.35562	0.531698	1	UP
ogl-miR171c-5p	2.22872	5.3557	2.40304	1.26486	0.713415	1	UP
ogl-miR168a-5p	41.3809	90.5322	2.18778	1.12947	0.362186	1	UP
ogl-miR319a	6.24658	14.0926	2.25605	1.17357	0.806409	1	Up
ogl-miR166a	528.842	1147.66	2.17015	1.11779	0.945799	1	UP
ogl-miR166m	292.828	570.388	1.94786	0.961887	0.259633	1	NEUTRAL
ogl-miR2866	4.13905	7.41559	1.79162	0.841261	0.765104	1	NEUTRAL
ogl-miR810b	6.68616	11.4404	1.71105	0.774884	0.986772	1	NEUTRAL
ogl-miR166c-5p	8.13671	13.8356	1.7004	0.765873	0.816992	1	NEUTRAL
ogl-miR160a	432.472	728.485	1.68447	0.752293	0.658325	1	NEUTRAL
ogl-miR2871b	22.0804	36.571	1.65626	0.727931	0.500213	1	NEUTRAL
ogl-miR393b-3p	173.826	284.482	1.6366	0.710698	0.790035	1	NEUTRAL
ogl-miR166h-3p	1746.02	2829.93	1.62079	0.696696	0.725702	1	NEUTRAL
ogl-miR156l-5p	29.8227	47.8213	1.60352	0.681242	0.82226	1	NEUTRAL
ogl-miR5809	4.31605	6.72638	1.55846	0.640119	0.884141	1	NEUTRAL
ogl-miR156c-3p	584.457	907.826	1.55328	0.63532	0.748975	1	NEUTRAL
ogl-miR166h-5p	17.0314	26.2715	1.54254	0.625305	0.750224	1	NEUTRAL
ogl-miR439g	1.91033	2.88384	1.5096	0.594169	0.911865	1	NEUTRAL
ogl-miR390-5p	221.156	333.441	1.50772	0.592365	0.509703	1	NEUTRAL
ogl-miR171i-5p	1.86993	2.80726	1.50126	0.586176	0.87226	1	NEUTRAL
ogl-miR171i-3p	117.668	174.695	1.48464	0.570113	0.699947	1	NEUTRAL
ogl-miR435	2.22872	3.29582	1.47879	0.564421	0.906414	1	NEUTRAL
ogl-miR156l-3p	537.003	781.322	1.45497	0.540988	0.760675	1	NEUTRAL
ogl-miR160e	118.816	171.814	1.44605	0.532121	0.792579	1	NEUTRAL
ogl-miR1848	57.6745	82.0552	1.42273	0.50866	0.793628	1	NEUTRAL
ogl-miR5157a	4.13905	5.3557	1.29394	0.371776	0.911518	1	NEUTRAL
ogl-miR171f-3p	31.1569	38.7074	1.24234	0.31306	0.784379	1	NEUTRAL
ogl-miR167i-5p	22.2622	27.5947	1.23953	0.309796	0.99133	1	NEUTRAL
ogl-miR5508	21.3878	26.3588	1.23242	0.301494	0.981456	1	NEUTRAL
ogl-miR5493	75.7217	92.6823	1.22399	0.291587	0.960324	1	NEUTRAL
ogl-miR529b	3731.79	4565.13	1.22331	0.290788	0.740079	1	NEUTRAL
ogl-miR166b-5p	29.4841	35.8052	1.21439	0.280229	0.871295	1	NEUTRAL
ogl-miR396c-3p	2548.9	3078.19	1.20765	0.272208	0.802433	1	NEUTRAL
ogl-miR169k	94.3413	111.116	1.1778	0.2361	0.70151	1	NEUTRAL
ogl-miR1425-3p	4.93263	5.76768	1.16929	0.225635	0.721076	1	NEUTRAL
ogl-miR166k-3p	3687.98	4271.29	1.15817	0.211841	0.871869	1	NEUTRAL
ogl-miR535-3p	140.224	158.631	1.13127	0.17794	0.93977	1	NEUTRAL
ogl-miR166g-5p	2078.21	2338.45	1.12522	0.170212	0.65685	1	NEUTRAL
ogl-miR159a	73.4834	81.2128	1.10519	0.144289	0.965003	1	NEUTRAL
ogl-miR393b-5p	276.737	305.348	1.10338	0.141936	0.964276	1	NEUTRAL
ogl-miR2872	14.0649	15.1191	1.07495	0.104271	0.901216	1	NEUTRAL
ogl-miR535-5p	336.256	360.179	1.07114	0.0991531	0.770049	1	NEUTRAL
ogl-miR164a	208.222	220.089	1.05699	0.0799616	1	1	NEUTRAL
ogl-miR827	3066.47	3233.98	1.05463	0.0767348	0.690603	1	NEUTRAL
ogl-miR1425-5p	4354.94	4462.69	1.02474	0.0352607	0.956571	1	NEUTRAL
ogl-miR166k-5p	16.6726	17.0258	1.02118	0.0302437	1	1	NEUTRAL
ogl-miR820c	460.344	461.187	1.00183	0.00263877	0.931074	1	NEUTRAL
ogl-miR167a-3p	20.9637	20.5988	0.982598	-0.025327	0.643894	1	NEUTRAL
ogl-miR2876	3.12329	3.06608	0.981683	-0.0266707	1	1	NEUTRAL
ogl-miR3979	708.809	693.489	0.978386	-0.0315243	0.92369	1	NEUTRAL
ogl-miR1427	28.0134	27.1827	0.970348	-0.0434257	0.824127	1	NEUTRAL
ogl-miR168a-3p	25530.3	24656	0.965755	-0.0502712	0.77187	1	NEUTRAL
ogl-miR169q	143.946	136.584	0.948862	-0.0757293	0.941775	1	NEUTRAL
ogl-miR166d	204.836	194.235	0.948245	-0.076668	0.716038	1	NEUTRAL
ogl-miR166l	7.60092	7.18585	0.945392	-0.081016	0.97312	1	NEUTRAL
ogl-miR396e-5p	11167.4	10435.4	0.934449	-0.0978117	0.828232	1	NEUTRAL
ogl-miR162a	1461.72	1351.1	0.92432	-0.113535	0.912069	1	NEUTRAL
ogl-miR2863a	2.22872	2.05988	0.924246	-0.113651	1	1	NEUTRAL
ogl-miR530-5p	28.5088	26.2531	0.920879	-0.118917	0.883513	1	NEUTRAL
ogl-miR812o	13223.9	12110.9	0.915831	-0.126846	0.770884	1	NEUTRAL
ogl-miR1846d-3p	25.9415	23.5224	0.90675	-0.141223	0.899581	1	NEUTRAL
ogl-miR2873b	3.18388	2.88384	0.905761	-0.142797	1	1	NEUTRAL
ogl-miR167i-3p	54.2328	48.8169	0.900135	-0.151787	0.893981	1	NEUTRAL
ogl-miR169i-5p.2	21.8986	19.6799	0.898682	-0.154117	0.861172	1	NEUTRAL
ogl-miR394	268.854	237.665	0.883995	-0.17789	0.462133	1	NEUTRAL
ogl-miR1432-3p	22083.4	18843.2	0.853271	-0.228923	0.892298	1	NEUTRAL
ogl-miR2871a-5p	742.37	629.833	0.848408	-0.23717	0.643022	1	NEUTRAL
ogl-miR1436	3.50227	2.88384	0.823419	-0.2803	0.987163	1	NEUTRAL
ogl-miR1846d-5p	11.2398	9.19824	0.818363	-0.289187	0.872686	1	NEUTRAL
ogl-miR5484	4.31605	3.29582	0.763619	-0.389075	0.922944	1	NEUTRAL
ogl-miR396b-3p	3.14349	2.39528	0.761983	-0.392169	0.979712	1	NEUTRAL
ogl-miR5504	107.136	78.1361	0.729314	-0.455387	0.639771	1	NEUTRAL
ogl-miR164d	19.9931	14.2001	0.710252	-0.493597	0.640366	1	NEUTRAL
ogl-miR172d-5p	3.50227	2.47186	0.705788	-0.502693	0.940048	1	NEUTRAL
ogl-miR530-3p	6.64576	4.56083	0.686277	-0.543138	0.727649	1	NEUTRAL
ogl-miR166c-3p	347711	238354	0.685494	-0.544785	0.115903	1	NEUTRAL
ogl-miR1859	104.267	68.3407	0.655439	-0.609468	0.941601	1	NEUTRAL
ogl-miR156j-3p	363.41	232.278	0.639163	-0.645744	0.723961	1	NEUTRAL
ogl-miR169i.1	20.1095	12.782	0.635618	-0.653768	0.724306	1	NEUTRAL
ogl-miR395l	9.96624	5.979	0.599925	-0.737145	0.684246	1	NEUTRAL
ogl-miR1846e	175.878	101.643	0.577916	-0.791068	0.242682	1	NEUTRAL
ogl-miR437	4.31605	2.47186	0.572714	-0.804113	1	1	NEUTRAL
ogl-miR172a	7.22194	4.11977	0.570452	-0.809823	0.894371	1	NEUTRAL
ogl-miR1423	140.589	78.5267	0.558553	-0.840233	0.796327	1	NEUTRAL
ogl-miR159f	1061.95	589.572	0.555177	-0.848981	0.735972	1	NEUTRAL
ogl-miR171h	39.461	21.4228	0.542885	-0.881281	1	1	NEUTRAL
ogl-miR156g	41043.9	22038.6	0.536951	-0.897137	0.220337	1	NEUTRAL
ogl-miR167h	110.048	56.5388	0.513764	-0.960822	0.565445	1	NEUTRAL
ogl-miR1865	7.39894	3.73688	0.505056	-0.985486	0.763361	1	NEUTRAL
ogl-miR5539b	94.2796	47.4646	0.503445	-0.990094	0.575504	1	NEUTRAL
ogl-miR398b	47.8199	23.7997	0.497694	-1.00667	0.684482	1	DOWN
ogl-miR528-3p	883.276	434.53	0.491953	-1.02341	0.270018	1	DOWN
ogl-miR159c	292.19	141.018	0.482626	-1.05102	0.387489	1	DOWN
ogl-miR812d	96.7045	42.3861	0.438306	-1.18999	0.415072	1	DOWN
ogl-miR160b	12.4528	5.20254	0.417782	-1.25918	0.724404	1	DOWN
ogl-miR169n	4.93263	2.05988	0.417604	-1.25979	0.959687	1	DOWN
ogl-miR169a	29.3986	11.5169	0.391752	-1.35199	0.530228	1	DOWN
ogl-miR171f-5p	37.6113	14.4192	0.383374	-1.38317	0.777564	1	DOWN
ogl-miR408-3p	10.8608	4.11977	0.379324	-1.3985	0.792929	1	DOWN
ogl-miR408-5p	10.9012	3.70779	0.340127	-1.55586	0.715636	1	DOWN
ogl-miR397a	24.4255	8.19204	0.335388	-1.57609	0.548531	1	DOWN
ogl-miR399d	25.4009	6.62071	0.260649	-1.93982	0.420681	1	DOWN
ogl-miR397b	23.3184	4.48425	0.192306	-2.37853	0.187507	1	DOWN
ogl-miR528-5p	109.134	15.2431	0.139673	-2.83987	0.166564	1	DOWN
ogl-miR167b	11.715	0.411977	0.0351667	-4.82965	0.259154	1	DOWN

## Sheet: S8 Table
Table S8: List of differentially expressed novel miRNAs.
miRNA ID	miRNA Sequence	Control Expression	Treatment Expression	FoldChange	log2FoldChange	P Value	Adjusted P Value	Regulation
ogl-miR13	ATCAATAGTAGATGGAGGGAGT	2.14814	22.9402	10.6791	3.41672	0.501821	0.956344	UP
ogl-miR11	ATAAACCATAAGCTCCACTCAA	26.2073	188.274	7.18404	2.8448	0.435718	0.956344	UP
ogl-miR06	CCGCGCCGCGGCCAGCCGCCA	2.57777	14.2592	5.53161	2.4677	0.575258	0.956344	UP
ogl-miR08	ACCCGGCGTCGAACACCTCCTCC	3.86665	20.2828	5.24559	2.3911	0.631218	0.956344	UP
ogl-miR03	GAGCTCCTTTCGATCCAATTC	11.1703	55.9383	5.00776	2.32417	0.556186	0.956344	UP
ogl-miR05	AATTAATTCGCGAGACAAATC	3.00739	13.992	4.65255	2.21802	0.722246	0.956344	UP
ogl-miR10	CAGCTGCCGGTTCATGGATACCT	1.98674	6.99602	3.52135	1.81613	0.849661	0.993533	UP
ogl-miR12	TCGAGCGGAGCTCAGGGTTTAT	3.97348	13.2924	3.34529	1.74213	0.804207	0.956344	UP
ogl-miR37	GTTTGCATGACCCGGGAGATGA	3.86665	11.8932	3.07585	1.62098	0.811656	0.961379	UP
ogl-miR07	GTTTTCGTGTCAACGTTTGACT	3.86665	10.494	2.71398	1.44041	0.84338	0.990938	UP
ogl-miR01-5p.1	ACCCGGCGTCGAACACCTCCTC	15.037	34.9801	2.32627	1.21802	0.840781	0.989472	UP
ogl-miR04	AAAATCAAGTACTCCCTCCGTTT	2.38409	4.89721	2.05412	1.03852	0.94727	1	UP
ogl-miR90	GCGAGGTGAATCTAACGAGGT	205.231	399.346	1.94584	0.960392	0.766817	0.956344	NEUTRAL
ogl-miR68	CATTGTGAAACGGAGGAAGTACC	7.94696	15.3912	1.93675	0.953634	0.918255	1	NEUTRAL
ogl-miR49	AACTGTAAGCTTATGTGGAGGA	5.16552	9.92986	1.92233	0.942859	0.85668	0.996962	NEUTRAL
ogl-miR44	ACCGACTGATACCTTTGGTACCT	8.74166	16.3561	1.87106	0.903852	0.785247	0.956344	NEUTRAL
ogl-miR48	TGCATATGAACCGTGGCTTCCG	5.39148	9.79442	1.81665	0.861279	0.933927	1	NEUTRAL
ogl-miR81	TGCTGAGCACAAACTAGAGAAA	11.5999	20.2884	1.74901	0.806541	0.920306	1	NEUTRAL
ogl-miR132	GTTGATCCTCGTCGTATCGGCG	196.5	336.586	1.71291	0.776448	0.853812	0.995208	NEUTRAL
ogl-miR143	TATTATGCGAACCAACTAACAA	2.78144	4.61327	1.65859	0.729958	0.888982	1	NEUTRAL
ogl-miR41	TGATGCAGGCTGAAGCCGACGC	6.44441	10.494	1.62839	0.703447	0.948519	1	NEUTRAL
ogl-miR57	TTCCAAAACCGTCGAGGGAGTCA	4.29628	6.7102	1.56187	0.64327	0.851547	0.99415	NEUTRAL
ogl-miR21	TGAACAGCTTGTCGCCGGCCT	4.76818	7.2725	1.52522	0.609014	0.914358	1	NEUTRAL
ogl-miR24	GCGGAAAGGACCCGCGGAAT	18.258	27.1322	1.48604	0.571477	0.881533	1	NEUTRAL
ogl-miR120	GATTATAATAATCCCAAGCTGA	13.7481	19.4422	1.41418	0.499962	0.90833	1	NEUTRAL
ogl-miR69	GGATGGCGGCGCCGGGGGCGGTC	2.14814	2.93571	1.36663	0.450625	0.927338	1	NEUTRAL
ogl-miR142	TTAAGTTGACCGCATGGGAA	6.75492	9.09482	1.3464	0.429108	1	1	NEUTRAL
ogl-miR78	GATGGTCGTTCATGTGTCCGTCT	11.7813	15.3912	1.30641	0.385607	1	1	NEUTRAL
ogl-miR93	CTTGGCTGCATCCCGTTCTCCTC	3.86665	5.03265	1.30155	0.380236	0.90115	1	NEUTRAL
ogl-miR167	TCGCCTTCTCCTCCTCCGCTG	13.0279	15.3912	1.1814	0.2405	0.995196	1	NEUTRAL
ogl-miR136	AGACGACATGTCAAACATGTTT	3.00739	3.49801	1.16314	0.21802	1	1	NEUTRAL
ogl-miR139	CACACGGCGCGGCGGCTAGCCA	13.2316	15.3819	1.16251	0.217246	0.927678	1	NEUTRAL
ogl-miR18	ATGACCCGGGAGATGAACCCACC	4.76818	5.45204	1.14342	0.193359	0.929197	1	NEUTRAL
ogl-miR47	GCGGCGACGGCGGCGGCTCGCT	2.57777	2.93571	1.13886	0.187591	0.945829	1	NEUTRAL
ogl-miR14-5p	TTCATACACAACTTTGACCGTCC	15.3797	16.783	1.09124	0.125967	0.965863	1	NEUTRAL
ogl-miR98	TGACAGAAGAGAGTGAGCACA	40.435	43.635	1.07914	0.109882	0.964294	1	NEUTRAL
ogl-miR95	GCGGCCCAGCCGGCCTGGCCT	1.98674	2.09694	1.05547	0.0778818	0.969361	1	NEUTRAL
ogl-miR96	CGCTCCCACCGTGGTCGCGG	16.0876	16.924	1.05199	0.073123	1	1	NEUTRAL
ogl-miR43	ACTTCCTCCTCCCGCCGCCTCC	20.6621	21.6877	1.04963	0.0698872	0.946752	1	NEUTRAL
ogl-miR100	AGTGGAGGACTCCAAAGGGATC	29.2147	30.1959	1.03359	0.0476604	0.901052	1	NEUTRAL
ogl-miR59	ATTGGGTCCGGCCAGCCGGA	3.43702	3.49801	1.01774	0.0253752	1	1	NEUTRAL
ogl-miR71	TTCTTGCACTGTTTGATCACTCG	2.57777	2.51633	0.976166	-0.0348017	0.966225	1	NEUTRAL
ogl-miR15	TCGTCGCCGACGACGCCGAC	4.29628	4.19388	0.976166	-0.0348017	0.952711	1	NEUTRAL
ogl-miR119	TGCGAAGCTACCGTGTGCCA	2.14814	2.09694	0.976166	-0.0348017	0.970181	1	NEUTRAL
ogl-miR67	TTTTGAAGCGGATGGAGTACAT	5.96022	5.59681	0.939028	-0.09076	0.956318	1	NEUTRAL
ogl-miR22	GTTTTCGTGTCCAATGTTTGACT	2.78144	2.51633	0.904686	-0.144511	0.982183	1	NEUTRAL
ogl-miR264	TACAATTTGTCAAGGAGCACATT	12.8888	11.1936	0.868475	-0.203443	0.928105	1	NEUTRAL
ogl-miR70	CATATCATGTGTGTGGCTGGAT	9.9337	8.39335	0.844937	-0.243084	0.949782	1	NEUTRAL
ogl-miR79	GACGAGGCGGCGGGGGAGGTGC	486.751	405.548	0.833173	-0.263312	0.9758	1	NEUTRAL
ogl-miR77	CACATCGAATCTTTGAACGCAT	6.58352	5.45204	0.828134	-0.272064	0.984339	1	NEUTRAL
ogl-miR113	GTTTTCATGCCTAACGTTTGACC	7.93697	6.29082	0.792597	-0.33534	0.989647	1	NEUTRAL
ogl-miR42	TTGCAGCTTCACTCTCTCACCAC	1.58939	1.25816	0.7916	-0.337156	1	1	NEUTRAL
ogl-miR51	TGGCACGAGCGCTTCGGGCA	32.3489	25.592	0.791124	-0.338024	0.972363	1	NEUTRAL
ogl-miR115	TAGGATATGTCATATCTATCTA	21.4268	16.7904	0.783618	-0.351777	0.887934	1	NEUTRAL
ogl-miR195	TCGGTATGTGTAGGATAGATG	5.3592	4.19388	0.782556	-0.353733	1	1	NEUTRAL
ogl-miR76	ATACTTGTTTGAGTATCGTTA	9.88143	7.69562	0.778796	-0.360683	0.912596	1	NEUTRAL
ogl-miR111	CACTCTAGGGAATTATTTGAAC	3.86665	2.93571	0.75924	-0.397372	1	1	NEUTRAL
ogl-miR116	TACGGTACGAGGTAGAGTGGCT	2.78144	2.09694	0.753905	-0.407545	1	1	NEUTRAL
ogl-miR23	TGGAGGTGCTGGACGACGGGTTC	12.7151	9.22653	0.725634	-0.462687	1	1	NEUTRAL
ogl-miR203	CTTGAGGTCGTGGGTTCAAT	3.00739	2.09694	0.697261	-0.520229	1	1	NEUTRAL
ogl-miR92	CGGCGTGGACCATTGTCCGCCA	51.1257	34.8092	0.680855	-0.55458	0.988712	1	NEUTRAL
ogl-miR101	CCTCTGCAGCCCTGGCCAGA	18.0444	12.1622	0.674019	-0.569138	0.995683	1	NEUTRAL
ogl-miR66	TTTGGTCATCGCACTTGTTG	4.37083	2.93571	0.671661	-0.574195	1	1	NEUTRAL
ogl-miR46	TAAAAACCTAGGACTGGATGAGA	3.17878	2.09694	0.659667	-0.60019	1	1	NEUTRAL
ogl-miR58	TTTTTACTTGCAATGTTTGACTA	60.5775	39.8418	0.6577	-0.604497	0.976854	1	NEUTRAL
ogl-miR17	CAGCTGCCGGTTCATGGATACC	12.0296	7.69562	0.639725	-0.644476	0.863545	1	NEUTRAL
ogl-miR40	ATCGGCGTCAGCCTGCATCACC	14.1777	8.80714	0.621196	-0.686878	0.978772	1	NEUTRAL
ogl-miR53	CTTATGTGATTGACTGTCAGGT	4.7259	2.93571	0.621196	-0.686878	1	1	NEUTRAL
ogl-miR118	TACCGGATGTGACATATTCTACT	6.12162	3.77449	0.616584	-0.697631	0.989611	1	NEUTRAL
ogl-miR80	CTGTTTCACCTAGGACGAGGAC	10.3111	6.29082	0.610104	-0.712874	0.980817	1	NEUTRAL
ogl-miR117	GGCGGGGTGGAGCAGCACGGC	29.4583	17.49	0.593722	-0.752141	0.805516	0.956344	NEUTRAL
ogl-miR99	CTTTGTTGCACTTTGGACCACC	10.7284	6.29641	0.586892	-0.768832	0.836121	0.985572	NEUTRAL
ogl-miR97	AACTGCACGGCGGTTAAGTCA	10.7407	6.29082	0.5857	-0.771767	0.970747	1	NEUTRAL
ogl-miR138	GGCCTGCCGCTCGGCCAGAGG	7.77557	4.19388	0.539366	-0.890663	0.955573	1	NEUTRAL
ogl-miR45	TACCTCGTTAGATTTGTCTCGC	95.6809	51.3157	0.536321	-0.898832	0.863968	1	NEUTRAL
ogl-miR114	TCAAAGTTGGACACTAAAACCT	8.63482	4.61327	0.534263	-0.904378	0.94986	1	NEUTRAL
ogl-miR159	CTCATGATACCTCCTCAAAGAC	69.1385	31.4541	0.454943	-1.13624	0.847534	0.993533	DOWN
[truncated: 19 more rows]

## Sheet: S9 Table
Table S9: Predicted targets of differentially expressed known miRNAs between control and salt-treated library
[truncated: 271 more rows]

[truncated: 4 more sheets: S10 Table, S11 Table, S12 Table, S13 Table]
